# Supplementary material for: MIPE: A metagenome-based community structure explorer and SSU primer evaluation tool
Source: PLoS One. 2017 Mar 28;12(3):e0174609. doi: 10.1371/journal.pone.0174609 (PMC5370157; doi:10.1371/journal.pone.0174609)
Supplement: S1 Table — (XLS) [file pone.0174609.s001.xls]

## Sheet: MIPE result for mock dataset 
MIPE result for mock dataset
GI number	Mothur taxonomya	SSU read number extracted with MIPE	SSU copy numberb
159184118	Rhizobium	39	2
75906225	Anabaena	72	4
11497621	Archaeoglobus	21	1
42521650	Bdellovibrio	50	2
453231596	Nematoda	47	2
121612099	Campylobacter	72	3
15893298	Clostridium	262	11
116510843	Lactococcus	145	6
30248031	Nitrosomonas	24	1
152983466	Pseudomonas	61	4
330443681	Ascomycota	50	2
32141095	Streptomyces	122	6
24473558	Stygiolobus	19	1
a13 genomes were classified by Mothur (v1.33.3) using full length SSU sequences. Genus level was shown.
bSSU copy numbers in every genome indicated the expected SSU read percentage of every genome as every genome had same coverage.

## Sheet: Rcode
#A goodness-of-fit analysis based on Pearson's Chi-squared test at the genus level of mock dataset
observed=c(39,72,21,50,47,72,262,145,24,61,50,122,19);
expected=c(2/45,4/45,1/45,2/45,2/45,3/45,11/45,6/45,1/45,4/45,2/45,6/45,1/45);
chisq.test(observed,p=expected);
# Chi-squared test for given probabilities
#data: observed
#X-squared = 18.5509, df = 12, p-value = 0.09996
