# Supplementary material for: MIPE: A metagenome-based community structure explorer and SSU primer evaluation tool
Source: PLoS One. 2017 Mar 28;12(3):e0174609. doi: 10.1371/journal.pone.0174609 (PMC5370157; doi:10.1371/journal.pone.0174609)
Supplement: S2 Table — (XLSX) [file pone.0174609.s002.xlsx]

## Sheet: F515_annotation_of_difference
Seq_name	Taxonomic Information	Forward or reverse	MIPE_Match_type	MIPE_Whether_matching	PrimerProspector_whether_matching	PrimerProspector_seq_hit	PrimerProspector_primer_hit	PrimerProspector_seq_hit_transformed_into_MIPE_format	Whether_same_match_type	Annotation
>32798	Bacteria(100);Candidate_division_OD1(100);uncultured_bacterium(100);;;;	Forward	==========AA=======	N	Y	GTGCCAGCAGAAGCGGTAA	GTGCCAGCMGCCGCGGTAA	==========AA=======	YES
>61763	Bacteria(100);Candidate_division_OD1(100);uncultured_bacterium(100);;;;	Forward	==========GA=======	N	Y	GTGCCAGCAGGAGCGGTAA	GTGCCAGCMGCCGCGGTAA	==========GA=======	YES
>255586	Bacteria(100);Candidate_division_OD1(100);uncultured_bacterium(100);;;;	Forward	==========TA=======	N	Y	GTGCCAGCAGTAGCGGTAA	GTGCCAGCMGCCGCGGTAA	==========TA=======	YES
>8291	Bacteria(100);Candidate_division_OD1(100);uncultured_bacterium(100);;;;	Forward	==========GT=======	N	Y	GTGCCAGCAGGTGCGGTAA	GTGCCAGCMGCCGCGGTAA	==========GT=======	YES
>165226	Bacteria(100);Candidate_division_OD1(100);uncultured_bacterium(100);;;;	Forward	==========AG=======	N	Y	GTGCCAGCAGAGGCGGTAA	GTGCCAGCMGCCGCGGTAA	==========AG=======	YES
>162349	Bacteria(100);Candidate_division_OD1(100);uncultured_bacterium(100);;;;	Forward	==========GA=======	N	Y	GTGCCAGCAGGAGCGGTAA	GTGCCAGCMGCCGCGGTAA	==========GA=======	YES
>86409	Bacteria(100);Candidate_division_OD1(100);uncultured_bacterium(100);;;;	Forward	==========GA=======	N	Y	GTGCCAGCAGGAGCGGTAA	GTGCCAGCMGCCGCGGTAA	==========GA=======	YES
>170868	Bacteria(100);Candidate_division_OD1(100);uncultured_bacterium(100);;;;	Forward	=======A====T======	N	Y	GTGCCAGAAGCCTCGGTAA	GTGCCAGCMGCCGCGGTAA	=======A====T======	YES
>18557	Bacteria(100);Candidate_division_OD1(100);uncultured_bacterium(100);;;;	Forward	==========GA=======	N	Y	GTGCCAGCAGGAGCGGTAA	GTGCCAGCMGCCGCGGTAA	==========GA=======	YES
>253862	Bacteria(100);Candidate_division_OD1(100);uncultured_bacterium(100);;;;	Forward	==========TA=======	N	Y	GTGCCAGCAGTAGCGGTAA	GTGCCAGCMGCCGCGGTAA	==========TA=======	YES
>41840	Bacteria(100);Candidate_division_OD1(100);uncultured_bacterium(100);;;;	Forward	==========AA=======	N	Y	GTGCCAGCAGAAGCGGTAA	GTGCCAGCMGCCGCGGTAA	==========AA=======	YES
>223469	Bacteria(100);Candidate_division_OD1(100);uncultured_candidate_division_OD1_bacterium(100);;;;	Forward	==========TA=======	N	Y	GTGCCAGCAGTAGCGGTAA	GTGCCAGCMGCCGCGGTAA	==========TA=======	YES
>252032	Bacteria(100);Candidate_division_OD1(100);uncultured_candidate_division_OD1_bacterium(100);;;;	Forward	=====T=====A=======	N	Y	GTGCCTGCAGCAGCGGTAA	GTGCCAGCMGCCGCGGTAA	=====T=====A=======	YES
>222880	Bacteria(100);Candidate_division_OD1(100);uncultured_candidate_division_OD1_bacterium(100);;;;	Forward	==========GA=======	N	Y	GTGCCAGCAGGAGCGGTAA	GTGCCAGCMGCCGCGGTAA	==========GA=======	YES
>47044	Bacteria(100);Candidate_division_OD1(100);uncultured_candidate_division_OD1_bacterium(100);;;;	Forward	==========TA=======	N	Y	GTGCCAGCAGTAGCGGTAA	GTGCCAGCMGCCGCGGTAA	==========TA=======	YES
>256723	Bacteria(100);Candidate_division_OD1(100);uncultured_candidate_division_WS3_bacterium(100);;;;	Forward	==========AA=======	N	Y	GTGCCAGCAGAAGCGGTAA	GTGCCAGCMGCCGCGGTAA	==========AA=======	YES
>43621	Bacteria(100);Candidate_division_OD1(100);uncultured_deep-sea_bacterium(100);;;;	Forward	==========GT=======	N	Y	GTGCCAGCAGGTGCGGTAA	GTGCCAGCMGCCGCGGTAA	==========GT=======	YES
>158264	Bacteria(100);Candidate_division_OD1(100);uncultured_organism(100);;;;	Forward	==========GA=======	N	Y	GTGCCAGCAGGAGCGGTAA	GTGCCAGCMGCCGCGGTAA	==========GA=======	YES
>155659	Bacteria(100);Candidate_division_OD1(100);uncultured_organism(100);;;;	Forward	=======A====T======	N	Y	GTGCCAGAAGCCTCGGTAA	GTGCCAGCMGCCGCGGTAA	=======A====T======	YES
>256287	Bacteria(100);Candidate_division_OP10(100);uncultured_bacterium(100);;;;	Forward	======d====T=======	N	Y	GTGCCANCAGCTGCGGTAA	GTGCCAGCMGCCGCGGTAA	======d====T=======	YES
>145263	Bacteria(100);Candidate_division_OP10(100);uncultured_bacterium(100);;;;	Forward	=================G=	N	Y	GTGCCAGCAGCCGCGGTGA	GTGCCAGCMGCCGCGGTAA	=================G=	YES
>103045	Bacteria(100);Candidate_division_OP11(100);uncultured_bacterium(100);;;;	Forward	...................	N	Y	GTGCCAGCAGTCGCGGTAA	GTGCCAGCMGCCGCGGTAA	==========T========	NO	Serously base slip because of poorly alignments. Query and reference varied significantly so a proper reference sequence was in need to deal with this condition.
>155950	Bacteria(100);Candidate_division_OP11(100);uncultured_bacterium(100);;;;	Forward	=================G=	N	Y	GTGCCAGCAGCCGCGGTGA	GTGCCAGCMGCCGCGGTAA	=================G=	YES
>270993	Bacteria(100);Candidate_division_OP11(100);uncultured_bacterium(100);;;;	Forward	=======A====T======	N	Y	GTGCCAGAAGCCTCGGTAA	GTGCCAGCMGCCGCGGTAA	=======A====T======	YES
>147479	Bacteria(100);Candidate_division_OP11(100);uncultured_bacterium(100);;;;	Forward	...................	N	Y	GTGCCAGCAGCCGCGGTGA	GTGCCAGCMGCCGCGGTAA	=================G=	NO	Serously base slip because of poorly alignments. Query and reference varied significantly so a proper reference sequence was in need to deal with this condition.
>37097	Bacteria(100);Candidate_division_OP11(100);uncultured_bacterium(100);;;;	Forward	=======A====T======	N	Y	GTGCCAGAAGCCTCGGTAA	GTGCCAGCMGCCGCGGTAA	=======A====T======	YES
>273365	Bacteria(100);Candidate_division_OP11(100);uncultured_bacterium(100);;;;	Forward	=======A====T======	N	Y	GTGCCAGAAGCCTCGGTAA	GTGCCAGCMGCCGCGGTAA	=======A====T======	YES
>46344	Bacteria(100);Candidate_division_OP11(100);uncultured_bacterium(100);;;;	Forward	=======A====T======	N	Y	GTGCCAGAAGCCTCGGTAA	GTGCCAGCMGCCGCGGTAA	=======A====T======	YES
>220722	Bacteria(100);Candidate_division_OP11(100);uncultured_bacterium(100);;;;	Forward	=======A====T======	N	Y	GTGCCAGAAGCCTCGGTAA	GTGCCAGCMGCCGCGGTAA	=======A====T======	YES
>202390	Bacteria(100);Candidate_division_OP11(100);uncultured_bacterium(100);;;;	Forward	=======A====T======	N	Y	GTGCCAGAAGCCTCGGTAA	GTGCCAGCMGCCGCGGTAA	=======A====T======	YES
>267708	Bacteria(100);Candidate_division_OP11(100);uncultured_bacterium(100);;;;	Forward	=======A====T======	N	Y	GTGCCAGAAGCCTCGGTAA	GTGCCAGCMGCCGCGGTAA	=======A====T======	YES
>253118	Bacteria(100);Candidate_division_OP11(100);uncultured_bacterium(100);;;;	Forward	=======A====T======	N	Y	GTGCCAGAAGCCTCGGTAA	GTGCCAGCMGCCGCGGTAA	=======A====T======	YES
>163881	Bacteria(100);Candidate_division_OP11(100);uncultured_bacterium(100);;;;	Forward	=================G=	N	Y	GTGCCAGCAGCCGCGGTGA	GTGCCAGCMGCCGCGGTAA	=================G=	YES
>32895	Bacteria(100);Candidate_division_OP11(100);uncultured_bacterium(100);;;;	Forward	=======A====T======	N	Y	GTGCCAGAAGCCTCGGTAA	GTGCCAGCMGCCGCGGTAA	=======A====T======	YES
>118709	Bacteria(100);Candidate_division_OP11(100);uncultured_candidate_division_OP11_bacterium(100);;;;	Forward	...................	N	Y	GTGCCAGCAGCAGCGGTAA	GTGCCAGCMGCCGCGGTAA	===========A=======	NO	Serously base slip because of poorly alignments. Query and reference varied significantly so a proper reference sequence was in need to deal with this condition.
>34562	Bacteria(100);Candidate_division_OP11(100);uncultured_soil_bacterium(100);;;;	Forward	=======A====T======	N	Y	GTGCCAGAAGCCTCGGTAA	GTGCCAGCMGCCGCGGTAA	=======A====T======	YES
>2073	Bacteria(100);Candidate_division_TM7(100);candidate_division_TM7_genomosp._GTL1(100);;;;	Forward	=================C=	N	Y	GTGCCAGCAGCCGCGGTCA	GTGCCAGCMGCCGCGGTAA	=================C=	YES
>19385	Bacteria(100);Candidate_division_TM7(100);candidate_division_TM7_single-cell_isolate_TM7a(100);;;;	Forward	=================C=	N	Y	GTGCCAGCAGCCGCGGTCA	GTGCCAGCMGCCGCGGTAA	=================C=	YES
>21147	Bacteria(100);Candidate_division_TM7(100);metal-contaminated_soil_clone_K20-12(100);;;;	Forward	=================C=	N	Y	GTGCCAGCAGCCGCGGTCA	GTGCCAGCMGCCGCGGTAA	=================C=	YES
>27789	Bacteria(100);Candidate_division_TM7(100);metal-contaminated_soil_clone_K20-27(100);;;;	Forward	=================C=	N	Y	GTGCCAGCAGCCGCGGTCA	GTGCCAGCMGCCGCGGTAA	=================C=	YES
>30341	Bacteria(100);Candidate_division_TM7(100);TM7_phylum_sp._oral_clone_CW040(100);;;;	Forward	=================C=	N	Y	GTGCCAGCAGCCGCGGTCA	GTGCCAGCMGCCGCGGTAA	=================C=	YES
>31211	Bacteria(100);Candidate_division_TM7(100);TM7_phylum_sp._oral_clone_DR034(100);;;;	Forward	=================C=	N	Y	GTGCCAGCAGCCGCGGTCA	GTGCCAGCMGCCGCGGTAA	=================C=	YES
>32010	Bacteria(100);Candidate_division_TM7(100);TM7_phylum_sp._oral_clone_FR058(100);;;;	Forward	=================C=	N	Y	GTGCCAGCAGCCGCGGTCA	GTGCCAGCMGCCGCGGTAA	=================C=	YES
>59453	Bacteria(100);Candidate_division_TM7(100);TM7_phylum_sp._oral_clone_HD027(100);;;;	Forward	=================C=	N	Y	GTGCCAGCAGCCGCGGTCA	GTGCCAGCMGCCGCGGTAA	=================C=	YES
>153416	Bacteria(100);Candidate_division_TM7(100);uncultured_bacterium(100);;;;	Forward	=================C=	N	Y	GTGCCAGCAGCCGCGGTCA	GTGCCAGCMGCCGCGGTAA	=================C=	YES
>264709	Bacteria(100);Candidate_division_TM7(100);uncultured_bacterium(100);;;;	Forward	=================C=	N	Y	GTGCCAGCAGCCGCGGTCA	GTGCCAGCMGCCGCGGTAA	=================C=	YES
>10119	Bacteria(100);Candidate_division_TM7(100);uncultured_bacterium(100);;;;	Forward	=================C=	N	Y	GTGCCAGCAGCCGCGGTCA	GTGCCAGCMGCCGCGGTAA	=================C=	YES
>93327	Bacteria(100);Candidate_division_TM7(100);uncultured_bacterium(100);;;;	Forward	=================C=	N	Y	GTGCCAGCAGCCGCGGTCA	GTGCCAGCMGCCGCGGTAA	=================C=	YES
>151306	Bacteria(100);Candidate_division_TM7(100);uncultured_bacterium(100);;;;	Forward	=================C=	N	Y	GTGCCAGCAGCCGCGGTCA	GTGCCAGCMGCCGCGGTAA	=================C=	YES
>261749	Bacteria(100);Candidate_division_TM7(100);uncultured_bacterium(100);;;;	Forward	=================C=	N	Y	GTGCCAGCAGCCGCGGTCA	GTGCCAGCMGCCGCGGTAA	=================C=	YES
>248723	Bacteria(100);Candidate_division_TM7(100);uncultured_bacterium(100);;;;	Forward	=================C=	N	Y	GTGCCAGCAGCCGCGGTCA	GTGCCAGCMGCCGCGGTAA	=================C=	YES
>113002	Bacteria(100);Candidate_division_TM7(100);uncultured_bacterium(100);;;;	Forward	=================C=	N	Y	GTGCCAGCAGCCGCGGTCA	GTGCCAGCMGCCGCGGTAA	=================C=	YES
>256595	Bacteria(100);Candidate_division_TM7(100);uncultured_bacterium(100);;;;	Forward	=================C=	N	Y	GTGCCAGCAGCCGCGGTCA	GTGCCAGCMGCCGCGGTAA	=================C=	YES
>262662	Bacteria(100);Candidate_division_TM7(100);uncultured_bacterium(100);;;;	Forward	=================C=	N	Y	GTGCCAGCAGCCGCGGTCA	GTGCCAGCMGCCGCGGTAA	=================C=	YES
>104000	Bacteria(100);Candidate_division_TM7(100);uncultured_bacterium(100);;;;	Forward	=================C=	N	Y	GTGCCAGCAGCCGCGGTCA	GTGCCAGCMGCCGCGGTAA	=================C=	YES
>203719	Bacteria(100);Candidate_division_TM7(100);uncultured_bacterium(100);;;;	Forward	=================C=	N	Y	GTGCCAGCAGCCGCGGTCA	GTGCCAGCMGCCGCGGTAA	=================C=	YES
>2920	Bacteria(100);Candidate_division_TM7(100);uncultured_bacterium(100);;;;	Forward	=================C=	N	Y	GTGCCAGCAGCCGCGGTCA	GTGCCAGCMGCCGCGGTAA	=================C=	YES
>111878	Bacteria(100);Candidate_division_TM7(100);uncultured_bacterium(100);;;;	Forward	=================C=	N	Y	GTGCCAGCAGCCGCGGTCA	GTGCCAGCMGCCGCGGTAA	=================C=	YES
>153087	Bacteria(100);Candidate_division_TM7(100);uncultured_bacterium(100);;;;	Forward	=================C=	N	Y	GTGCCAGCAGCCGCGGTCA	GTGCCAGCMGCCGCGGTAA	=================C=	YES
>268192	Bacteria(100);Candidate_division_TM7(100);uncultured_bacterium(100);;;;	Forward	=================C=	N	Y	GTGCCAGCAGCCGCGGTCA	GTGCCAGCMGCCGCGGTAA	=================C=	YES
>222051	Bacteria(100);Candidate_division_TM7(100);uncultured_bacterium(100);;;;	Forward	=================C=	N	Y	GTGCCAGCAGCCGCGGTCA	GTGCCAGCMGCCGCGGTAA	=================C=	YES
>200463	Bacteria(100);Candidate_division_TM7(100);uncultured_bacterium(100);;;;	Forward	=================C=	N	Y	GTGCCAGCAGCCGCGGTCA	GTGCCAGCMGCCGCGGTAA	=================C=	YES
>201338	Bacteria(100);Candidate_division_TM7(100);uncultured_bacterium(100);;;;	Forward	=================C=	N	Y	GTGCCAGCAGCCGCGGTCA	GTGCCAGCMGCCGCGGTAA	=================C=	YES
>189032	Bacteria(100);Candidate_division_TM7(100);uncultured_bacterium(100);;;;	Forward	=================C=	N	Y	GTGCCAGCAGCCGCGGTCA	GTGCCAGCMGCCGCGGTAA	=================C=	YES
>270550	Bacteria(100);Candidate_division_TM7(100);uncultured_bacterium(100);;;;	Forward	=================C=	N	Y	GTGCCAGCAGCCGCGGTCA	GTGCCAGCMGCCGCGGTAA	=================C=	YES
>205276	Bacteria(100);Candidate_division_TM7(100);uncultured_bacterium(100);;;;	Forward	=================C=	N	Y	GTGCCAGCAGCCGCGGTCA	GTGCCAGCMGCCGCGGTAA	=================C=	YES
>236349	Bacteria(100);Candidate_division_TM7(100);uncultured_bacterium(100);;;;	Forward	=================C=	N	Y	GTGCCAGCAGCCGCGGTCA	GTGCCAGCMGCCGCGGTAA	=================C=	YES
>70446	Bacteria(100);Candidate_division_TM7(100);uncultured_bacterium(100);;;;	Forward	=================C=	N	Y	GTGCCAGCAGCCGCGGTCA	GTGCCAGCMGCCGCGGTAA	=================C=	YES
>212850	Bacteria(100);Candidate_division_TM7(100);uncultured_bacterium(100);;;;	Forward	=================C=	N	Y	GTGCCAGCAGCCGCGGTCA	GTGCCAGCMGCCGCGGTAA	=================C=	YES
>270250	Bacteria(100);Candidate_division_TM7(100);uncultured_bacterium(100);;;;	Forward	=================C=	N	Y	GTGCCAGCAGCCGCGGTCA	GTGCCAGCMGCCGCGGTAA	=================C=	YES
>237333	Bacteria(100);Candidate_division_TM7(100);uncultured_bacterium(100);;;;	Forward	=================C=	N	Y	GTGCCAGCAGCCGCGGTCA	GTGCCAGCMGCCGCGGTAA	=================C=	YES
>130793	Bacteria(100);Candidate_division_TM7(100);uncultured_bacterium(100);;;;	Forward	=================C=	N	Y	GTGCCAGCAGCCGCGGTCA	GTGCCAGCMGCCGCGGTAA	=================C=	YES
>262681	Bacteria(100);Candidate_division_TM7(100);uncultured_bacterium(100);;;;	Forward	=================C=	N	Y	GTGCCAGCAGCCGCGGTCA	GTGCCAGCMGCCGCGGTAA	=================C=	YES
>202755	Bacteria(100);Candidate_division_TM7(100);uncultured_bacterium(100);;;;	Forward	=================C=	N	Y	GTGCCAGCAGCCGCGGTCA	GTGCCAGCMGCCGCGGTAA	=================C=	YES
>183148	Bacteria(100);Candidate_division_TM7(100);uncultured_bacterium(100);;;;	Forward	=================C=	N	Y	GTGCCAGCAGCCGCGGTCA	GTGCCAGCMGCCGCGGTAA	=================C=	YES
>132703	Bacteria(100);Candidate_division_TM7(100);uncultured_bacterium(100);;;;	Forward	=================C=	N	Y	GTGCCAGCAGCCGCGGTCA	GTGCCAGCMGCCGCGGTAA	=================C=	YES
>87407	Bacteria(100);Candidate_division_TM7(100);uncultured_bacterium(100);;;;	Forward	=================C=	N	Y	GTGCCAGCAGCCGCGGTCA	GTGCCAGCMGCCGCGGTAA	=================C=	YES
>22852	Bacteria(100);Candidate_division_TM7(100);uncultured_bacterium(100);;;;	Forward	=================C=	N	Y	GTGCCAGCAGCCGCGGTCA	GTGCCAGCMGCCGCGGTAA	=================C=	YES
>266815	Bacteria(100);Candidate_division_TM7(100);uncultured_bacterium(100);;;;	Forward	=================C=	N	Y	GTGCCAGCAGCCGCGGTCA	GTGCCAGCMGCCGCGGTAA	=================C=	YES
>8838	Bacteria(100);Candidate_division_TM7(100);uncultured_bacterium(100);;;;	Forward	=================C=	N	Y	GTGCCAGCAGCCGCGGTCA	GTGCCAGCMGCCGCGGTAA	=================C=	YES
>222038	Bacteria(100);Candidate_division_TM7(100);uncultured_bacterium(100);;;;	Forward	=================C=	N	Y	GTGCCAGCAGCCGCGGTCA	GTGCCAGCMGCCGCGGTAA	=================C=	YES
>221151	Bacteria(100);Candidate_division_TM7(100);uncultured_bacterium(100);;;;	Forward	=================C=	N	Y	GTGCCAGCAGCCGCGGTCA	GTGCCAGCMGCCGCGGTAA	=================C=	YES
>97662	Bacteria(100);Candidate_division_TM7(100);uncultured_bacterium(100);;;;	Forward	=================C=	N	Y	GTGCCAGCAGCCGCGGTCA	GTGCCAGCMGCCGCGGTAA	=================C=	YES
>203886	Bacteria(100);Candidate_division_TM7(100);uncultured_bacterium(100);;;;	Forward	=================C=	N	Y	GTGCCAGCAGCCGCGGTCA	GTGCCAGCMGCCGCGGTAA	=================C=	YES
>25391	Bacteria(100);Candidate_division_TM7(100);uncultured_bacterium_F061(100);;;;	Forward	=================C=	N	Y	GTGCCAGCAGCCGCGGTCA	GTGCCAGCMGCCGCGGTAA	=================C=	YES
>28586	Bacteria(100);Candidate_division_TM7(100);uncultured_bacterium_SBR2096(100);;;;	Forward	=================C=	N	Y	GTGCCAGCAGCCGCGGTCA	GTGCCAGCMGCCGCGGTAA	=================C=	YES
>59431	Bacteria(100);Candidate_division_TM7(100);uncultured_candidate_division_TM7_bacterium(100);;;;	Forward	=================C=	N	Y	GTGCCAGCAGCCGCGGTCA	GTGCCAGCMGCCGCGGTAA	=================C=	YES
>58392	Bacteria(100);Candidate_division_TM7(100);uncultured_candidate_division_TM7_bacterium(100);;;;	Forward	=================C=	N	Y	GTGCCAGCAGCCGCGGTCA	GTGCCAGCMGCCGCGGTAA	=================C=	YES
>32833	Bacteria(100);Candidate_division_TM7(100);uncultured_candidate_division_TM7_bacterium(100);;;;	Forward	=================C=	N	Y	GTGCCAGCAGCCGCGGTCA	GTGCCAGCMGCCGCGGTAA	=================C=	YES
>66477	Bacteria(100);Candidate_division_TM7(100);uncultured_candidate_division_TM7_bacterium(100);;;;	Forward	=================C=	N	Y	GTGCCAGCAGCCGCGGTCA	GTGCCAGCMGCCGCGGTAA	=================C=	YES
>267413	Bacteria(100);Candidate_division_TM7(100);uncultured_candidate_division_TM7_bacterium(100);;;;	Forward	=================C=	N	Y	GTGCCAGCAGCCGCGGTCA	GTGCCAGCMGCCGCGGTAA	=================C=	YES
>263	Bacteria(100);Candidate_division_TM7(100);uncultured_epsilon_proteobacterium(100);;;;	Forward	=================C=	N	Y	GTGCCAGCAGCCGCGGTCA	GTGCCAGCMGCCGCGGTAA	=================C=	YES
>155333	Bacteria(100);Candidate_division_TM7(100);uncultured_gamma_proteobacterium(100);;;;	Forward	=================C=	N	Y	GTGCCAGCAGCCGCGGTCA	GTGCCAGCMGCCGCGGTAA	=================C=	YES
>163711	Bacteria(100);Candidate_division_TM7(100);uncultured_rumen_bacterium(100);;;;	Forward	=================C=	N	Y	GTGCCAGCAGCCGCGGTCA	GTGCCAGCMGCCGCGGTAA	=================C=	YES
>163549	Bacteria(100);Candidate_division_TM7(100);uncultured_rumen_bacterium(100);;;;	Forward	=================C=	N	Y	GTGCCAGCAGCCGCGGTCA	GTGCCAGCMGCCGCGGTAA	=================C=	YES
>201684	Bacteria(100);Candidate_division_TM7(100);uncultured_rumen_bacterium(100);;;;	Forward	=================C=	N	Y	GTGCCAGCAGCCGCGGTCA	GTGCCAGCMGCCGCGGTAA	=================C=	YES
>101411	Bacteria(100);Candidate_division_TM7(100);uncultured_soil_bacterium(100);;;;	Forward	=================C=	N	Y	GTGCCAGCAGCCGCGGTCA	GTGCCAGCMGCCGCGGTAA	=================C=	YES
>145546	Bacteria(100);Candidate_division_TM7(100);uncultured_soil_bacterium(100);;;;	Forward	=================C=	N	Y	GTGCCAGCAGCCGCGGTCA	GTGCCAGCMGCCGCGGTAA	=================C=	YES
>149175	Bacteria(100);Candidate_division_TM7(100);uncultured_soil_bacterium(100);;;;	Forward	=================C=	N	Y	GTGCCAGCAGCCGCGGTCA	GTGCCAGCMGCCGCGGTAA	=================C=	YES
>99027	Bacteria(100);Candidate_division_TM7(100);uncultured_soil_bacterium(100);;;;	Forward	=================C=	N	Y	GTGCCAGCAGCCGCGGTCA	GTGCCAGCMGCCGCGGTAA	=================C=	YES
>141563	Bacteria(100);Candidate_division_TM7(100);uncultured_soil_bacterium(100);;;;	Forward	=================C=	N	Y	GTGCCAGCAGCCGCGGTCA	GTGCCAGCMGCCGCGGTAA	=================C=	YES
>97682	Bacteria(100);Candidate_division_TM7(100);uncultured_soil_bacterium(100);;;;	Forward	=================C=	N	Y	GTGCCAGCAGCCGCGGTCA	GTGCCAGCMGCCGCGGTAA	=================C=	YES
>135966	Bacteria(100);Candidate_division_TM7(100);uncultured_soil_bacterium(100);;;;	Forward	=================C=	N	Y	GTGCCAGCAGCCGCGGTCA	GTGCCAGCMGCCGCGGTAA	=================C=	YES
>35121	Bacteria(100);Candidate_division_TM7(100);uncultured_soil_bacterium(100);;;;	Forward	=================C=	N	Y	GTGCCAGCAGCCGCGGTCA	GTGCCAGCMGCCGCGGTAA	=================C=	YES
>273702	Bacteria(100);Chlorobi(100);Chlorobia(100);Chlorobiales(100);BSV26(100);uncultured_bacterium(100);	Forward	================C==	N	Y	GTGCCAGCAGCCGCGGCAA	GTGCCAGCMGCCGCGGTAA	================C==	YES
>279892	Bacteria(100);Chlorobi(100);Chlorobia(100);Chlorobiales(100);Chlorobiaceae(100);Chlorobaculum(100);Chlorobium_chlorovibrioides(100)	Forward	=================G=	N	Y	GTGCCAGCAGCCGCGGTGA	GTGCCAGCMGCCGCGGTAA	=================G=	YES
>279390	Bacteria(100);Chlorobi(100);Chlorobia(100);Chlorobiales(100);Chlorobiaceae(100);Chlorobaculum(100);Chlorobium_limicola(100)	Forward	=================G=	N	Y	GTGCCAGCAGCCGCGGTGA	GTGCCAGCMGCCGCGGTAA	=================G=	YES
>281733	Bacteria(100);Chlorobi(100);Chlorobia(100);Chlorobiales(100);Chlorobiaceae(100);Chlorobaculum(100);Chlorobium_limicola(100)	Forward	=================G=	N	Y	GTGCCAGCAGCCGCGGTGA	GTGCCAGCMGCCGCGGTAA	=================G=	YES
>20685	Bacteria(100);Chlorobi(100);Chlorobia(100);Chlorobiales(100);Chlorobiaceae(100);Chlorobaculum(100);Chlorobium_tepidum_TLS(100)	Forward	=================G=	N	Y	GTGCCAGCAGCCGCGGTGA	GTGCCAGCMGCCGCGGTAA	=================G=	YES
>102485	Bacteria(100);Chlorobi(100);Chlorobia(100);Chlorobiales(100);Chlorobiaceae(100);Chlorobaculum(100);uncultured_Chlorobium_sp.(100)	Forward	=================G=	N	Y	GTGCCAGCAGCCGCGGTGA	GTGCCAGCMGCCGCGGTAA	=================G=	YES
>76527	Bacteria(100);Chlorobi(100);Chlorobia(100);Chlorobiales(100);Chlorobiaceae(100);Chlorobium(100);Chlorobium(100)	Forward	=================G=	N	Y	GTGCCAGCAGCCGCGGTGA	GTGCCAGCMGCCGCGGTAA	=================G=	YES
>75758	Bacteria(100);Chlorobi(100);Chlorobia(100);Chlorobiales(100);Chlorobiaceae(100);Chlorobium(100);Chlorobium_chlorochromatii_CaD3(100)	Forward	=================G=	N	Y	GTGCCAGCAGCCGCGGTGA	GTGCCAGCMGCCGCGGTAA	=================G=	YES
>281745	Bacteria(100);Chlorobi(100);Chlorobia(100);Chlorobiales(100);Chlorobiaceae(100);Chlorobium(100);Chlorobium_ferrooxidans(100)	Forward	=================G=	N	Y	GTGCCAGCAGCCGCGGTGA	GTGCCAGCMGCCGCGGTAA	=================G=	YES
>76705	Bacteria(100);Chlorobi(100);Chlorobia(100);Chlorobiales(100);Chlorobiaceae(100);Chlorobium(100);Chlorobium_limicola(100)	Forward	=================G=	N	Y	GTGCCAGCAGCCGCGGTGA	GTGCCAGCMGCCGCGGTAA	=================G=	YES
>76355	Bacteria(100);Chlorobi(100);Chlorobia(100);Chlorobiales(100);Chlorobiaceae(100);Chlorobium(100);Chlorobium_phaeobacteroides(100)	Forward	=================G=	N	Y	GTGCCAGCAGCCGCGGTGA	GTGCCAGCMGCCGCGGTAA	=================G=	YES
>77483	Bacteria(100);Chlorobi(100);Chlorobia(100);Chlorobiales(100);Chlorobiaceae(100);Chlorobium(100);Chlorobium_phaeobacteroides_BS1(100)	Forward	=================G=	N	Y	GTGCCAGCAGCCGCGGTGA	GTGCCAGCMGCCGCGGTAA	=================G=	YES
>77273	Bacteria(100);Chlorobi(100);Chlorobia(100);Chlorobiales(100);Chlorobiaceae(100);Chlorobium(100);Pelodictyon_phaeoclathratiforme_BU-1(100)	Forward	=================G=	N	Y	GTGCCAGCAGCCGCGGTGA	GTGCCAGCMGCCGCGGTAA	=================G=	YES
>184873	Bacteria(100);Chlorobi(100);Chlorobia(100);Chlorobiales(100);Chlorobiaceae(100);Chlorobium(100);uncultured_bacterium(100)	Forward	=================G=	N	Y	GTGCCAGCAGCCGCGGTGA	GTGCCAGCMGCCGCGGTAA	=================G=	YES
>220617	Bacteria(100);Chlorobi(100);Chlorobia(100);Chlorobiales(100);Chlorobiaceae(100);Chlorobium(100);uncultured_bacterium(100)	Forward	=================G=	N	Y	GTGCCAGCAGCCGCGGTGA	GTGCCAGCMGCCGCGGTAA	=================G=	YES
>224458	Bacteria(100);Chlorobi(100);Chlorobia(100);Chlorobiales(100);Chlorobiaceae(100);Chlorobium(100);uncultured_bacterium(100)	Forward	=================G=	N	Y	GTGCCAGCAGCCGCGGTGA	GTGCCAGCMGCCGCGGTAA	=================G=	YES
>188892	Bacteria(100);Chlorobi(100);Chlorobia(100);Chlorobiales(100);Chlorobiaceae(100);Chlorobium(100);uncultured_bacterium(100)	Forward	=================G=	N	Y	GTGCCAGCAGCCGCGGTGA	GTGCCAGCMGCCGCGGTAA	=================G=	YES
>223583	Bacteria(100);Chlorobi(100);Chlorobia(100);Chlorobiales(100);Chlorobiaceae(100);Chlorobium(100);uncultured_bacterium(100)	Forward	=================G=	N	Y	GTGCCAGCAGCCGCGGTGA	GTGCCAGCMGCCGCGGTAA	=================G=	YES
>228415	Bacteria(100);Chlorobi(100);Chlorobia(100);Chlorobiales(100);Chlorobiaceae(100);Chlorobium(100);uncultured_bacterium(100)	Forward	=================G=	N	Y	GTGCCAGCAGCCGCGGTGA	GTGCCAGCMGCCGCGGTAA	=================G=	YES
>226642	Bacteria(100);Chlorobi(100);Chlorobia(100);Chlorobiales(100);Chlorobiaceae(100);Chlorobium(100);uncultured_bacterium(100)	Forward	=================G=	N	Y	GTGCCAGCAGCCGCGGTGA	GTGCCAGCMGCCGCGGTAA	=================G=	YES
>188889	Bacteria(100);Chlorobi(100);Chlorobia(100);Chlorobiales(100);Chlorobiaceae(100);Chlorobium(100);uncultured_bacterium(100)	Forward	=================G=	N	Y	GTGCCAGCAGCCGCGGTGA	GTGCCAGCMGCCGCGGTAA	=================G=	YES
>157617	Bacteria(100);Chlorobi(100);Chlorobia(100);Chlorobiales(100);Chlorobiaceae(100);Chlorobium(100);uncultured_bacterium(100)	Forward	=================G=	N	Y	GTGCCAGCAGCCGCGGTGA	GTGCCAGCMGCCGCGGTAA	=================G=	YES
>159784	Bacteria(100);Chlorobi(100);Chlorobia(100);Chlorobiales(100);Chlorobiaceae(100);Chlorobium(100);uncultured_bacterium(100)	Forward	=================G=	N	Y	GTGCCAGCAGCCGCGGTGA	GTGCCAGCMGCCGCGGTAA	=================G=	YES
>228409	Bacteria(100);Chlorobi(100);Chlorobia(100);Chlorobiales(100);Chlorobiaceae(100);Chlorobium(100);uncultured_bacterium(100)	Forward	=================G=	N	Y	GTGCCAGCAGCCGCGGTGA	GTGCCAGCMGCCGCGGTAA	=================G=	YES
>228412	Bacteria(100);Chlorobi(100);Chlorobia(100);Chlorobiales(100);Chlorobiaceae(100);Chlorobium(100);uncultured_bacterium(100)	Forward	=================G=	N	Y	GTGCCAGCAGCCGCGGTGA	GTGCCAGCMGCCGCGGTAA	=================G=	YES
>228132	Bacteria(100);Chlorobi(100);Chlorobia(100);Chlorobiales(100);Chlorobiaceae(100);Chlorobium(100);uncultured_bacterium(100)	Forward	=================G=	N	Y	GTGCCAGCAGCCGCGGTGA	GTGCCAGCMGCCGCGGTAA	=================G=	YES
>236014	Bacteria(100);Chlorobi(100);Chlorobia(100);Chlorobiales(100);Chlorobiaceae(100);Chlorobium(100);uncultured_bacterium(100)	Forward	=================G=	N	Y	GTGCCAGCAGCCGCGGTGA	GTGCCAGCMGCCGCGGTAA	=================G=	YES
>220310	Bacteria(100);Chlorobi(100);Chlorobia(100);Chlorobiales(100);Chlorobiaceae(100);Chlorobium(100);uncultured_bacterium(100)	Forward	=================G=	N	Y	GTGCCAGCAGCCGCGGTGA	GTGCCAGCMGCCGCGGTAA	=================G=	YES
>158779	Bacteria(100);Chlorobi(100);Chlorobia(100);Chlorobiales(100);Chlorobiaceae(100);Chlorobium(100);uncultured_bacterium(100)	Forward	=================G=	N	Y	GTGCCAGCAGCCGCGGTGA	GTGCCAGCMGCCGCGGTAA	=================G=	YES
>76713	Bacteria(100);Chlorobi(100);Chlorobia(100);Chlorobiales(100);Chlorobiaceae(100);Chloroherpeton(100);Chloroherpeton_thalassium_ATCC_35110(100)	Forward	=================G=	N	Y	GTGCCAGCAGCCGCGGTGA	GTGCCAGCMGCCGCGGTAA	=================G=	YES
>77458	Bacteria(100);Chlorobi(100);Chlorobia(100);Chlorobiales(100);Chlorobiaceae(100);Prosthecochloris(100);Prosthecochloris_aestuarii(100)	Forward	=================G=	N	Y	GTGCCAGCAGCCGCGGTGA	GTGCCAGCMGCCGCGGTAA	=================G=	YES
>22697	Bacteria(100);Chlorobi(100);Chlorobia(100);Chlorobiales(100);Chlorobiaceae(100);Prosthecochloris(100);Prosthecochloris_aestuarii(100)	Forward	=================G=	N	Y	GTGCCAGCAGCCGCGGTGA	GTGCCAGCMGCCGCGGTAA	=================G=	YES
>279708	Bacteria(100);Chlorobi(100);Chlorobia(100);Chlorobiales(100);Chlorobiaceae(100);Prosthecochloris(100);Prosthecochloris_vibrioformis(100)	Forward	=================G=	N	Y	GTGCCAGCAGCCGCGGTGA	GTGCCAGCMGCCGCGGTAA	=================G=	YES
>158775	Bacteria(100);Chlorobi(100);Chlorobia(100);Chlorobiales(100);Chlorobiaceae(100);uncultured(100);uncultured_bacterium(100)	Forward	=================G=	N	Y	GTGCCAGCAGCCGCGGTGA	GTGCCAGCMGCCGCGGTAA	=================G=	YES
>224788	Bacteria(100);Chlorobi(100);Chlorobia(100);Chlorobiales(100);Chlorobiaceae(100);uncultured(100);uncultured_bacterium(100)	Forward	=================G=	N	Y	GTGCCAGCAGCCGCGGTGA	GTGCCAGCMGCCGCGGTAA	=================G=	YES
>224801	Bacteria(100);Chlorobi(100);Chlorobia(100);Chlorobiales(100);Chlorobiaceae(100);uncultured(100);uncultured_bacterium(100)	Forward	=================G=	N	Y	GTGCCAGCAGCCGCGGTGA	GTGCCAGCMGCCGCGGTAA	=================G=	YES
>227922	Bacteria(100);Chlorobi(100);Chlorobia(100);Chlorobiales(100);Chlorobiaceae(100);uncultured(100);uncultured_bacterium(100)	Forward	=================G=	N	Y	GTGCCAGCAGCCGCGGTGA	GTGCCAGCMGCCGCGGTAA	=================G=	YES
>177807	Bacteria(100);Chlorobi(100);Chlorobia(100);Chlorobiales(100);Chlorobiaceae(100);uncultured(100);uncultured_bacterium(100)	Forward	=================G=	N	Y	GTGCCAGCAGCCGCGGTGA	GTGCCAGCMGCCGCGGTAA	=================G=	YES
>224782	Bacteria(100);Chlorobi(100);Chlorobia(100);Chlorobiales(100);Chlorobiaceae(100);uncultured(100);uncultured_bacterium(100)	Forward	=================G=	N	Y	GTGCCAGCAGCCGCGGTGA	GTGCCAGCMGCCGCGGTAA	=================G=	YES
>188898	Bacteria(100);Chlorobi(100);Chlorobia(100);Chlorobiales(100);Chlorobiaceae(100);uncultured(100);uncultured_bacterium(100)	Forward	=================G=	N	Y	GTGCCAGCAGCCGCGGTGA	GTGCCAGCMGCCGCGGTAA	=================G=	YES
>224786	Bacteria(100);Chlorobi(100);Chlorobia(100);Chlorobiales(100);Chlorobiaceae(100);uncultured(100);uncultured_bacterium(100)	Forward	=================G=	N	Y	GTGCCAGCAGCCGCGGTGA	GTGCCAGCMGCCGCGGTAA	=================G=	YES
>228913	Bacteria(100);Chlorobi(100);Chlorobia(100);Chlorobiales(100);Chlorobiaceae(100);uncultured(100);uncultured_bacterium(100)	Forward	=================G=	N	Y	GTGCCAGCAGCCGCGGTGA	GTGCCAGCMGCCGCGGTAA	=================G=	YES
>228416	Bacteria(100);Chlorobi(100);Chlorobia(100);Chlorobiales(100);Chlorobiaceae(100);uncultured(100);uncultured_bacterium(100)	Forward	=================G=	N	Y	GTGCCAGCAGCCGCGGTGA	GTGCCAGCMGCCGCGGTAA	=================G=	YES
>229785	Bacteria(100);Chlorobi(100);Chlorobia(100);Chlorobiales(100);Chlorobiaceae(100);uncultured(100);uncultured_bacterium(100)	Forward	=================G=	N	Y	GTGCCAGCAGCCGCGGTGA	GTGCCAGCMGCCGCGGTAA	=================G=	YES
>32814	Bacteria(100);Chlorobi(100);Chlorobia(100);Chlorobiales(100);Chlorobiaceae(100);uncultured(100);uncultured_Chlorobi_bacterium(100)	Forward	=================G=	N	Y	GTGCCAGCAGCCGCGGTGA	GTGCCAGCMGCCGCGGTAA	=================G=	YES
>228129	Bacteria(100);Chlorobi(100);Chlorobia(100);Chlorobiales(100);Chlorobiaceae(100);uncultured_bacterium(100);	Forward	=================G=	N	Y	GTGCCAGCAGCCGCGGTGA	GTGCCAGCMGCCGCGGTAA	=================G=	YES
>235166	Bacteria(100);Chlorobi(100);Chlorobia(100);Chlorobiales(100);Chlorobiaceae(100);uncultured_bacterium(100);	Forward	=================G=	N	Y	GTGCCAGCAGCCGCGGTGA	GTGCCAGCMGCCGCGGTAA	=================G=	YES
>54983	Bacteria(100);GOUTA4(100);uncultured_bacterium(100);;;;	Forward	CG=================	N	Y	GNGCCAGCAGCCGCGGTAA	GTGCCAGCMGCCGCGGTAA	=d=================	YES	Base slip of deletion, but they are same match type.MIPE deleted ambiguous bases and only kept "ATCGU".

## Sheet: R806_annotation_of_difference
Seq_name	Taxonomic Information	Forward or reverse	MIPE_Match_type	MIPE_Whether_matching	PrimerProspector_whether_matching	PrimerProspector_seq_hit	PrimerProspector_primer_hit	PrimerProspector_seq_hit_transformed_into_MIPE_format	Whether_same_match_type	Annotation
>34562	Bacteria(100);Candidate_division_OP11(100);uncultured_soil_bacterium(100);;;;	Reverse	======G=====T=======	N	Y	ATTAGAGACCCCTGTAGTCC	ATTAGATACCCBGGTAGTCC	======G=====T=======	YES
>155590	Bacteria(100);Candidate_division_OP11(100);uncultured_organism(100);;;;	Reverse	======G====A========	N	Y	ATTAGAGACCCAGGTAGTCC	ATTAGATACCCBGGTAGTCC	======G====A========	YES
>20844	Bacteria(100);Candidate_division_OP11(100);uncultured_eubacterium_WCHB1-56(100);;;;	Reverse	======G=====T=======	N	Y	ATTAGAGACCCCTGTAGTCC	ATTAGATACCCBGGTAGTCC	======G=====T=======	YES
>118709	Bacteria(100);Candidate_division_OP11(100);uncultured_candidate_division_OP11_bacterium(100);;;;	Reverse	....................	N	Y	ATTAGAGACCCCTGTAGTCC	ATTAGATACCCBGGTAGTCC	======G=====T=======	NO	Serously base slip because of poorly alignments. Query and reference varied significantly so a proper reference sequence was in need to deal with this condition.
>98825	Bacteria(100);Candidate_division_OP11(100);uncultured_candidate_division_OP11_bacterium(100);;;;	Reverse	======G=====T=======	N	Y	ATTAGAGACCCTTGTAGTCC	ATTAGATACCCBGGTAGTCC	======G=====T=======	YES
>220161	Bacteria(100);Candidate_division_OP11(100);uncultured_bacterium(100);;;;	Reverse	....................	N	Y	ATTAGAGACCCGTGTAGTCC	ATTAGATACCCBGGTAGTCC	======G=====T=======	NO	Serously base slip because of poorly alignments. Query and reference varied significantly so a proper reference sequence was in need to deal with this condition.
>103045	Bacteria(100);Candidate_division_OP11(100);uncultured_bacterium(100);;;;	Reverse	....................	N	Y	ATTAGATACCTGCGTAGTCC	ATTAGATACCCBGGTAGTCC	==========T=C=======	NO	Serously base slip because of poorly alignments. Query and reference varied significantly so a proper reference sequence was in need to deal with this condition.
>97700	Bacteria(100);Candidate_division_OP11(100);uncultured_bacterium(100);;;;	Reverse	======G=====T=======	N	Y	ATTAGAGACCCCTGTAGTCC	ATTAGATACCCBGGTAGTCC	======G=====T=======	YES
>154214	Bacteria(100);Candidate_division_OP11(100);uncultured_bacterium(100);;;;	Reverse	======G=====T=======	N	Y	ATTAGAGACCCCTGTAGTCC	ATTAGATACCCBGGTAGTCC	======G=====T=======	YES
>103781	Bacteria(100);Candidate_division_OP11(100);uncultured_bacterium(100);;;;	Reverse	======G=====T=======	N	Y	ATTAGAGACCCCTGTAGTCC	ATTAGATACCCBGGTAGTCC	======G=====T=======	YES
>94477	Bacteria(100);Candidate_division_OP11(100);uncultured_bacterium(100);;;;	Reverse	======G=====T=======	N	Y	ATTAGAGACCCCTGTAGTCC	ATTAGATACCCBGGTAGTCC	======G=====T=======	YES
>29012	Bacteria(100);Candidate_division_OP11(100);uncultured_bacterium(100);;;;	Reverse	==========T=T=======	N	Y	ATTAGATACCTGTGTAGTCC	ATTAGATACCCBGGTAGTCC	==========T=T=======	YES
>160759	Bacteria(100);Candidate_division_OP11(100);uncultured_bacterium(100);;;;	Reverse	....................	N	Y	ATTAGAGACCCCTGTAGTCC	ATTAGATACCCBGGTAGTCC	======G=====T=======	NO	Serously base slip because of poorly alignments. Query and reference varied significantly so a proper reference sequence was in need to deal with this condition.
>263630	Bacteria(100);Candidate_division_OP11(100);uncultured_bacterium(100);;;;	Reverse	======G=====C=======	N	Y	ATTAGAGACCCGCGTAGTCC	ATTAGATACCCBGGTAGTCC	======G=====C=======	YES
>147479	Bacteria(100);Candidate_division_OP11(100);uncultured_bacterium(100);;;;	Reverse	....................	N	Y	ATTAGAGACCCCTGTAGTCC	ATTAGATACCCBGGTAGTCC	======G=====T=======	NO	Serously base slip because of poorly alignments. Query and reference varied significantly so a proper reference sequence was in need to deal with this condition.
>249870	Bacteria(100);Candidate_division_OP11(100);uncultured_bacterium(100);;;;	Reverse	======G=====T=======	N	Y	ATTAGAGACCCCTGTAGTCC	ATTAGATACCCBGGTAGTCC	======G=====T=======	YES
>54017	Bacteria(100);Candidate_division_OP11(100);uncultured_bacterium(100);;;;	Reverse	======G=====A====C=T	N	Y	ATTAGAGACCCGAGTAGYCC	ATTAGATACCCBGGTAGTCC	======G=====A====Y==	YES	Base slip of deletion, but they are same match type.MIPE deleted ambiguous bases and only kept "ATCGU".
>37097	Bacteria(100);Candidate_division_OP11(100);uncultured_bacterium(100);;;;	Reverse	======G=====T=======	N	Y	ATTAGAGACCCCTGTAGTCC	ATTAGATACCCBGGTAGTCC	======G=====T=======	YES
>273365	Bacteria(100);Candidate_division_OP11(100);uncultured_bacterium(100);;;;	Reverse	======G=====T=======	N	Y	ATTAGAGACCCCTGTAGTCC	ATTAGATACCCBGGTAGTCC	======G=====T=======	YES
>46344	Bacteria(100);Candidate_division_OP11(100);uncultured_bacterium(100);;;;	Reverse	======G=====T=======	N	Y	ATTAGAGACCCCTGTAGTCC	ATTAGATACCCBGGTAGTCC	======G=====T=======	YES
>227619	Bacteria(100);Candidate_division_OP11(100);uncultured_bacterium(100);;;;	Reverse	======G=====T=======	N	Y	ATTAGAGACCCCTGTAGTCC	ATTAGATACCCBGGTAGTCC	======G=====T=======	YES
>128925	Bacteria(100);Candidate_division_OP11(100);uncultured_bacterium(100);;;;	Reverse	======G=====T=======	N	Y	ATTAGAGACCCCTGTAGTCC	ATTAGATACCCBGGTAGTCC	======G=====T=======	YES
>37092	Bacteria(100);Candidate_division_OP11(100);uncultured_bacterium(100);;;;	Reverse	======G=====T=======	N	Y	ATTAGAGACCCCTGTAGTCC	ATTAGATACCCBGGTAGTCC	======G=====T=======	YES
>162881	Bacteria(100);Candidate_division_OP11(100);uncultured_bacterium(100);;;;	Reverse	======G=====T=======	N	Y	ATTAGAGACCCCTGTAGTCC	ATTAGATACCCBGGTAGTCC	======G=====T=======	YES
>220722	Bacteria(100);Candidate_division_OP11(100);uncultured_bacterium(100);;;;	Reverse	======G=====T=======	N	Y	ATTAGAGACCCCTGTAGTCC	ATTAGATACCCBGGTAGTCC	======G=====T=======	YES
>163873	Bacteria(100);Candidate_division_OP11(100);uncultured_bacterium(100);;;;	Reverse	======G=====T=======	N	Y	ATTAGAGACCCCTGTAGTCC	ATTAGATACCCBGGTAGTCC	======G=====T=======	YES
>202390	Bacteria(100);Candidate_division_OP11(100);uncultured_bacterium(100);;;;	Reverse	======G=====T=======	N	Y	ATTAGAGACCCCTGTAGTCC	ATTAGATACCCBGGTAGTCC	======G=====T=======	YES
>267708	Bacteria(100);Candidate_division_OP11(100);uncultured_bacterium(100);;;;	Reverse	======G=====T=======	N	Y	ATTAGAGACCCCTGTAGTCC	ATTAGATACCCBGGTAGTCC	======G=====T=======	YES
>263288	Bacteria(100);Candidate_division_OP11(100);uncultured_bacterium(100);;;;	Reverse	======G=====T=======	N	Y	ATTAGAGACCCCTGTAGTCC	ATTAGATACCCBGGTAGTCC	======G=====T=======	YES
>18374	Bacteria(100);Candidate_division_OP11(100);uncultured_bacterium(100);;;;	Reverse	======G=====T=======	N	Y	ATTAGAGACCCCTGTAGTCC	ATTAGATACCCBGGTAGTCC	======G=====T=======	YES
>92657	Bacteria(100);Candidate_division_OP11(100);uncultured_bacterium(100);;;;	Reverse	======G=====T=======	N	Y	ATTAGAGACCCCTGTAGTCC	ATTAGATACCCBGGTAGTCC	======G=====T=======	YES
>253118	Bacteria(100);Candidate_division_OP11(100);uncultured_bacterium(100);;;;	Reverse	======G=====T=======	N	Y	ATTAGAGACCCCTGTAGTCC	ATTAGATACCCBGGTAGTCC	======G=====T=======	YES
>104055	Bacteria(100);Candidate_division_OP11(100);uncultured_bacterium(100);;;;	Reverse	======G=====T=======	N	Y	ATTAGAGACCCCTGTAGTCC	ATTAGATACCCBGGTAGTCC	======G=====T=======	YES
>32895	Bacteria(100);Candidate_division_OP11(100);uncultured_bacterium(100);;;;	Reverse	======G=====T=======	N	Y	ATTAGAGACCCCTGTAGTCC	ATTAGATACCCBGGTAGTCC	======G=====T=======	YES
>271448	Bacteria(100);CK-1C4-19(100);uncultured_bacterium(100);;;;	Reverse	============A=====G=	N	Y	ATTAGATACCCTAGTAGTGC	ATTAGATACCCBGGTAGTCC	============A=====G=	YES
>243979	Bacteria(100);JL-ETNP-Z39(100);uncultured_bacterium(100);;;;	Reverse	=C==================	N	Y	ACTAGATACCCCGGTAGTCC	ATTAGATACCCBGGTAGTCC	=C==================	YES
>32798	Bacteria(100);Candidate_division_OD1(100);uncultured_bacterium(100);;;;	Reverse	=========A==T=======	N	Y	ATTAGATACACTTGTAGTCC	ATTAGATACCCBGGTAGTCC	=========A==T=======	YES
>101009	Bacteria(100);Candidate_division_OD1(100);uncultured_bacterium(100);;;;	Reverse	============T===T===	N	Y	ATTAGATACCCTTGTATTCC	ATTAGATACCCBGGTAGTCC	============T===T===	YES
>125226	Bacteria(100);Candidate_division_OD1(100);uncultured_bacterium(100);;;;	Reverse	============A======T	N	Y	ATTAGATACCCCAGTAGTCT	ATTAGATACCCBGGTAGTCC	============A======T	YES
>30326	Bacteria(100);Candidate_division_OD1(100);uncultured_Crater_Lake_bacterium_CL500-94(100);;;;	Reverse	==========T=A=======	N	Y	ATTAGATACCTCAGTAGTCC	ATTAGATACCCBGGTAGTCC	==========T=A=======	YES
>51347	Bacteria(100);Candidate_division_OD1(100);uncultured_bacterium(100);;;;	Reverse	============A===A===	N	Y	ATTAGATACCCCAGTAATCC	ATTAGATACCCBGGTAGTCC	============A===A===	YES
>45868	Bacteria(100);Candidate_division_OD1(100);uncultured_candidate_division_OD1_bacterium(100);;;;	Reverse	================T==T	N	Y	ATTAGATACCCCGGTATTCT	ATTAGATACCCBGGTAGTCC	================T==T	YES
>43621	Bacteria(100);Candidate_division_OD1(100);uncultured_deep-sea_bacterium(100);;;;	Reverse	============A===A===	N	Y	ATTAGATACCCCAGTAATCC	ATTAGATACCCBGGTAGTCC	============A===A===	YES
>157985	Bacteria(100);Candidate_division_OD1(100);uncultured_organism(100);;;;	Reverse	============C======T	N	Y	ATTAGATACCCGCGTAGTCT	ATTAGATACCCBGGTAGTCC	============C======T	YES
>57745	Bacteria(100);Candidate_division_OD1(100);uncultured_bacterium(100);;;;	Reverse	============TT===C=A	N	Y	ATTAGATACCCTTTTAGKCC	ATTAGATACCCBGGTAGTCC	============TT===K==	YES	Base slip of deletion, but they are same match type.MIPE deleted ambiguous bases and only kept "ATCGU".
>133166	Bacteria(100);Candidate_division_OD1(100);uncultured_bacterium(100);;;;	Reverse	============CT======	N	Y	ATTAGATACCCCCTTAGTCC	ATTAGATACCCBGGTAGTCC	============CT======	YES
>48785	Bacteria(100);Candidate_division_OD1(100);uncultured_deep-sea_bacterium(100);;;;	Reverse	==========T=T=======	N	Y	ATTAGATACCTCTGTAGTCC	ATTAGATACCCBGGTAGTCC	==========T=T=======	YES
>153874	Bacteria(100);Candidate_division_OD1(100);uncultured_organism(100);;;;	Reverse	============C===T===	N	Y	ATTAGATACCCTCGTATTCC	ATTAGATACCCBGGTAGTCC	============C===T===	YES

## Sheet: PrimerProspector_F515match_type
# Primer: f515 5'-GTGCCAGCMGCCGCGGTAA-3'
# Input fasta file: ssu_merge_50801.fasta
# Parameters
# 3' length: 5
# non 3' mismatch penalty: 0.40 per mismatch
# 3' mismatch penalty: 1.00 per mismatch
# last base mismatch penalty: 3.00
# non 3' gap penalty: 1.00 per gap
# 3' gap penalty: 3.00 per gap
# Note - seq hit and primer hit are the best local pairwise alignment results for a given sequence and primer pair. A gap in seq hit represents a deletion in the sequence	whereas a gap in the primer hit signifies an insertion in the target sequence.
# MIPE annotation: overall weighted score threshold: 1.00
# seq ID	seq hit	primer hit	hit start position	non 3' mismatches	3' mismatches (except last base)	last base mismatch	non 3' gaps	3' gaps	overall weighted score	hits sequence end
234950	GTGCCAGCAGCCGCGGTAA	GTGCCAGCMGCCGCGGTAA	1390	0	0	FALSE	0	0	0	FALSE
155546	GTGCCAGCAGCCGCGGTAA	GTGCCAGCMGCCGCGGTAA	450	0	0	FALSE	0	0	0	FALSE
66607	GTGCCAGCAGCCGCGGTAA	GTGCCAGCMGCCGCGGTAA	396	0	0	FALSE	0	0	0	FALSE
178755	GTGCCAGCAGCCGCGGTAA	GTGCCAGCMGCCGCGGTAA	521	0	0	FALSE	0	0	0	FALSE
25187	GTGCCAGCAGCCGCGGTAA	GTGCCAGCMGCCGCGGTAA	1230	0	0	FALSE	0	0	0	FALSE
155086	GTGCCAGCAGCCGCGGTAA	GTGCCAGCMGCCGCGGTAA	560	0	0	FALSE	0	0	0	FALSE
832	GTGCCAGCAGCCGCGGTAA	GTGCCAGCMGCCGCGGTAA	583	0	0	FALSE	0	0	0	FALSE
270805	GTGCCAGCAGCCGCGGTAA	GTGCCAGCMGCCGCGGTAA	508	0	0	FALSE	0	0	0	FALSE
80997	GTGCCAGCAGCCGCGGTAA	GTGCCAGCMGCCGCGGTAA	486	0	0	FALSE	0	0	0	FALSE
103189	GTGCNNNNNNCCGCGGTAA	GTGCCAGCMGCCGCGGTAA	1190	1	0	FALSE	0	0	0.4	FALSE
97848	GTGCNNNNNNCCGCGGTAA	GTGCCAGCMGCCGCGGTAA	1223	1	0	FALSE	0	0	0.4	FALSE
157437	GTGCCAGCAGCCGCGGTAA	GTGCCAGCMGCCGCGGTAA	1187	0	0	FALSE	0	0	0	FALSE
95217	GTGCCAGCAGCCGCGGTAA	GTGCCAGCMGCCGCGGTAA	520	0	0	FALSE	0	0	0	FALSE
80559	GTGCNNNNNNCCGCGGTAA	GTGCCAGCMGCCGCGGTAA	1136	1	0	FALSE	0	0	0.4	FALSE
103188	GTGCNNNNNNCCGCGGTAA	GTGCCAGCMGCCGCGGTAA	1163	1	0	FALSE	0	0	0.4	FALSE
102441	NNNNNNNNNNCCGCGGTAA	GTGCCAGCMGCCGCGGTAA	1193	1	0	FALSE	0	0	0.4	FALSE
106919	GTGCCAGCAGCCGCGGTAA	GTGCCAGCMGCCGCGGTAA	486	0	0	FALSE	0	0	0	FALSE
103868	GTGCNNNNNNCCGCGGTAA	GTGCCAGCMGCCGCGGTAA	1150	1	0	FALSE	0	0	0.4	FALSE
227896	GTGCNNNNNNCCGCGGTAA	GTGCCAGCMGCCGCGGTAA	1150	1	0	FALSE	0	0	0.4	FALSE
232822	GTGCNNNNNNNNNNNNTAA	GTGCCAGCMGCCGCGGTAA	1180	1	0	FALSE	0	0	0.4	FALSE
106627	GTGCCAGCAGCCGCGGTAA	GTGCCAGCMGCCGCGGTAA	531	0	0	FALSE	0	0	0	FALSE
104165	GTGCCAGCAGCCGCGGTAA	GTGCCAGCMGCCGCGGTAA	1157	0	0	FALSE	0	0	0	FALSE
103173	GTGCCAGCAGCCGCGGTAA	GTGCCAGCMGCCGCGGTAA	1212	0	0	FALSE	0	0	0	FALSE
118615	GTGCCAGCAGCCGCGGTAA	GTGCCAGCMGCCGCGGTAA	450	0	0	FALSE	0	0	0	FALSE
102439	GTGCCAGCAGCCGCGGTAA	GTGCCAGCMGCCGCGGTAA	1244	0	0	FALSE	0	0	0	FALSE
104107	GTGCCAGCAGCCGCGGTAA	GTGCCAGCMGCCGCGGTAA	1289	0	0	FALSE	0	0	0	FALSE
153746	GTGCCAGCAGCCGCGGTAA	GTGCCAGCMGCCGCGGTAA	450	0	0	FALSE	0	0	0	FALSE
150524	GTGCCAGCAGCCGCGGTAA	GTGCCAGCMGCCGCGGTAA	450	0	0	FALSE	0	0	0	FALSE
103870	GTGCNNNNNNCCGCGGTAA	GTGCCAGCMGCCGCGGTAA	1173	1	0	FALSE	0	0	0.4	FALSE
41822	GTGCCAGCAGCCGCGGTAA	GTGCCAGCMGCCGCGGTAA	1139	0	0	FALSE	0	0	0	FALSE
42445	GTGCCAGCAGCCGCGGTAA	GTGCCAGCMGCCGCGGTAA	1152	0	0	FALSE	0	0	0	FALSE
162003	GTGCCAGCAGCCGCGGTAA	GTGCCAGCMGCCGCGGTAA	542	0	0	FALSE	0	0	0	FALSE
155968	GTGCCAGCAGCCGCGGTAA	GTGCCAGCMGCCGCGGTAA	1209	0	0	FALSE	0	0	0	FALSE
235749	GTGCCAGCAGCCGCGGTAA	GTGCCAGCMGCCGCGGTAA	1207	0	0	FALSE	0	0	0	FALSE
42780	GTGCCAGCAGCCGCGGTAA	GTGCCAGCMGCCGCGGTAA	1145	0	0	FALSE	0	0	0	FALSE
41824	GTGCCAGCAGCCGCGGTAA	GTGCCAGCMGCCGCGGTAA	1155	0	0	FALSE	0	0	0	FALSE
155058	GTGCCAGCAGCCGCGGTAA	GTGCCAGCMGCCGCGGTAA	450	0	0	FALSE	0	0	0	FALSE
42412	GTGCCAGCAGCCGCGGTAA	GTGCCAGCMGCCGCGGTAA	1130	0	0	FALSE	0	0	0	FALSE
105992	GTGCCAGCAGCCGCGGTAA	GTGCCAGCMGCCGCGGTAA	490	0	0	FALSE	0	0	0	FALSE
103171	GTGCNNNNNNCCGCGGTAA	GTGCCAGCMGCCGCGGTAA	1065	1	0	FALSE	0	0	0.4	FALSE
253592	TGGCCAGCAGCCGCGGTAA	GTGCCAGCMGCCGCGGTAA	873	2	0	FALSE	0	0	0.8	FALSE
42415	GTGCCAGCAGCCGCGGTAA	GTGCCAGCMGCCGCGGTAA	1094	0	0	FALSE	0	0	0	FALSE
24839	GTGCCAGCACCCGCGGTAA	GTGCCAGCMGCCGCGGTAA	1315	1	0	FALSE	0	0	0.4	FALSE
19686	GTGCCAGCAGCCGCGGTAA	GTGCCAGCMGCCGCGGTAA	456	0	0	FALSE	0	0	0	FALSE
42935	GTGCCAGCAGCCGCGGTAA	GTGCCAGCMGCCGCGGTAA	1149	0	0	FALSE	0	0	0	FALSE
155804	GTGCCAGCAGCCGCGGTAA	GTGCCAGCMGCCGCGGTAA	450	0	0	FALSE	0	0	0	FALSE
137582	GTGCNNNNNNNNGCGGTAA	GTGCCAGCMGCCGCGGTAA	1198	1	0	FALSE	0	0	0.4	FALSE
105279	GTGCCAGCAGCCGCGGTAA	GTGCCAGCMGCCGCGGTAA	457	0	0	FALSE	0	0	0	FALSE
103379	GTGCCAGCAGCCGCGGTAA	GTGCCAGCMGCCGCGGTAA	492	0	0	FALSE	0	0	0	FALSE
37814	GTGCCAGCAGCCGCGGTAA	GTGCCAGCMGCCGCGGTAA	1125	0	0	FALSE	0	0	0	FALSE
105252	GTGCCAGCAGCCGCGGTAA	GTGCCAGCMGCCGCGGTAA	1068	0	0	FALSE	0	0	0	FALSE
99512	GTGCNNNNNNCCGCGGTAA	GTGCCAGCMGCCGCGGTAA	1099	1	0	FALSE	0	0	0.4	FALSE
276880	GTGCCAGCAGCCGCGGTAA	GTGCCAGCMGCCGCGGTAA	1145	0	0	FALSE	0	0	0	FALSE
4710	TGGCCAGCAGCCGCGGTAA	GTGCCAGCMGCCGCGGTAA	1296	2	0	FALSE	0	0	0.8	FALSE
156762	GTGCCAGCAGCCGCGGTAA	GTGCCAGCMGCCGCGGTAA	1118	0	0	FALSE	0	0	0	FALSE
92682	TGGCCAGCAGCCGCGGTAA	GTGCCAGCMGCCGCGGTAA	1077	2	0	FALSE	0	0	0.8	FALSE
197597	GTGCNNNNNNCCGCGGTAA	GTGCCAGCMGCCGCGGTAA	1068	1	0	FALSE	0	0	0.4	FALSE
4300	TGGCCAGCAGCCGCGGTAA	GTGCCAGCMGCCGCGGTAA	887	2	0	FALSE	0	0	0.8	FALSE
67982	GTGCCAGCAGCCGCGGTAA	GTGCCAGCMGCCGCGGTAA	1096	0	0	FALSE	0	0	0	FALSE
102073	GTGCCAGCAGCCGCGGTAA	GTGCCAGCMGCCGCGGTAA	412	0	0	FALSE	0	0	0	FALSE
97845	NNNNNNNNNNCCGCGGTAA	GTGCCAGCMGCCGCGGTAA	1027	1	0	FALSE	0	0	0.4	FALSE
126610	GTGCCAGCAGCCGCGGTAA	GTGCCAGCMGCCGCGGTAA	507	0	0	FALSE	0	0	0	FALSE
1928	GTGCCAGCAGCCGCGGTAA	GTGCCAGCMGCCGCGGTAA	562	0	0	FALSE	0	0	0	FALSE
1929	GTGCCAGCAACCGCGGTAA	GTGCCAGCMGCCGCGGTAA	563	1	0	FALSE	0	0	0.4	FALSE
244676	GTGCCAGCAGCCGCGGTAA	GTGCCAGCMGCCGCGGTAA	541	0	0	FALSE	0	0	0	FALSE
49931	GGGCCAGCAGCCGCGGTAA	GTGCCAGCMGCCGCGGTAA	1585	1	0	FALSE	0	0	0.4	FALSE
39679	TGGCCAGCAGCCGCGGTAA	GTGCCAGCMGCCGCGGTAA	1102	2	0	FALSE	0	0	0.8	FALSE
13285	GTGCCAGCAGCCGCGGTAA	GTGCCAGCMGCCGCGGTAA	549	0	0	FALSE	0	0	0	FALSE
4320	TGGCCAGCAGCCGCGGTAA	GTGCCAGCMGCCGCGGTAA	895	2	0	FALSE	0	0	0.8	FALSE
44362	GTGCCAGCACCCGCGAAAA	GTGCCAGCMGCCGCGGTAA	568	1	2	FALSE	0	0	2.4	FALSE
153733	GTGCCAGCAGCCGCGGTAA	GTGCCAGCMGCCGCGGTAA	450	0	0	FALSE	0	0	0	FALSE
187615	GTGCCAGCAGCCGCGGTAA	GTGCCAGCMGCCGCGGTAA	1080	0	0	FALSE	0	0	0	FALSE
105424	GTGCCAGCACCCGCGGTAA	GTGCCAGCMGCCGCGGTAA	1107	1	0	FALSE	0	0	0.4	FALSE
14179	GTGCCAGCAGCCGCGGTAA	GTGCCAGCMGCCGCGGTAA	548	0	0	FALSE	0	0	0	FALSE
42453	GTGCCAGCAGCCGCGGTAA	GTGCCAGCMGCCGCGGTAA	1054	0	0	FALSE	0	0	0	FALSE
108732	GTGCCAGCAGCCGCGGTAA	GTGCCAGCMGCCGCGGTAA	810	0	0	FALSE	0	0	0	FALSE
105978	GTGCCAGCAGCCGCGGTAA	GTGCCAGCMGCCGCGGTAA	316	0	0	FALSE	0	0	0	FALSE
80998	GTGCCAGCAGCCGCGGTAA	GTGCCAGCMGCCGCGGTAA	450	0	0	FALSE	0	0	0	FALSE
244647	TGGCCAGCAGCCGCGGTAA	GTGCCAGCMGCCGCGGTAA	1094	2	0	FALSE	0	0	0.8	FALSE
253271	GTGCCAGCAGCCGCGGTAA	GTGCCAGCMGCCGCGGTAA	677	0	0	FALSE	0	0	0	FALSE
118619	GTGCCAGCAGCCGCGGTAA	GTGCCAGCMGCCGCGGTAA	450	0	0	FALSE	0	0	0	FALSE
6994	GTGCCAGCAGCCGCGGTAA	GTGCCAGCMGCCGCGGTAA	530	0	0	FALSE	0	0	0	FALSE
5360	GTGCCAGCAGCCGCGGTAA	GTGCCAGCMGCCGCGGTAA	536	0	0	FALSE	0	0	0	FALSE
29645	GTGCCAGCAGCCGCGGTAA	GTGCCAGCMGCCGCGGTAA	878	0	0	FALSE	0	0	0	FALSE
155553	GTGCCAGCAGCCGCGGTAA	GTGCCAGCMGCCGCGGTAA	450	0	0	FALSE	0	0	0	FALSE
37788	GTGCCAGCAGCCGCGGTAA	GTGCCAGCMGCCGCGGTAA	995	0	0	FALSE	0	0	0	FALSE
155135	GTGCCAGCAGCCGCGGTAA	GTGCCAGCMGCCGCGGTAA	450	0	0	FALSE	0	0	0	FALSE
164104	GTGCCAGCAGCCGCGGTAA	GTGCCAGCMGCCGCGGTAA	494	0	0	FALSE	0	0	0	FALSE
39864	GTGCCAGCAGCCGCGGTAA	GTGCCAGCMGCCGCGGTAA	485	0	0	FALSE	0	0	0	FALSE
8507	TGGCCAGCAGCCGCGGTAA	GTGCCAGCMGCCGCGGTAA	922	2	0	FALSE	0	0	0.8	FALSE
155556	GTGCCAGCAGCCGCGGTAA	GTGCCAGCMGCCGCGGTAA	450	0	0	FALSE	0	0	0	FALSE
13238	GTGCCAGCAGCCGCGGTAA	GTGCCAGCMGCCGCGGTAA	589	0	0	FALSE	0	0	0	FALSE
155142	GTGCCAGCAGCCGCGGTAA	GTGCCAGCMGCCGCGGTAA	450	0	0	FALSE	0	0	0	FALSE
4395	GTGCCAGCAGCCGCGGTAA	GTGCCAGCMGCCGCGGTAA	1279	0	0	FALSE	0	0	0	FALSE
244678	GTGCCAGCAGCCGCGGTAA	GTGCCAGCMGCCGCGGTAA	948	0	0	FALSE	0	0	0	FALSE
150517	GTGCCAGCAGCCGCGGTAA	GTGCCAGCMGCCGCGGTAA	450	0	0	FALSE	0	0	0	FALSE
148589	GTGCCAGCAGCCGCGGTAA	GTGCCAGCMGCCGCGGTAA	450	0	0	FALSE	0	0	0	FALSE
155801	GTGCCAGCAGCCGCGGTAA	GTGCCAGCMGCCGCGGTAA	450	0	0	FALSE	0	0	0	FALSE
135840	GTGCNNNNNNCCGCGGTAA	GTGCCAGCMGCCGCGGTAA	974	1	0	FALSE	0	0	0.4	FALSE
3645	GTGCCAGCAGCCGCGGTAA	GTGCCAGCMGCCGCGGTAA	557	0	0	FALSE	0	0	0	FALSE
133415	GTGCCAGCAGCCGCGGTAA	GTGCCAGCMGCCGCGGTAA	500	0	0	FALSE	0	0	0	FALSE
153730	GTGCCAGCAGCCGCGGTAA	GTGCCAGCMGCCGCGGTAA	450	0	0	FALSE	0	0	0	FALSE
13617	GTGCCAGCAGCCGCGGTAA	GTGCCAGCMGCCGCGGTAA	632	0	0	FALSE	0	0	0	FALSE
155143	GTGCCAGCAGCCGCGGTAA	GTGCCAGCMGCCGCGGTAA	450	0	0	FALSE	0	0	0	FALSE
155802	GTGCCAGCAGCCGCGGTAA	GTGCCAGCMGCCGCGGTAA	450	0	0	FALSE	0	0	0	FALSE
1660	GTGCCAGCAGCCGCGGTAA	GTGCCAGCMGCCGCGGTAA	587	0	0	FALSE	0	0	0	FALSE
155053	GTGCCAGCAGCCGCGGTAA	GTGCCAGCMGCCGCGGTAA	450	0	0	FALSE	0	0	0	FALSE
37398	GTGCCAGCAGCCGCGGTAA	GTGCCAGCMGCCGCGGTAA	632	0	0	FALSE	0	0	0	FALSE
155543	GTGCCAGCAGCCGCGGTAA	GTGCCAGCMGCCGCGGTAA	450	0	0	FALSE	0	0	0	FALSE
52484	GTGCCAGCAGCCGCGGTAA	GTGCCAGCMGCCGCGGTAA	631	0	0	FALSE	0	0	0	FALSE
4667	CGGCCAGCAGCCGCGGTAA	GTGCCAGCMGCCGCGGTAA	949	2	0	FALSE	0	0	0.8	FALSE
142575	GTGCCAGCAGCCGCGGTAA	GTGCCAGCMGCCGCGGTAA	958	0	0	FALSE	0	0	0	FALSE
54926	GTGCCAGCAGCCGCGGTAA	GTGCCAGCMGCCGCGGTAA	630	0	0	FALSE	0	0	0	FALSE
28162	GTGCCAGCAGCCGCGGTAA	GTGCCAGCMGCCGCGGTAA	585	0	0	FALSE	0	0	0	FALSE
31486	GTGCCAGCAGCCGCGGTAA	GTGCCAGCMGCCGCGGTAA	629	0	0	FALSE	0	0	0	FALSE
246004	GTGCCAGCAGCCGCGGTAA	GTGCCAGCMGCCGCGGTAA	978	0	0	FALSE	0	0	0	FALSE
53040	GTGCCAGCAGCCGCGGTAA	GTGCCAGCMGCCGCGGTAA	927	0	0	FALSE	0	0	0	FALSE
7890	GTGCCAGCAGCCGCGGTAA	GTGCCAGCMGCCGCGGTAA	536	0	0	FALSE	0	0	0	FALSE
188017	GTGCCAGCAGCCGCGGTAA	GTGCCAGCMGCCGCGGTAA	506	0	0	FALSE	0	0	0	FALSE
275197	GTGCCAGCAGCCGCGGTAA	GTGCCAGCMGCCGCGGTAA	809	0	0	FALSE	0	0	0	FALSE
36506	GTGCCAGCAGCCGCGGTAA	GTGCCAGCMGCCGCGGTAA	637	0	0	FALSE	0	0	0	FALSE
3165	TGGCCAGCAGCCGCGGTAA	GTGCCAGCMGCCGCGGTAA	824	2	0	FALSE	0	0	0.8	FALSE
4371	GGGCCAGCAGCCGCGGTAA	GTGCCAGCMGCCGCGGTAA	820	1	0	FALSE	0	0	0.4	FALSE
3463	GTGCCAGCAGCCGCGGTAA	GTGCCAGCMGCCGCGGTAA	532	0	0	FALSE	0	0	0	FALSE
106626	GTGCCAGCAGCCGCGGTAA	GTGCCAGCMGCCGCGGTAA	496	0	0	FALSE	0	0	0	FALSE
145336	GTGCCAGCAGCCGCGGTAA	GTGCCAGCMGCCGCGGTAA	769	0	0	FALSE	0	0	0	FALSE
261891	GTGCCAGCAGCCGCGGTAA	GTGCCAGCMGCCGCGGTAA	631	0	0	FALSE	0	0	0	FALSE
29197	GTGCCAGCAGCCGCGGTAA	GTGCCAGCMGCCGCGGTAA	636	0	0	FALSE	0	0	0	FALSE
245931	TGGCCAGCAGCCGCGGTAA	GTGCCAGCMGCCGCGGTAA	1304	2	0	FALSE	0	0	0.8	FALSE
33869	GTGCCAGCAGCCGCGGTAA	GTGCCAGCMGCCGCGGTAA	561	0	0	FALSE	0	0	0	FALSE
213823	GTGCCAGCAGCCGCGGTAA	GTGCCAGCMGCCGCGGTAA	979	0	0	FALSE	0	0	0	FALSE
190030	GTGCCAGCAGCCGCGGTAA	GTGCCAGCMGCCGCGGTAA	1440	0	0	FALSE	0	0	0	FALSE
36210	GTGCCAGCCGCCGCGGTAA	GTGCCAGCMGCCGCGGTAA	632	0	0	FALSE	0	0	0	FALSE
67648	GTGCCAGCAGCCGCGGTAA	GTGCCAGCMGCCGCGGTAA	451	0	0	FALSE	0	0	0	FALSE
22663	GTGCCAGCAGCCGCGGTAA	GTGCCAGCMGCCGCGGTAA	632	0	0	FALSE	0	0	0	FALSE
78837	GTGCCAGCAGCCGCGGTAA	GTGCCAGCMGCCGCGGTAA	485	0	0	FALSE	0	0	0	FALSE
28396	GTGCCAGCAGCCGCGGTAA	GTGCCAGCMGCCGCGGTAA	603	0	0	FALSE	0	0	0	FALSE
28220	GTGCCAGCAGCCGCGGTAA	GTGCCAGCMGCCGCGGTAA	870	0	0	FALSE	0	0	0	FALSE
25293	GTGCCAGCAGCCGCGGTAA	GTGCCAGCMGCCGCGGTAA	805	0	0	FALSE	0	0	0	FALSE
99952	GTGCCAGCAGCCGCGGTAA	GTGCCAGCMGCCGCGGTAA	487	0	0	FALSE	0	0	0	FALSE
39541	GTGCCAGCAGCCGCGGTAA	GTGCCAGCMGCCGCGGTAA	763	0	0	FALSE	0	0	0	FALSE
32168	GTGCCAGCAGCCGCGGTAA	GTGCCAGCMGCCGCGGTAA	788	0	0	FALSE	0	0	0	FALSE
13114	GTGCCAGCAGCCGCGGTAA	GTGCCAGCMGCCGCGGTAA	548	0	0	FALSE	0	0	0	FALSE
235179	NNNNNNNNNNCCGCGGTAA	GTGCCAGCMGCCGCGGTAA	913	1	0	FALSE	0	0	0.4	FALSE
35962	GTGCCAGCAGCCGCGGTAA	GTGCCAGCMGCCGCGGTAA	601	0	0	FALSE	0	0	0	FALSE
19813	GTGCCAGCAGCCGCGGTAA	GTGCCAGCMGCCGCGGTAA	564	0	0	FALSE	0	0	0	FALSE
275155	GTGCCAGCAGCCGCGGTAA	GTGCCAGCMGCCGCGGTAA	923	0	0	FALSE	0	0	0	FALSE
92660	GTGCCAGCAGCCGCGGTAA	GTGCCAGCMGCCGCGGTAA	857	0	0	FALSE	0	0	0	FALSE
11328	GTGCCAGCAGCCCGCGGTAA	GTGCCAGCMGCC-GCGGTAA	518	0	0	FALSE	1	0	1	FALSE
53374	GTGCCAGCAGCCGCGGTAA	GTGCCAGCMGCCGCGGTAA	617	0	0	FALSE	0	0	0	FALSE
62825	GTGCCAGCAGCCGCGGTAA	GTGCCAGCMGCCGCGGTAA	822	0	0	FALSE	0	0	0	FALSE
20134	GTGCCAGCAGCCGCGGTAA	GTGCCAGCMGCCGCGGTAA	564	0	0	FALSE	0	0	0	FALSE
61687	GTGCCAGCAGCCGCGGTAA	GTGCCAGCMGCCGCGGTAA	738	0	0	FALSE	0	0	0	FALSE
20267	GTGCCAGCAGCCGCGGTAA	GTGCCAGCMGCCGCGGTAA	564	0	0	FALSE	0	0	0	FALSE
143794	GTGCCAGCAGCCGCGGTAA	GTGCCAGCMGCCGCGGTAA	391	0	0	FALSE	0	0	0	FALSE
3566	TGGCCAGCAGCCGCGGTAA	GTGCCAGCMGCCGCGGTAA	1535	2	0	FALSE	0	0	0.8	FALSE
8450	AGGCCAGCAGCCGCGGTAA	GTGCCAGCMGCCGCGGTAA	1043	2	0	FALSE	0	0	0.8	FALSE
40864	GTGCCAGCACCCGCGGTAA	GTGCCAGCMGCCGCGGTAA	270	1	0	FALSE	0	0	0.4	FALSE
274525	GGGCCAGCAGCCGCGGTAA	GTGCCAGCMGCCGCGGTAA	1129	1	0	FALSE	0	0	0.4	FALSE
140047	GTGCNNNNNNCCGCGGTAA	GTGCCAGCMGCCGCGGTAA	900	1	0	FALSE	0	0	0.4	FALSE
95178	GTGCCAGCAGCTGCGGTAA	GTGCCAGCMGCCGCGGTAA	791	1	0	FALSE	0	0	0.4	FALSE
63193	GTGCCAGCAGCCGCGGTAA	GTGCCAGCMGCCGCGGTAA	875	0	0	FALSE	0	0	0	FALSE
28962	GTGCCAGCAGCCGCGGTAA	GTGCCAGCMGCCGCGGTAA	766	0	0	FALSE	0	0	0	FALSE
29158	GTGCCAGCAGCCGCGGTAA	GTGCCAGCMGCCGCGGTAA	825	0	0	FALSE	0	0	0	FALSE
30628	GTGCCAGCAGCCGCGGTAA	GTGCCAGCMGCCGCGGTAA	860	0	0	FALSE	0	0	0	FALSE
53746	GTGCCAGCAGCCGCGGTAA	GTGCCAGCMGCCGCGGTAA	641	0	0	FALSE	0	0	0	FALSE
30490	GTGCCAGCAGCCGCGGTAA	GTGCCAGCMGCCGCGGTAA	844	0	0	FALSE	0	0	0	FALSE
97581	GTGCCAGCAGCCGCGGTAA	GTGCCAGCMGCCGCGGTAA	540	0	0	FALSE	0	0	0	FALSE
66324	GTGNCAGCAGCCGCGGTAA	GTGCCAGCMGCCGCGGTAA	600	0	0	FALSE	0	0	0	FALSE
55715	GTGCCAGCAGCCGCGGTAA	GTGCCAGCMGCCGCGGTAA	717	0	0	FALSE	0	0	0	FALSE
38150	GTGCCAGCAGCCGCGGTAA	GTGCCAGCMGCCGCGGTAA	783	0	0	FALSE	0	0	0	FALSE
28412	GTGCCAGCAGCCGCGGTAA	GTGCCAGCMGCCGCGGTAA	773	0	0	FALSE	0	0	0	FALSE
197804	GTGCCAGCAGCCGCGGTAA	GTGCCAGCMGCCGCGGTAA	624	0	0	FALSE	0	0	0	FALSE
54245	GTGCCAGCAGCCGCGGTAA	GTGCCAGCMGCCGCGGTAA	853	0	0	FALSE	0	0	0	FALSE
52588	GTGCCAGCAGCCGCGGTAA	GTGCCAGCMGCCGCGGTAA	831	0	0	FALSE	0	0	0	FALSE
30685	GTGCCAGCAGCCGCGGTAA	GTGCCAGCMGCCGCGGTAA	824	0	0	FALSE	0	0	0	FALSE
2626	GTGCCAGCAGCCGCGGTAA	GTGCCAGCMGCCGCGGTAA	658	0	0	FALSE	0	0	0	FALSE
35291	GTGCCAGCAGCCGCGGTAA	GTGCCAGCMGCCGCGGTAA	602	0	0	FALSE	0	0	0	FALSE
209323	GTGCCAGCAGCCGCGGTAA	GTGCCAGCMGCCGCGGTAA	172	0	0	FALSE	0	0	0	FALSE
19437	GTGCCAGCAGCCGCGGTAA	GTGCCAGCMGCCGCGGTAA	270	0	0	FALSE	0	0	0	FALSE
27223	GTGCCAGCAGCCGCGGTAA	GTGCCAGCMGCCGCGGTAA	813	0	0	FALSE	0	0	0	FALSE
183834	GTGCCAGCAGCCGCGGTAA	GTGCCAGCMGCCGCGGTAA	492	0	0	FALSE	0	0	0	FALSE
19861	GTGCCAGCAGCCGCGGTAA	GTGCCAGCMGCCGCGGTAA	569	0	0	FALSE	0	0	0	FALSE
2582	TGGCCAGCAGCCGCGGTAA	GTGCCAGCMGCCGCGGTAA	889	2	0	FALSE	0	0	0.8	FALSE
32498	GTGCCAGCAGCCGCGGTAA	GTGCCAGCMGCCGCGGTAA	996	0	0	FALSE	0	0	0	FALSE
4077	TGGCCAGCAGCCGCGGTAA	GTGCCAGCMGCCGCGGTAA	956	2	0	FALSE	0	0	0.8	FALSE
38490	GTGCCAGCAGCCGCGGTAA	GTGCCAGCMGCCGCGGTAA	874	0	0	FALSE	0	0	0	FALSE
21435	GTGCCAGCAGCCGCGGTAA	GTGCCAGCMGCCGCGGTAA	809	0	0	FALSE	0	0	0	FALSE
21931	GTGCCAGCAGCCGCGGTAA	GTGCCAGCMGCCGCGGTAA	820	0	0	FALSE	0	0	0	FALSE
21179	GTGCCAGCAGCCGCGGTAA	GTGCCAGCMGCCGCGGTAA	494	0	0	FALSE	0	0	0	FALSE
354	TGGCCAGCAGCCGCGGTAA	GTGCCAGCMGCCGCGGTAA	855	2	0	FALSE	0	0	0.8	FALSE
215186	GTGCCAGCAGCCGCGGTAA	GTGCCAGCMGCCGCGGTAA	458	0	0	FALSE	0	0	0	FALSE
147661	GTGCCAGCAGCTGCGGTAA	GTGCCAGCMGCCGCGGTAA	806	1	0	FALSE	0	0	0.4	FALSE
63265	GTGCCAGCAGCCGCGGTAA	GTGCCAGCMGCCGCGGTAA	886	0	0	FALSE	0	0	0	FALSE
28748	GTGCCAGCAGCCGCGGTAA	GTGCCAGCMGCCGCGGTAA	666	0	0	FALSE	0	0	0	FALSE
63267	GTGCCAGCAGCCGCGGTAA	GTGCCAGCMGCCGCGGTAA	786	0	0	FALSE	0	0	0	FALSE
20026	GTGCCAGTAGCCGCGGTAA	GTGCCAGCMGCCGCGGTAA	567	1	0	FALSE	0	0	0.4	FALSE
248129	GTGCCAGCAGCCGCGGTAA	GTGCCAGCMGCCGCGGTAA	540	0	0	FALSE	0	0	0	FALSE
103380	GTGCCAGCAGCCGCGGTAA	GTGCCAGCMGCCGCGGTAA	732	0	0	FALSE	0	0	0	FALSE
245435	GTGCCAGCAGCCGCGGTAA	GTGCCAGCMGCCGCGGTAA	1252	0	0	FALSE	0	0	0	FALSE
14020	GTGCCAGCAGCCGCGGTAA	GTGCCAGCMGCCGCGGTAA	632	0	0	FALSE	0	0	0	FALSE
19626	GGCCGAGAGGCCTGGGTAA	GTGCCAGCMGCCGCGGTAA	2359	7	0	FALSE	0	0	2.8	FALSE
52545	GTGCCAGCAGCCGCGGTAA	GTGCCAGCMGCCGCGGTAA	604	0	0	FALSE	0	0	0	FALSE
203639	GTGCCAGCAGCCGCGGTAA	GTGCCAGCMGCCGCGGTAA	650	0	0	FALSE	0	0	0	FALSE
28986	GTGCCCAGCAGCCGCGGTAA	GTGCC-AGCMGCCGCGGTAA	598	0	0	FALSE	1	0	1	FALSE
102342	GTGCCAGCAGCCGCGGTAA	GTGCCAGCMGCCGCGGTAA	733	0	0	FALSE	0	0	0	FALSE
32032	GTGCCAGCAGCCGCGGTAA	GTGCCAGCMGCCGCGGTAA	785	0	0	FALSE	0	0	0	FALSE
20293	GGGCCAGCAGCCGCGGTAA	GTGCCAGCMGCCGCGGTAA	1008	1	0	FALSE	0	0	0.4	FALSE
24705	GTGCCAGCAGCTGCGGTAA	GTGCCAGCMGCCGCGGTAA	733	1	0	FALSE	0	0	0.4	FALSE
4389	TGGCCAGCAGCCGCGGTAA	GTGCCAGCMGCCGCGGTAA	849	2	0	FALSE	0	0	0.8	FALSE
28398	GTGCCAGCAGCCGCGGTAA	GTGCCAGCMGCCGCGGTAA	622	0	0	FALSE	0	0	0	FALSE
139150	TGGCCAGCAGCCGCGGTAA	GTGCCAGCMGCCGCGGTAA	849	2	0	FALSE	0	0	0.8	FALSE
25357	GTGCCAGCAGCCGCGGTAA	GTGCCAGCMGCCGCGGTAA	599	0	0	FALSE	0	0	0	FALSE
7203	TGGCCAGCAGCCGCGGTAA	GTGCCAGCMGCCGCGGTAA	970	2	0	FALSE	0	0	0.8	FALSE
36235	GCGCCAACAGCCGCGGTAA	GTGCCAGCMGCCGCGGTAA	501	2	0	FALSE	0	0	0.8	FALSE
3162	TGGCCAGCAGCCGCGGTAA	GTGCCAGCMGCCGCGGTAA	829	2	0	FALSE	0	0	0.8	FALSE
239683	GTGCCAGCAGCCGCGGTAA	GTGCCAGCMGCCGCGGTAA	483	0	0	FALSE	0	0	0	FALSE
102421	GTGCCAGCAGCCGCGGTAA	GTGCCAGCMGCCGCGGTAA	766	0	0	FALSE	0	0	0	FALSE
137351	GTGCCAGCAGCCGCGGTAA	GTGCCAGCMGCCGCGGTAA	426	0	0	FALSE	0	0	0	FALSE
67178	GTGCCAGCACCCGCGGTAA	GTGCCAGCMGCCGCGGTAA	1111	1	0	FALSE	0	0	0.4	FALSE
26760	GTGCCAGCAGCCGCGGTAA	GTGCCAGCMGCCGCGGTAA	558	0	0	FALSE	0	0	0	FALSE
4946	TGGCCAGCAGCCGCGGTAA	GTGCCAGCMGCCGCGGTAA	852	2	0	FALSE	0	0	0.8	FALSE
203527	GTGCCAGCAGCCGCGGTAA	GTGCCAGCMGCCGCGGTAA	584	0	0	FALSE	0	0	0	FALSE
31542	GTGCCAGCAGCCGCGGTAA	GTGCCAGCMGCCGCGGTAA	696	0	0	FALSE	0	0	0	FALSE
43328	GTGCCAGCAGCCGCGGTAA	GTGCCAGCMGCCGCGGTAA	782	0	0	FALSE	0	0	0	FALSE
60899	GTGCCAGCAGCTGCGGTAA	GTGCCAGCMGCCGCGGTAA	760	1	0	FALSE	0	0	0.4	FALSE
62831	GTGCCAGCAGCCGCGGTAA	GTGCCAGCMGCCGCGGTAA	736	0	0	FALSE	0	0	0	FALSE
27420	GTGCCAGCAGCCGCGGTAA	GTGCCAGCMGCCGCGGTAA	633	0	0	FALSE	0	0	0	FALSE
68363	TAGCCAGCACCCGCGGTAA	GTGCCAGCMGCCGCGGTAA	777	3	0	FALSE	0	0	1.2	FALSE
254960	GTGCCAGCAGCCGCGGTAA	GTGCCAGCMGCCGCGGTAA	662	0	0	FALSE	0	0	0	FALSE
3625	GTGCCAGCAGCCGCGGTAA	GTGCCAGCMGCCGCGGTAA	971	0	0	FALSE	0	0	0	FALSE
64508	GTGCCAGCAGCCGCGGTAA	GTGCCAGCMGCCGCGGTAA	673	0	0	FALSE	0	0	0	FALSE
159860	GTGCCAGCAGCCGCGGTAA	GTGCCAGCMGCCGCGGTAA	391	0	0	FALSE	0	0	0	FALSE
244648	TGGCCAGCAGCCGCGGTAA	GTGCCAGCMGCCGCGGTAA	1032	2	0	FALSE	0	0	0.8	FALSE
1927	GTGCCAGCACCCGCAGTAA	GTGCCAGCMGCCGCGGTAA	564	1	1	FALSE	0	0	1.4	FALSE
204236	GTGCCAGCAGCCGCGGTAA	GTGCCAGCMGCCGCGGTAA	638	0	0	FALSE	0	0	0	FALSE
230734	GTGCCAGCAGCCGCGGTAA	GTGCCAGCMGCCGCGGTAA	542	0	0	FALSE	0	0	0	FALSE
31383	TGGCCAGCACCCGCGGTAA	GTGCCAGCMGCCGCGGTAA	1237	3	0	FALSE	0	0	1.2	FALSE
2314	GTGCCAGCAGCCGCGGTAA	GTGCCAGCMGCCGCGGTAA	558	0	0	FALSE	0	0	0	FALSE
23119	GTGCCAGCAGCTGCGGTAA	GTGCCAGCMGCCGCGGTAA	693	1	0	FALSE	0	0	0.4	FALSE
131378	GTGTCAGCCGCCGCGGTAA	GTGCCAGCMGCCGCGGTAA	1088	1	0	FALSE	0	0	0.4	FALSE
102345	GTGCCAGCAGCCGCGGTAA	GTGCCAGCMGCCGCGGTAA	695	0	0	FALSE	0	0	0	FALSE
40653	GTGCCAGCAGCCGCGGTAA	GTGCCAGCMGCCGCGGTAA	752	0	0	FALSE	0	0	0	FALSE
25349	GTGCCAGCAGCCGCGGTAA	GTGCCAGCMGCCGCGGTAA	536	0	0	FALSE	0	0	0	FALSE
246669	GTGCCAGCAGCCGCGGTAA	GTGCCAGCMGCCGCGGTAA	657	0	0	FALSE	0	0	0	FALSE
97031	GTGCCAGCAGCCGCGGTAA	GTGCCAGCMGCCGCGGTAA	687	0	0	FALSE	0	0	0	FALSE
203655	GTGCCAGCAGCCGCGGTAA	GTGCCAGCMGCCGCGGTAA	599	0	0	FALSE	0	0	0	FALSE
64230	GTGCCAGCAGCCGCGGGAA	GTGCCAGCMGCCGCGGTAA	653	0	1	FALSE	0	0	1	FALSE
62405	GTGCCAGCAGCCGCGGTAA	GTGCCAGCMGCCGCGGTAA	694	0	0	FALSE	0	0	0	FALSE
53877	CGGCCAGCAGCCGCGGTAA	GTGCCAGCMGCCGCGGTAA	835	2	0	FALSE	0	0	0.8	FALSE
31522	GTGCCAGCAGCCGCGGTAA	GTGCCAGCMGCCGCGGTAA	698	0	0	FALSE	0	0	0	FALSE
22664	GTGCCAGCAGCCGCGGTAA	GTGCCAGCMGCCGCGGTAA	595	0	0	FALSE	0	0	0	FALSE
255976	GTGCCAGCAGCCGCGGTAA	GTGCCAGCMGCCGCGGTAA	657	0	0	FALSE	0	0	0	FALSE
24729	GTGCCAGCAGCTGCGGTAA	GTGCCAGCMGCCGCGGTAA	686	1	0	FALSE	0	0	0.4	FALSE
55828	CGGCCAGCAGCCGCGGTAA	GTGCCAGCMGCCGCGGTAA	840	2	0	FALSE	0	0	0.8	FALSE
276487	GTSCCAGCAGCCGAGGTAA	GTGCCAGCMGCCGCGGTAA	751	1	0	FALSE	0	0	0.4	FALSE
204088	GTGCCAGCAGCCGCGGTAA	GTGCCAGCMGCCGCGGTAA	600	0	0	FALSE	0	0	0	FALSE
102426	GTGCCAGCAGCCGCGCGTAA	GTGCCAGCMGCCGCG-GTAA	714	0	0	FALSE	0	1	3	FALSE
103387	GTGCCAGCAGCCGCGGTAA	GTGCCAGCMGCCGCGGTAA	652	0	0	FALSE	0	0	0	FALSE
31864	GTGCCAGCAGCCGCGGTAA	GTGCCAGCMGCCGCGGTAA	424	0	0	FALSE	0	0	0	FALSE
62400	GTGCCAGCAGCCGCGGTAA	GTGCCAGCMGCCGCGGTAA	644	0	0	FALSE	0	0	0	FALSE
203536	GTGCCAGCAGCCGCGGTAT	GTGCCAGCMGCCGCGGTAA	607	0	0	TRUE	0	0	3	FALSE
246053	GTGCCAGCAGCCGCGGTAA	GTGCCAGCMGCCGCGGTAA	927	0	0	FALSE	0	0	0	FALSE
163300	GTGCCAGCAGCCGCGGTAA	GTGCCAGCMGCCGCGGTAA	599	0	0	FALSE	0	0	0	FALSE
242254	TGGCCAGCAGCCGCGGTAA	GTGCCAGCMGCCGCGGTAA	920	2	0	FALSE	0	0	0.8	FALSE
5538	GTGCCAGCAGCCGCGGTAA	GTGCCAGCMGCCGCGGTAA	519	0	0	FALSE	0	0	0	FALSE
40654	GTGCCAGCAGCTGCGGTAA	GTGCCAGCMGCCGCGGTAA	757	1	0	FALSE	0	0	0.4	FALSE
29429	ACGGCAGCAGGCACGCAAA	GTGCCAGCMGCCGCGGTAA	528	5	2	FALSE	0	0	4	FALSE
64571	GTGCCAGCAGCCGCGGTAA	GTGCCAGCMGCCGCGGTAA	540	0	0	FALSE	0	0	0	FALSE
67861	GTGCCAGCAGCCGCGGTAA	GTGCCAGCMGCCGCGGTAA	449	0	0	FALSE	0	0	0	FALSE
928	GTGCCAGCAGCCGCGGTAA	GTGCCAGCMGCCGCGGTAA	507	0	0	FALSE	0	0	0	FALSE
1622	GTGCCAGCAGCTGCGGTAA	GTGCCAGCMGCCGCGGTAA	1350	1	0	FALSE	0	0	0.4	FALSE
68528	GTGCCAGCAGCCGCGGTAA	GTGCCAGCMGCCGCGGTAA	632	0	0	FALSE	0	0	0	FALSE
6037	GTGCCAGCAGCCGCGGTAA	GTGCCAGCMGCCGCGGTAA	504	0	0	FALSE	0	0	0	FALSE
29782	GTGCCAGCAGCCGCGGTAA	GTGCCAGCMGCCGCGGTAA	593	0	0	FALSE	0	0	0	FALSE
54250	GTGCCAGCAGCCGCGGTAA	GTGCCAGCMGCCGCGGTAA	696	0	0	FALSE	0	0	0	FALSE
256418	GTGCCAGCAGCCGCGGTAA	GTGCCAGCMGCCGCGGTAA	668	0	0	FALSE	0	0	0	FALSE
97013	GTGCCAGCAGCCGCGGTAA	GTGCCAGCMGCCGCGGTAA	656	0	0	FALSE	0	0	0	FALSE
32031	GTGCCAGCAGCCGCGGTAA	GTGCCAGCMGCCGCGGTAA	751	0	0	FALSE	0	0	0	FALSE
19768	GTGCCAGCAGCCGCGGTAA	GTGCCAGCMGCCGCGGTAA	564	0	0	FALSE	0	0	0	FALSE
77341	GTGCCAGCAGCCGCGGTAA	GTGCCAGCMGCCGCGGTAA	512	0	0	FALSE	0	0	0	FALSE
13764	GTGCCAGCAGCCGCGGTAA	GTGCCAGCMGCCGCGGTAA	590	0	0	FALSE	0	0	0	FALSE
146186	GTGCCAGCAGCCGCGGTAA	GTGCCAGCMGCCGCGGTAA	703	0	0	FALSE	0	0	0	FALSE
104562	GTGCCAGCAGCCGCGGTAA	GTGCCAGCMGCCGCGGTAA	482	0	0	FALSE	0	0	0	FALSE
68138	GTGCCAGCAGCCGCGGTAA	GTGCCAGCMGCCGCGGTAA	615	0	0	FALSE	0	0	0	FALSE
13799	GTGCCAGCAGCCGCGGTAA	GTGCCAGCMGCCGCGGTAA	655	0	0	FALSE	0	0	0	FALSE
102346	GTGCCAGCAGCCGCGGTAA	GTGCCAGCMGCCGCGGTAA	734	0	0	FALSE	0	0	0	FALSE
200899	GTGCCAGCAGCCGCGGTAA	GTGCCAGCMGCCGCGGTAA	622	0	0	FALSE	0	0	0	FALSE
30089	GTGCCAGCAGCCGCGGTAA	GTGCCAGCMGCCGCGGTAA	714	0	0	FALSE	0	0	0	FALSE
20775	GTGCCA-CAGCCGCGGTAA	GTGCCAGCMGCCGCGGTAA	665	0	0	FALSE	1	0	1	FALSE
29587	GTGCCAGCAGCCGCGGTAA	GTGCCAGCMGCCGCGGTAA	614	0	0	FALSE	0	0	0	FALSE
213360	AAGGCAGCAGGCGCGCAAA	GTGCCAGCMGCCGCGGTAA	523	4	2	FALSE	0	0	3.6	FALSE
95246	GTGCCAGCAGCTGCGGTAA	GTGCCAGCMGCCGCGGTAA	782	1	0	FALSE	0	0	0.4	FALSE
185844	GTGCCAGCAGCTGCGGTAA	GTGCCAGCMGCCGCGGTAA	682	1	0	FALSE	0	0	0.4	FALSE
1322	GTGCCAGCAGCCGCGGTAA	GTGCCAGCMGCCGCGGTAA	314	0	0	FALSE	0	0	0	FALSE
61986	GTGCCAGCAGCTGCGGTAA	GTGCCAGCMGCCGCGGTAA	684	1	0	FALSE	0	0	0.4	FALSE
53372	GTGCCAGCAGCCGCGGTAA	GTGCCAGCMGCCGCGGTAA	675	0	0	FALSE	0	0	0	FALSE
79410	GTGCCAGCAGCTGCGGTAA	GTGCCAGCMGCCGCGGTAA	802	1	0	FALSE	0	0	0.4	FALSE
5330	TGGCCAGCAGCCGCGGTAA	GTGCCAGCMGCCGCGGTAA	1296	2	0	FALSE	0	0	0.8	FALSE
97010	GTGCCAGCAGCCGCGGTAA	GTGCCAGCMGCCGCGGTAA	682	0	0	FALSE	0	0	0	FALSE
102349	GTGCCAGCAGCCGCGGTAA	GTGCCAGCMGCCGCGGTAA	675	0	0	FALSE	0	0	0	FALSE
201290	GTGCCAGCAGCCGCGGTAA	GTGCCAGCMGCCGCGGTAA	672	0	0	FALSE	0	0	0	FALSE
103114	GTGCCAGCAGCCGCGGTAA	GTGCCAGCMGCCGCGGTAA	729	0	0	FALSE	0	0	0	FALSE
103112	GTGCCAGCAGCCGCGGTAA	GTGCCAGCMGCCGCGGTAA	640	0	0	FALSE	0	0	0	FALSE
204233	GTGCCAGCAGCCGCGGTAA	GTGCCAGCMGCCGCGGTAA	624	0	0	FALSE	0	0	0	FALSE
205038	GTGCCAGCAGCCGCGGTAA	GTGCCAGCMGCCGCGGTAA	663	0	0	FALSE	0	0	0	FALSE
53528	GTGCCAGCAGTCGCGGTAA	GTGCCAGCMGCCGCGGTAA	766	1	0	FALSE	0	0	0.4	FALSE
151868	GGSCCAGCAGCCGCGGTAA	GTGCCAGCMGCCGCGGTAA	874	1	0	FALSE	0	0	0.4	FALSE
197824	GTGCCAGCAGCCGCGGTAA	GTGCCAGCMGCCGCGGTAA	630	0	0	FALSE	0	0	0	FALSE
11265	GTGCCAGCAGCCGCGGTAA	GTGCCAGCMGCCGCGGTAA	506	0	0	FALSE	0	0	0	FALSE
204083	GTGCCAACCGCCGCGGTAA	GTGCCAGCMGCCGCGGTAA	573	1	0	FALSE	0	0	0.4	FALSE
43079	GTGCCAGCAGCCGCGGTAA	GTGCCAGCMGCCGCGGTAA	742	0	0	FALSE	0	0	0	FALSE
62283	GTGCCAGCAGCCGCGGTAA	GTGCCAGCMGCCGCGGTAA	524	0	0	FALSE	0	0	0	FALSE
279923	GTGCCAGCAGCCGCGGTAA	GTGCCAGCMGCCGCGGTAA	613	0	0	FALSE	0	0	0	FALSE
61679	GTGCCAGCAGCCGCGGTAA	GTGCCAGCMGCCGCGGTAA	852	0	0	FALSE	0	0	0	FALSE
27783	GTGCCAGYACNCCGCGGTAA	GTGCCAGCM-GCCGCGGTAA	580	0	0	FALSE	1	0	1	FALSE
19616	GTGCCAGCAGCCGCGGTAA	GTGCCAGCMGCCGCGGTAA	623	0	0	FALSE	0	0	0	FALSE
46087	GTGCCAGCAGCCGCGGTAA	GTGCCAGCMGCCGCGGTAA	569	0	0	FALSE	0	0	0	FALSE
94532	GTGCCAGCAGCCGCGGTAA	GTGCCAGCMGCCGCGGTAA	664	0	0	FALSE	0	0	0	FALSE
91147	GTGCCAGCAGCTGCGGTAA	GTGCCAGCMGCCGCGGTAA	687	1	0	FALSE	0	0	0.4	FALSE
32789	GTGCCAGCAGCCGCGGTAA	GTGCCAGCMGCCGCGGTAA	726	0	0	FALSE	0	0	0	FALSE
273787	GTGCCAGCAGCCGCGGTAA	GTGCCAGCMGCCGCGGTAA	629	0	0	FALSE	0	0	0	FALSE
92667	GTGCCAGCAGCCGCGGTAA	GTGCCAGCMGCCGCGGTAA	559	0	0	FALSE	0	0	0	FALSE
5417	GTGCCAGCAGCCGCGGTAA	GTGCCAGCMGCCGCGGTAA	504	0	0	FALSE	0	0	0	FALSE
91986	GTGCCAGCAGCTGCGGTAA	GTGCCAGCMGCCGCGGTAA	784	1	0	FALSE	0	0	0.4	FALSE
56414	GTGCCAGCAGCCGCGGTAA	GTGCCAGCMGCCGCGGTAA	621	0	0	FALSE	0	0	0	FALSE
243628	GTGCCAGCAGCCGCGGTAA	GTGCCAGCMGCCGCGGTAA	648	0	0	FALSE	0	0	0	FALSE
21523	GTGCCAGCAGCCGCGGTAA	GTGCCAGCMGCCGCGGTAA	614	0	0	FALSE	0	0	0	FALSE
79408	GTGCCAGCAGCTGCGGTAA	GTGCCAGCMGCCGCGGTAA	672	1	0	FALSE	0	0	0.4	FALSE
364	GTGCCAGCAGCCGCGGTAA	GTGCCAGCMGCCGCGGTAA	632	0	0	FALSE	0	0	0	FALSE
237062	GTGCCAGCAGCCGCGGTAA	GTGCCAGCMGCCGCGGTAA	615	0	0	FALSE	0	0	0	FALSE
274608	GTGCCAGCAGCCGCGGTAA	GTGCCAGCMGCCGCGGTAA	609	0	0	FALSE	0	0	0	FALSE
266742	GTGCCAGCAGCCGCGGTAA	GTGCCAGCMGCCGCGGTAA	475	0	0	FALSE	0	0	0	FALSE
93442	GTGCCAGCAGCCGCGGTAA	GTGCCAGCMGCCGCGGTAA	430	0	0	FALSE	0	0	0	FALSE
20072	GTGCCAGCAGCCGCGGTAA	GTGCCAGCMGCCGCGGTAA	564	0	0	FALSE	0	0	0	FALSE
101392	GTGCCAGCAGCCGCGGTAA	GTGCCAGCMGCCGCGGTAA	694	0	0	FALSE	0	0	0	FALSE
27424	GTGCCAGCAGCCGCGGTAA	GTGCCAGCMGCCGCGGTAA	594	0	0	FALSE	0	0	0	FALSE
68411	TTGCCAGCAGCCGCGGTAA	GTGCCAGCMGCCGCGGTAA	639	1	0	FALSE	0	0	0.4	FALSE
3570	TGGCCAGCAGCCGCGGTAA	GTGCCAGCMGCCGCGGTAA	1193	2	0	FALSE	0	0	0.8	FALSE
14119	GTGCCAGCAGCCGCGGTAA	GTGCCAGCMGCCGCGGTAA	589	0	0	FALSE	0	0	0	FALSE
22492	GTGCCAGCAGCCGCGGTAA	GTGCCAGCMGCCGCGGTAA	746	0	0	FALSE	0	0	0	FALSE
63269	GTGCCAGCAGCCGCGGTAA	GTGCCAGCMGCCGCGGTAA	699	0	0	FALSE	0	0	0	FALSE
32225	GTGCCAGCAGCAGCGGTAA	GTGCCAGCMGCCGCGGTAA	645	1	0	FALSE	0	0	0.4	FALSE
28555	GTGCCAGCAGCCGCGGTAA	GTGCCAGCMGCCGCGGTAA	598	0	0	FALSE	0	0	0	FALSE
202083	GTGCCAGCAGCCGCGGTAA	GTGCCAGCMGCCGCGGTAA	611	0	0	FALSE	0	0	0	FALSE
254139	AGGCCAGCAGCCGCGGTAA	GTGCCAGCMGCCGCGGTAA	883	2	0	FALSE	0	0	0.8	FALSE
37402	GTGCCAGCCGCCGCGGTAA	GTGCCAGCMGCCGCGGTAA	594	0	0	FALSE	0	0	0	FALSE
235433	GTGCCAGCAGCTGCGGTAA	GTGCCAGCMGCCGCGGTAA	678	1	0	FALSE	0	0	0.4	FALSE
206946	GTGCCAGCAGCCGCGGTAA	GTGCCAGCMGCCGCGGTAA	662	0	0	FALSE	0	0	0	FALSE
49436	GTGCCAGCAGCCGCGGTAA	GTGCCAGCMGCCGCGGTAA	594	0	0	FALSE	0	0	0	FALSE
61633	CGGCCAGCAGCCGCGGTAA	GTGCCAGCMGCCGCGGTAA	900	2	0	FALSE	0	0	0.8	FALSE
64833	GTGCCAGCAGCCGCGGTAA	GTGCCAGCMGCCGCGGTAA	614	0	0	FALSE	0	0	0	FALSE
31779	GGGCCAGCACCCGCGGTAA	GTGCCAGCMGCCGCGGTAA	1072	2	0	FALSE	0	0	0.8	FALSE
64511	GTGCCCGCAGCCGCGGTAA	GTGCCAGCMGCCGCGGTAA	700	1	0	FALSE	0	0	0.4	FALSE
39580	GTGCCAGCAGCTGCGGTAA	GTGCCAGCMGCCGCGGTAA	694	1	0	FALSE	0	0	0.4	FALSE
80370	GTGCCAGCAGCCGCGGTAA	GTGCCAGCMGCCGCGGTAA	659	0	0	FALSE	0	0	0	FALSE
98473	GTGCCAGCAGCCGCGGTAA	GTGCCAGCMGCCGCGGTAA	648	0	0	FALSE	0	0	0	FALSE
129210	TGGCCAGCAGCCGCGGTAA	GTGCCAGCMGCCGCGGTAA	626	2	0	FALSE	0	0	0.8	FALSE
62399	GTGCCAGCAGCCGCGGTAA	GTGCCAGCMGCCGCGGTAA	774	0	0	FALSE	0	0	0	FALSE
40872	GTGCCAGCAGCCGCGGTAA	GTGCCAGCMGCCGCGGTAA	708	0	0	FALSE	0	0	0	FALSE
57566	GTGCCAGCAGCTCGCGGTAA	GTGCCAGCMGC-CGCGGTAA	485	0	0	FALSE	1	0	1	FALSE
50302	GTGCCAGCAGCCGCGGTAA	GTGCCAGCMGCCGCGGTAA	1410	0	0	FALSE	0	0	0	FALSE
100891	GTGCCAGCAGCCGCGGTAA	GTGCCAGCMGCCGCGGTAA	482	0	0	FALSE	0	0	0	FALSE
97025	GTGCCAGCAGCCGCGGTAA	GTGCCAGCMGCCGCGGTAA	672	0	0	FALSE	0	0	0	FALSE
23255	GTGCCAGCAGCCGCGGTAA	GTGCCAGCMGCCGCGGTAA	598	0	0	FALSE	0	0	0	FALSE
3579	TGGCCAGCAGCCGCGGTAA	GTGCCAGCMGCCGCGGTAA	1164	2	0	FALSE	0	0	0.8	FALSE
36213	GTGCCAGCAGCCGCGGTAA	GTGCCAGCMGCCGCGGTAA	595	0	0	FALSE	0	0	0	FALSE
31572	GTGCCAGCAGCTGCGGTAA	GTGCCAGCMGCCGCGGTAA	652	1	0	FALSE	0	0	0.4	FALSE
24247	GTGCCAGCAGCTGCGGTAA	GTGCCAGCMGCCGCGGTAA	696	1	0	FALSE	0	0	0.4	FALSE
45840	GTGCCAGCAGCCGCGGTAA	GTGCCAGCMGCCGCGGTAA	567	0	0	FALSE	0	0	0	FALSE
67995	GTGCCAGCAGCCGCGGTAA	GTGCCAGCMGCCGCGGTAA	671	0	0	FALSE	0	0	0	FALSE
39045	GTGCCAGCAGCCGCGGTAA	GTGCCAGCMGCCGCGGTAA	751	0	0	FALSE	0	0	0	FALSE
50202	GTGCCAGCAGCCGCGGTAA	GTGCCAGCMGCCGCGGTAA	551	0	0	FALSE	0	0	0	FALSE
61595	GTGCCAGCAGTCGCGGTAA	GTGCCAGCMGCCGCGGTAA	739	1	0	FALSE	0	0	0.4	FALSE
204089	GTGCCAGCAGCCGCGGTAA	GTGCCAGCMGCCGCGGTAA	618	0	0	FALSE	0	0	0	FALSE
276558	GTGCCAGCAGCCGCGGTAA	GTGCCAGCMGCCGCGGTAA	388	0	0	FALSE	0	0	0	FALSE
32563	GTGCCAGCAGCCGCGGTAA	GTGCCAGCMGCCGCGGTAA	628	0	0	FALSE	0	0	0	FALSE
24987	GTGCCAGCAGTCGCGGTAA	GTGCCAGCMGCCGCGGTAA	735	1	0	FALSE	0	0	0.4	FALSE
53020	GTGCCAGCAGCCGCGGTAA	GTGCCAGCMGCCGCGGTAA	593	0	0	FALSE	0	0	0	FALSE
80851	GTGCCAGCAGCCGCGGTAA	GTGCCAGCMGCCGCGGTAA	520	0	0	FALSE	0	0	0	FALSE
29193	GTGCCAGCAGCCGCGGTAA	GTGCCAGCMGCCGCGGTAA	709	0	0	FALSE	0	0	0	FALSE
21677	GTGCCAGCAGCCGCGGTAA	GTGCCAGCMGCCGCGGTAA	754	0	0	FALSE	0	0	0	FALSE
36382	GTGCCAGCAGCCGCGGTAA	GTGCCAGCMGCCGCGGTAA	594	0	0	FALSE	0	0	0	FALSE
39583	GTGCCAGCAGCTGCGGTAA	GTGCCAGCMGCCGCGGTAA	732	1	0	FALSE	0	0	0.4	FALSE
67906	GTGCCAGCAGCCGCGGTAA	GTGCCAGCMGCCGCGGTAA	1428	0	0	FALSE	0	0	0	FALSE
52839	GTGCCAGCAGCCGCGGTAA	GTGCCAGCMGCCGCGGTAA	620	0	0	FALSE	0	0	0	FALSE
28407	GTGCCAGCAGCCGCGGTAA	GTGCCAGCMGCCGCGGTAA	597	0	0	FALSE	0	0	0	FALSE
75557	GTGCCAGCAGCCGCGGTAA	GTGCCAGCMGCCGCGGTAA	660	0	0	FALSE	0	0	0	FALSE
78913	GTGCCAGCAGCCGCGGTAA	GTGCCAGCMGCCGCGGTAA	430	0	0	FALSE	0	0	0	FALSE
237242	GTGCCAGCAGCCGCGGTAA	GTGCCAGCMGCCGCGGTAA	475	0	0	FALSE	0	0	0	FALSE
14239	GTGCCAGCAGCCGCGGTAA	GTGCCAGCMGCCGCGGTAA	714	0	0	FALSE	0	0	0	FALSE
59686	GTGCCAGCACCCGCCGGTAA	GTGCCAGCMGCCGC-GGTAA	672	1	0	FALSE	1	0	1.4	FALSE
220282	GTGCCAGCAGCCGCGGTAA	GTGCCAGCMGCCGCGGTAA	522	0	0	FALSE	0	0	0	FALSE
209552	GTGCCAGCAGCCGCGGTAA	GTGCCAGCMGCCGCGGTAA	582	0	0	FALSE	0	0	0	FALSE
52699	GTGCCAGCAGTCGCGGTAA	GTGCCAGCMGCCGCGGTAA	741	1	0	FALSE	0	0	0.4	FALSE
237017	GTGCCAGCAGCCGCGGTAA	GTGCCAGCMGCCGCGGTAA	471	0	0	FALSE	0	0	0	FALSE
91984	GTGCCAGCAGCTGCGGTAA	GTGCCAGCMGCCGCGGTAA	731	1	0	FALSE	0	0	0.4	FALSE
203519	GTGCCAGCAGCCGCGGTAA	GTGCCAGCMGCCGCGGTAA	610	0	0	FALSE	0	0	0	FALSE
102428	GTGCCAGCAGCCGCGGTAA	GTGCCAGCMGCCGCGGTAA	707	0	0	FALSE	0	0	0	FALSE
139668	TGGCCAGCAGCCGCGGTAA	GTGCCAGCMGCCGCGGTAA	1190	2	0	FALSE	0	0	0.8	FALSE
22016	GTGCCAGCAGCCGCGGTAA	GTGCCAGCMGCCGCGGTAA	603	0	0	FALSE	0	0	0	FALSE
237803	GTGCCAGCAGCCGCGGTAA	GTGCCAGCMGCCGCGGTAA	475	0	0	FALSE	0	0	0	FALSE
233064	GTGCCAGCAGCCGCGGTAA	GTGCCAGCMGCCGCGGTAA	474	0	0	FALSE	0	0	0	FALSE
39502	GTGCCAGCAGCTGCGGTAA	GTGCCAGCMGCCGCGGTAA	636	1	0	FALSE	0	0	0.4	FALSE
262253	GTGCCAGCAGCCGCGGTAA	GTGCCAGCMGCCGCGGTAA	563	0	0	FALSE	0	0	0	FALSE
103109	GTGCCAGCAGCCGCGGTAA	GTGCCAGCMGCCGCGGTAA	653	0	0	FALSE	0	0	0	FALSE
64515	GTGCCAGCAGCCGCGGTAA	GTGCCAGCMGCCGCGGTAA	686	0	0	FALSE	0	0	0	FALSE
101390	GTGCCAGCAGCCGCGGTAA	GTGCCAGCMGCCGCGGTAA	676	0	0	FALSE	0	0	0	FALSE
57283	TGGCCAGCAGCCGCGGTAA	GTGCCAGCMGCCGCGGTAA	1189	2	0	FALSE	0	0	0.8	FALSE
14105	GTGCCAGCAGCCGCGGTAA	GTGCCAGCMGCCGCGGTAA	667	0	0	FALSE	0	0	0	FALSE
2272	TGGCCAGCAGCCGCGGTAA	GTGCCAGCMGCCGCGGTAA	1130	2	0	FALSE	0	0	0.8	FALSE
39525	GTGCCAGCAGCTGCGGTAA	GTGCCAGCMGCCGCGGTAA	694	1	0	FALSE	0	0	0.4	FALSE
280246	GTGCCAGCAGCCGCGGTAA	GTGCCAGCMGCCGCGGTAA	637	0	0	FALSE	0	0	0	FALSE
21011	GTGCCAGCAGCTGCGGTAA	GTGCCAGCMGCCGCGGTAA	714	1	0	FALSE	0	0	0.4	FALSE
25591	GTGCCAGCAGCCGCGTAAC	GTGCCAGCMGCCGCGGTAA	617	0	2	TRUE	0	0	5	FALSE
30311	GTGCCAGCAGCCGCGGTAA	GTGCCAGCMGCCGCGGTAA	652	0	0	FALSE	0	0	0	FALSE
184032	GTGCCAGCAGCTGCGGTAA	GTGCCAGCMGCCGCGGTAA	672	1	0	FALSE	0	0	0.4	FALSE
2629	TGGCCAGCAGCCGCGGTAA	GTGCCAGCMGCCGCGGTAA	1123	2	0	FALSE	0	0	0.8	FALSE
92976	GTGCCAGCAGCCGCGGTAA	GTGCCAGCMGCCGCGGTAA	485	0	0	FALSE	0	0	0	FALSE
103111	GTGCCAGCAGCCGCGGTAA	GTGCCAGCMGCCGCGGTAA	634	0	0	FALSE	0	0	0	FALSE
67136	GTGCCAGCAGCCGCGGTCA	GTGCCAGCMGCCGCGGTAA	643	0	1	FALSE	0	0	1	FALSE
27788	GTGCCAGCAGCCGCGGTAA	GTGCCAGCMGCCGCGGTAA	594	0	0	FALSE	0	0	0	FALSE
227651	GTGCCAGCAGCCGCGGTAA	GTGCCAGCMGCCGCGGTAA	476	0	0	FALSE	0	0	0	FALSE
159110	GTGCCAGCAGCCGCGGTAA	GTGCCAGCMGCCGCGGTAA	549	0	0	FALSE	0	0	0	FALSE
32102	GTGCCAGCAGCCGCGGTAA	GTGCCAGCMGCCGCGGTAA	604	0	0	FALSE	0	0	0	FALSE
244517	TGGCCAGCAGCCGCGGTAA	GTGCCAGCMGCCGCGGTAA	1141	2	0	FALSE	0	0	0.8	FALSE
94330	GTGCCAGCAGCTGCGGTAA	GTGCCAGCMGCCGCGGTAA	688	1	0	FALSE	0	0	0.4	FALSE
67140	GTGCCAGCAGCCCGCGGTAA	GTGCCAGCMGCC-GCGGTAA	620	0	0	FALSE	1	0	1	FALSE
30616	GTGCCAGCAGCCGCGGTAA	GTGCCAGCMGCCGCGGTAA	648	0	0	FALSE	0	0	0	FALSE
39575	GTGCCAGCAGCTGCGGTAA	GTGCCAGCMGCCGCGGTAA	718	1	0	FALSE	0	0	0.4	FALSE
79687	GTGCCAGCAGCCGCGGTAA	GTGCCAGCMGCCGCGGTAA	503	0	0	FALSE	0	0	0	FALSE
90279	GTGCCAGCAGCCGCGGTAA	GTGCCAGCMGCCGCGGTAA	487	0	0	FALSE	0	0	0	FALSE
52680	GTGCCAGCAGCCGCGGTAA	GTGCCAGCMGCCGCGGTAA	686	0	0	FALSE	0	0	0	FALSE
278511	GTGCCAGCAGCCGCGGTAA	GTGCCAGCMGCCGCGGTAA	621	0	0	FALSE	0	0	0	FALSE
178101	GTGCCAGCAGCCGCGGTAA	GTGCCAGCMGCCGCGGTAA	480	0	0	FALSE	0	0	0	FALSE
38775	GTGCCAGCAGCCGCGGTAA	GTGCCAGCMGCCGCGGTAA	668	0	0	FALSE	0	0	0	FALSE
32346	GTGCCAGCAGCCGCGGTAA	GTGCCAGCMGCCGCGGTAA	704	0	0	FALSE	0	0	0	FALSE
61690	GTGCCAGCAGCCGCGGTAA	GTGCCAGCMGCCGCGGTAA	696	0	0	FALSE	0	0	0	FALSE
67141	GTGCCAGCAGCCGCGGTAA	GTGCCAGCMGCCGCGGTAA	632	0	0	FALSE	0	0	0	FALSE
54914	GTGCCAGCAGCCGCGGTAA	GTGCCAGCMGCCGCGGTAA	678	0	0	FALSE	0	0	0	FALSE
123	GTGCCAGCAGCCGCGGTAA	GTGCCAGCMGCCGCGGTAA	1105	0	0	FALSE	0	0	0	FALSE
53534	GTGCCAGCAGCTGCGGTAA	GTGCCAGCMGCCGCGGTAA	656	1	0	FALSE	0	0	0.4	FALSE
102338	GTGCCAGCAGCCGCGGTAA	GTGCCAGCMGCCGCGGTAA	638	0	0	FALSE	0	0	0	FALSE
103118	GTGCCAGCAGCCGCGGTAA	GTGCCAGCMGCCGCGGTAA	664	0	0	FALSE	0	0	0	FALSE
252861	GTGCCAGCAGCCGCGGTAA	GTGCCAGCMGCCGCGGTAA	627	0	0	FALSE	0	0	0	FALSE
28745	GTGCCAGCAGCCGCGGTAA	GTGCCAGCMGCCGCGGTAA	595	0	0	FALSE	0	0	0	FALSE
39570	GTGCCAGCAGCCGCGGTAT	GTGCCAGCMGCCGCGGTAA	530	0	0	TRUE	0	0	3	FALSE
263747	GTGCCAGCACCCGCGGTAA	GTGCCAGCMGCCGCGGTAA	580	1	0	FALSE	0	0	0.4	FALSE
20082	GTGCAAGCAGTCGCGGTAA	GTGCCAGCMGCCGCGGTAA	563	2	0	FALSE	0	0	0.8	FALSE
52491	GTGCCAGCAGCCGCGGTAA	GTGCCAGCMGCCGCGGTAA	608	0	0	FALSE	0	0	0	FALSE
276089	GTGCCAGCAGCCGCGGTAA	GTGCCAGCMGCCGCGGTAA	448	0	0	FALSE	0	0	0	FALSE
62235	GTGCCAGCAGCTGCGGTAA	GTGCCAGCMGCCGCGGTAA	634	1	0	FALSE	0	0	0.4	FALSE
67751	GTGCCAGCAGCCGCGGTAA	GTGCCAGCMGCCGCGGTAA	594	0	0	FALSE	0	0	0	FALSE
98485	GTGCCAGCAGCCGCGGTAA	GTGCCAGCMGCCGCGGTAA	659	0	0	FALSE	0	0	0	FALSE
30087	CGGCCAGCAGCCCGCGGTAA	GTGCCAGCMGCC-GCGGTAA	834	2	0	FALSE	1	0	1.8	FALSE
21718	GTGCCAGCAGCCGCGGTAA	GTGCCAGCMGCCGCGGTAA	609	0	0	FALSE	0	0	0	FALSE
252011	GTGCCAGCAGCCGCGGTAA	GTGCCAGCMGCCGCGGTAA	580	0	0	FALSE	0	0	0	FALSE
136088	GTGCCAGCAGCCGCGGTAA	GTGCCAGCMGCCGCGGTAA	390	0	0	FALSE	0	0	0	FALSE
25014	GTGCCAGCAGCTGCGGTAA	GTGCCAGCMGCCGCGGTAA	684	1	0	FALSE	0	0	0.4	FALSE
91146	GTGCCAGCAGCTGCGGTAA	GTGCCAGCMGCCGCGGTAA	644	1	0	FALSE	0	0	0.4	FALSE
62402	GTGCCAGCAGCCGCGGTAA	GTGCCAGCMGCCGCGGTAA	692	0	0	FALSE	0	0	0	FALSE
203647	GTGCCAGCAGCCGCGGTAA	GTGCCAGCMGCCGCGGTAA	604	0	0	FALSE	0	0	0	FALSE
155250	GTGCCAGCAGCCGCGGTAA	GTGCCAGCMGCCGCGGTAA	596	0	0	FALSE	0	0	0	FALSE
14170	GTGCCAGCAGCCGCGGTAA	GTGCCAGCMGCCGCGGTAA	672	0	0	FALSE	0	0	0	FALSE
52257	GTGCCAGCAGCCGCGGTAA	GTGCCAGCMGCCGCGGTAA	650	0	0	FALSE	0	0	0	FALSE
147434	GTGCCAGCACCCGCGGTAA	GTGCCAGCMGCCGCGGTAA	621	1	0	FALSE	0	0	0.4	FALSE
97017	GTGCCAGCAGCCGCGGTAA	GTGCCAGCMGCCGCGGTAA	653	0	0	FALSE	0	0	0	FALSE
103389	GTGCCAGCAGCCGCGGTAA	GTGCCAGCMGCCGCGGTAA	657	0	0	FALSE	0	0	0	FALSE
51310	GTGCCAGCAGCTGCGGTAA	GTGCCAGCMGCCGCGGTAA	681	1	0	FALSE	0	0	0.4	FALSE
164115	GTGCCAGCAGCTGCGGTAA	GTGCCAGCMGCCGCGGTAA	636	1	0	FALSE	0	0	0.4	FALSE
53927	GTGCCAGCAGCCGCGGTAA	GTGCCAGCMGCCGCGGTAA	479	0	0	FALSE	0	0	0	FALSE
61189	GTGCCAGCAGCCGCGGTAA	GTGCCAGCMGCCGCGGTAA	557	0	0	FALSE	0	0	0	FALSE
92278	GTGCCAGCAGCCGCGGTAA	GTGCCAGCMGCCGCGGTAA	487	0	0	FALSE	0	0	0	FALSE
93446	GTGCCAGCAGCCGCGGTAA	GTGCCAGCMGCCGCGGTAA	430	0	0	FALSE	0	0	0	FALSE
103116	GTGCCAGCAGCCGCGGTAA	GTGCCAGCMGCCGCGGTAA	637	0	0	FALSE	0	0	0	FALSE
246034	GTGCCAGCAGCCGCGGTAA	GTGCCAGCMGCCGCGGTAA	730	0	0	FALSE	0	0	0	FALSE
145863	GTGCCAGCAGCCGCGGTAA	GTGCCAGCMGCCGCGGTAA	596	0	0	FALSE	0	0	0	FALSE
204305	GTGCCAGCAGCCGCGGTAA	GTGCCAGCMGCCGCGGTAA	488	0	0	FALSE	0	0	0	FALSE
68679	GTGCCAGCAGCCGCGGTAA	GTGCCAGCMGCCGCGGTAA	540	0	0	FALSE	0	0	0	FALSE
32658	GTGCCAGCAGCTGCGGTAA	GTGCCAGCMGCCGCGGTAA	652	1	0	FALSE	0	0	0.4	FALSE
96195	GTGCCAGCAGCTGCGGTAA	GTGCCAGCMGCCGCGGTAA	690	1	0	FALSE	0	0	0.4	FALSE
68415	GTGCCAGCAGCCGCGGTAA	GTGCCAGCMGCCGCGGTAA	653	0	0	FALSE	0	0	0	FALSE
45856	GTGCCAGCAGCCGCGGTAA	GTGCCAGCMGCCGCGGTAA	609	0	0	FALSE	0	0	0	FALSE
63198	GTGCCAGCAGCCGCGGTAA	GTGCCAGCMGCCGCGGTAA	673	0	0	FALSE	0	0	0	FALSE
97021	GTGCCAGCAGCCGCGGTAA	GTGCCAGCMGCCGCGGTAA	649	0	0	FALSE	0	0	0	FALSE
167104	GTGCCAGCAGCCGCGGTAA	GTGCCAGCMGCCGCGGTAA	496	0	0	FALSE	0	0	0	FALSE
145398	GTGCCAGCAGCCGCGGTAA	GTGCCAGCMGCCGCGGTAA	597	0	0	FALSE	0	0	0	FALSE
101382	GTGCCAGCAGCCGCGGTAA	GTGCCAGCMGCCGCGGTAA	638	0	0	FALSE	0	0	0	FALSE
14235	GTGCCAGCAGCCGCGGTAA	GTGCCAGCMGCCGCGGTAA	641	0	0	FALSE	0	0	0	FALSE
181023	GTGCCAGCAGCCGCGGTAA	GTGCCAGCMGCCGCGGTAA	518	0	0	FALSE	0	0	0	FALSE
95500	GTGTCAGCCGCCGCGGTAA	GTGCCAGCMGCCGCGGTAA	350	1	0	FALSE	0	0	0.4	FALSE
80373	GTGCCAGCAGCCGCGGTAA	GTGCCAGCMGCCGCGGTAA	658	0	0	FALSE	0	0	0	FALSE
214405	GTGCCAGCAGCCGCGGTAA	GTGCCAGCMGCCGCGGTAA	490	0	0	FALSE	0	0	0	FALSE
167437	GTGCCAGCAGCCGCGGTAA	GTGCCAGCMGCCGCGGTAA	466	0	0	FALSE	0	0	0	FALSE
230278	GTGCCAGCAGCTGCGGTAA	GTGCCAGCMGCCGCGGTAA	671	1	0	FALSE	0	0	0.4	FALSE
132620	GTGCCAGCAGCCGCGGTAA	GTGCCAGCMGCCGCGGTAA	539	0	0	FALSE	0	0	0	FALSE
68224	GTGCCAGCAGCCGCGGTAA	GTGCCAGCMGCCGCGGTAA	546	0	0	FALSE	0	0	0	FALSE
23118	GTGCCAGCAGTCGCGGTAA	GTGCCAGCMGCCGCGGTAA	691	1	0	FALSE	0	0	0.4	FALSE
103382	GTGCCAGCAGCCGCGGTAA	GTGCCAGCMGCCGCGGTAA	688	0	0	FALSE	0	0	0	FALSE
46377	GTGCCAGCAGCCGCGGTAA	GTGCCAGCMGCCGCGGTAA	636	0	0	FALSE	0	0	0	FALSE
97591	GTGTCAGCCGCCGCGGTAA	GTGCCAGCMGCCGCGGTAA	350	1	0	FALSE	0	0	0.4	FALSE
102438	GTGCCAGCAGCCGCGGTAA	GTGCCAGCMGCCGCGGTAA	660	0	0	FALSE	0	0	0	FALSE
21631	GTGCCAGCAGCCGCGTAAT	GTGCCAGCMGCCGCGGTAA	638	0	2	TRUE	0	0	5	FALSE
1906	GTGCCAGCAGCCGCGGTAA	GTGCCAGCMGCCGCGGTAA	609	0	0	FALSE	0	0	0	FALSE
61681	GTGCCAGCAGCCGCGGTAA	GTGCCAGCMGCCGCGGTAA	678	0	0	FALSE	0	0	0	FALSE
213988	GTGCCAGCAGCCGCGGTAA	GTGCCAGCMGCCGCGGTAA	545	0	0	FALSE	0	0	0	FALSE
28192	GTGCCAGCAGCCGCGGTAA	GTGCCAGCMGCCGCGGTAA	637	0	0	FALSE	0	0	0	FALSE
52860	GTGCCAGCACCCGCGGTAA	GTGCCAGCMGCCGCGGTAA	735	1	0	FALSE	0	0	0.4	FALSE
276529	GTGCCAGCAGCCGCGGTAA	GTGCCAGCMGCCGCGGTAA	601	0	0	FALSE	0	0	0	FALSE
90273	GTGCCAGCAGCCGCGGTAA	GTGCCAGCMGCCGCGGTAA	429	0	0	FALSE	0	0	0	FALSE
61631	GTGCCAGCAGCCGCGGGAA	GTGCCAGCMGCCGCGGTAA	685	0	1	FALSE	0	0	1	FALSE
64062	GTGCCAGCAGCTGCGGTAA	GTGCCAGCMGCCGCGGTAA	678	1	0	FALSE	0	0	0.4	FALSE
19787	GTGCCAGCAGCCGCGGTAA	GTGCCAGCMGCCGCGGTAA	532	0	0	FALSE	0	0	0	FALSE
55111	GTGCCAGCAGCCGCGGTAA	GTGCCAGCMGCCGCGGTAA	605	0	0	FALSE	0	0	0	FALSE
27012	GTGCCAGCAGCCGCGGGTA	GTGCCAGCMGCCGCGGTAA	631	0	2	FALSE	0	0	2	FALSE
164429	GTGCCAGCAGCCGCGGTAA	GTGCCAGCMGCCGCGGTAA	584	0	0	FALSE	0	0	0	FALSE
95249	GTGCCAGCAGCTGCGGTAA	GTGCCAGCMGCCGCGGTAA	680	1	0	FALSE	0	0	0.4	FALSE
230275	GTGCCAGCAGCTGCGGTAA	GTGCCAGCMGCCGCGGTAA	657	1	0	FALSE	0	0	0.4	FALSE
31778	GTGCCAGCAGCCGCGGTAA	GTGCCAGCMGCCGCGGTAA	660	0	0	FALSE	0	0	0	FALSE
232	TGGCCAGCAGCCGCGGTAA	GTGCCAGCMGCCGCGGTAA	1057	2	0	FALSE	0	0	0.8	FALSE
53049	GTGCCAGCAGCCGCGGTAA	GTGCCAGCMGCCGCGGTAA	700	0	0	FALSE	0	0	0	FALSE
13283	GTGCCAGCAGCCGCGGTAA	GTGCCAGCMGCCGCGGTAA	737	0	0	FALSE	0	0	0	FALSE
38151	GTGCCAGCAGCCGCGGTAA	GTGCCAGCMGCCGCGGTAA	707	0	0	FALSE	0	0	0	FALSE
68387	GTGCCAGCAGCCGCGGTAA	GTGCCAGCMGCCGCGGTAA	641	0	0	FALSE	0	0	0	FALSE
212455	GTGCCAGCAGTCGCGGTAA	GTGCCAGCMGCCGCGGTAA	481	1	0	FALSE	0	0	0.4	FALSE
145405	GTGCCAGCAGCCGCGGTAA	GTGCCAGCMGCCGCGGTAA	601	0	0	FALSE	0	0	0	FALSE
14066	GTGCCAGCAGCCGCGGTAA	GTGCCAGCMGCCGCGGTAA	677	0	0	FALSE	0	0	0	FALSE
23776	GTGCCAGCAGCCGCGGTAA	GTGCCAGCMGCCGCGGTAA	578	0	0	FALSE	0	0	0	FALSE
184347	GTGCCAGCAGCCGCGGTAA	GTGCCAGCMGCCGCGGTAA	649	0	0	FALSE	0	0	0	FALSE
210545	GTGCCAGCAGCCGCGGTAA	GTGCCAGCMGCCGCGGTAA	543	0	0	FALSE	0	0	0	FALSE
239558	GTGCCAGCAGCCGCGGTAA	GTGCCAGCMGCCGCGGTAA	482	0	0	FALSE	0	0	0	FALSE
261079	GTGCCAGCACCCGCGGTAA	GTGCCAGCMGCCGCGGTAA	628	1	0	FALSE	0	0	0.4	FALSE
23304	GTGCCAGCAGCCGCGGTAA	GTGCCAGCMGCCGCGGTAA	618	0	0	FALSE	0	0	0	FALSE
164423	GTGCCAGCAGCCGCGGTAA	GTGCCAGCMGCCGCGGTAA	591	0	0	FALSE	0	0	0	FALSE
236594	GTGCCAGCAGCTGCGGTAA	GTGCCAGCMGCCGCGGTAA	493	1	0	FALSE	0	0	0.4	FALSE
55304	GTGCCAGCAGCCGCGGTAA	GTGCCAGCMGCCGCGGTAA	650	0	0	FALSE	0	0	0	FALSE
191067	GTGCCAGCAGCCGCGGTAA	GTGCCAGCMGCCGCGGTAA	492	0	0	FALSE	0	0	0	FALSE
216339	GTGCCGGCAGCCGCGGTAA	GTGCCAGCMGCCGCGGTAA	526	1	0	FALSE	0	0	0.4	FALSE
124291	GTGCCAGCAGCCGCGGTAA	GTGCCAGCMGCCGCGGTAA	624	0	0	FALSE	0	0	0	FALSE
27857	GTGCCAGCAGCTGCGGTAA	GTGCCAGCMGCCGCGGTAA	684	1	0	FALSE	0	0	0.4	FALSE
3676	GTGCCAGCAGCCGCGGTAA	GTGCCAGCMGCCGCGGTAA	659	0	0	FALSE	0	0	0	FALSE
274449	GTGCCAGCACCCGCGGTAA	GTGCCAGCMGCCGCGGTAA	616	1	0	FALSE	0	0	0.4	FALSE
67138	GTGCCAGCAGCCGCGGTAA	GTGCCAGCMGCCGCGGTAA	621	0	0	FALSE	0	0	0	FALSE
98477	GTGCCAGCAGCCGCGGTAA	GTGCCAGCMGCCGCGGTAA	712	0	0	FALSE	0	0	0	FALSE
249516	GTGCCAGCAGCCGCGGTAA	GTGCCAGCMGCCGCGGTAA	704	0	0	FALSE	0	0	0	FALSE
281080	GTGCCAGCAGCCGCGGTAA	GTGCCAGCMGCCGCGGTAA	561	0	0	FALSE	0	0	0	FALSE
274416	GTGCCAGCAGCCGCGGTAA	GTGCCAGCMGCCGCGGTAA	481	0	0	FALSE	0	0	0	FALSE
90539	GTGCCAGCAGCCGCGGTAA	GTGCCAGCMGCCGCGGTAA	511	0	0	FALSE	0	0	0	FALSE
55425	GTGCCAGCAGCCGCGGTAA	GTGCCAGCMGCCGCGGTAA	636	0	0	FALSE	0	0	0	FALSE
50099	GTGCCAGCAGCCGCGGTAA	GTGCCAGCMGCCGCGGTAA	635	0	0	FALSE	0	0	0	FALSE
92966	GTGCCAGCAGCCGCGGTAA	GTGCCAGCMGCCGCGGTAA	483	0	0	FALSE	0	0	0	FALSE
143100	GTGCCAGCAGCCGCGGTAA	GTGCCAGCMGCCGCGGTAA	580	0	0	FALSE	0	0	0	FALSE
39350	GTGCCAGCAGCTGCGGTAA	GTGCCAGCMGCCGCGGTAA	637	1	0	FALSE	0	0	0.4	FALSE
21992	GTGCCAGCAGCCGCGGTAA	GTGCCAGCMGCCGCGGTAA	634	0	0	FALSE	0	0	0	FALSE
177518	GTGCCAGCAGCCGCGGTAA	GTGCCAGCMGCCGCGGTAA	546	0	0	FALSE	0	0	0	FALSE
235969	GTGCCAGCACCCGCGGYAA	GTGCCAGCMGCCGCGGTAA	528	1	0	FALSE	0	0	0.4	FALSE
238375	GTGCCAGCAGCCGCGGTAA	GTGCCAGCMGCCGCGGTAA	1345	0	0	FALSE	0	0	0	FALSE
94335	GTGCCAGCAGCTGCGGTAA	GTGCCAGCMGCCGCGGTAA	645	1	0	FALSE	0	0	0.4	FALSE
60888	GTGCCAGCAGCCGCGGTAA	GTGCCAGCMGCCGCGGTAA	663	0	0	FALSE	0	0	0	FALSE
91264	GTGCCAGCAGCCGCGGTAA	GTGCCAGCMGCCGCGGTAA	493	0	0	FALSE	0	0	0	FALSE
14103	GTGCCAGCAGCCGCGGTAA	GTGCCAGCMGCCGCGGTAA	641	0	0	FALSE	0	0	0	FALSE
25266	GTGCCAGCAGCTGCGGTAA	GTGCCAGCMGCCGCGGTAA	691	1	0	FALSE	0	0	0.4	FALSE
51427	GTGCCAGCAGCCGCGGTAA	GTGCCAGCMGCCGCGGTAA	671	0	0	FALSE	0	0	0	FALSE
21538	GTGCCAGCAGCTGCGGTAA	GTGCCAGCMGCCGCGGTAA	676	1	0	FALSE	0	0	0.4	FALSE
28729	GTGCCAGCAGCCGCGGTAA	GTGCCAGCMGCCGCGGTAA	645	0	0	FALSE	0	0	0	FALSE
26095	GTGCCAGCAGCCGCGGTAA	GTGCCAGCMGCCGCGGTAA	646	0	0	FALSE	0	0	0	FALSE
220369	GTGCCAGCAGCCGCGGTAA	GTGCCAGCMGCCGCGGTAA	519	0	0	FALSE	0	0	0	FALSE
234011	GTGCCAGCAGCTGCGGTAA	GTGCCAGCMGCCGCGGTAA	659	1	0	FALSE	0	0	0.4	FALSE
105475	GTGCCAGCAGCCGCGGTAA	GTGCCAGCMGCCGCGGTAA	430	0	0	FALSE	0	0	0	FALSE
197829	GTGCCAGCAGCCGCGGTAA	GTGCCAGCMGCCGCGGTAA	609	0	0	FALSE	0	0	0	FALSE
62324	GTGCCAGCAGCCGCGGTAA	GTGCCAGCMGCCGCGGTAA	673	0	0	FALSE	0	0	0	FALSE
276191	GTGCCAGCAGCTGCGGTAA	GTGCCAGCMGCCGCGGTAA	665	1	0	FALSE	0	0	0.4	FALSE
204087	GTGCCAGCAGCCGCGGTAA	GTGCCAGCMGCCGCGGTAA	569	0	0	FALSE	0	0	0	FALSE
68137	GTGCCAGCAGCCGCGGTAA	GTGCCAGCMGCCGCGGTAA	642	0	0	FALSE	0	0	0	FALSE
34748	GTGCCAGCAGCCGCGGTAA	GTGCCAGCMGCCGCGGTAA	599	0	0	FALSE	0	0	0	FALSE
28024	GTGCCAGCAGCTGCGGGTA	GTGCCAGCMGCCGCGGTAA	726	1	2	FALSE	0	0	2.4	FALSE
55630	GTGCCAGCAGCCGCGGTAA	GTGCCAGCMGCCGCGGTAA	938	0	0	FALSE	0	0	0	FALSE
228486	GTGCCAGCAGCCGCGGTAA	GTGCCAGCMGCCGCGGTAA	477	0	0	FALSE	0	0	0	FALSE
205307	GTGCCAGCAGCCGCGGTAA	GTGCCAGCMGCCGCGGTAA	479	0	0	FALSE	0	0	0	FALSE
181658	GTGCCAGCAGCCGCGGTAA	GTGCCAGCMGCCGCGGTAA	542	0	0	FALSE	0	0	0	FALSE
61692	GTGCCAGCAGCCGCGGTAA	GTGCCAGCMGCCGCGGTAA	688	0	0	FALSE	0	0	0	FALSE
31775	GTGCCAGCAGCCGCGGTAA	GTGCCAGCMGCCGCGGTAA	641	0	0	FALSE	0	0	0	FALSE
95918	GTGCCAGCAGCTGCGGTAA	GTGCCAGCMGCCGCGGTAA	664	1	0	FALSE	0	0	0.4	FALSE
31378	GTGCCAGCAGCTGCGGTAA	GTGCCAGCMGCCGCGGTAA	669	1	0	FALSE	0	0	0.4	FALSE
279609	GTGCCAGCAGCCGCGGTAA	GTGCCAGCMGCCGCGGTAA	562	0	0	FALSE	0	0	0	FALSE
53616	GTGCCAGCAGCTGTCGTAA	GTGCCAGCMGCCGCGGTAA	668	2	1	FALSE	0	0	1.8	FALSE
26173	GTGCCAGCAGCCGCGGTAA	GTGCCAGCMGCCGCGGTAA	660	0	0	FALSE	0	0	0	FALSE
226726	GTGCCAGCAGCCGCGGTAA	GTGCCAGCMGCCGCGGTAA	480	0	0	FALSE	0	0	0	FALSE
274640	GTGCCAGCAGCCGCGGTAA	GTGCCAGCMGCCGCGGTAA	479	0	0	FALSE	0	0	0	FALSE
52397	GTGCCAGCAGCTGCGGTAA	GTGCCAGCMGCCGCGGTAA	647	1	0	FALSE	0	0	0.4	FALSE
78919	GTGCCAGCAGCCGCGGTAA	GTGCCAGCMGCCGCGGTAA	485	0	0	FALSE	0	0	0	FALSE
229566	GTGCCAGCAGCCGCGGTAA	GTGCCAGCMGCCGCGGTAA	482	0	0	FALSE	0	0	0	FALSE
67993	GTGCCAGCAGCCGCGGTAA	GTGCCAGCMGCCGCGGTAA	640	0	0	FALSE	0	0	0	FALSE
91702	GTGCCAGCAGCCGCGTAAT	GTGCCAGCMGCCGCGGTAA	556	0	2	TRUE	0	0	5	FALSE
230273	GTGCCAGCAGCTGCGGTAA	GTGCCAGCMGCCGCGGTAA	667	1	0	FALSE	0	0	0.4	FALSE
23883	GTGCCAGCAGCTGCGGTAA	GTGCCAGCMGCCGCGGTAA	692	1	0	FALSE	0	0	0.4	FALSE
21024	GTGCCAGCAGCTGCGGTAA	GTGCCAGCMGCCGCGGTAA	680	1	0	FALSE	0	0	0.4	FALSE
28942	GTGCCAGCAGCCGCGGTAA	GTGCCAGCMGCCGCGGTAA	586	0	0	FALSE	0	0	0	FALSE
141004	GTGCCAGCACCCGCGGTAA	GTGCCAGCMGCCGCGGTAA	621	1	0	FALSE	0	0	0.4	FALSE
19733	GTGCCAGCAGCCGCGGTAA	GTGCCAGCMGCCGCGGTAA	599	0	0	FALSE	0	0	0	FALSE
203530	GTGCCAGCAGCCGCGGTAA	GTGCCAGCMGCCGCGGTAA	685	0	0	FALSE	0	0	0	FALSE
182048	TGGCCAGCAGCCGCGGTAA	GTGCCAGCMGCCGCGGTAA	1073	2	0	FALSE	0	0	0.8	FALSE
101386	GTGCCAGCAGCCGCGGTAA	GTGCCAGCMGCCGCGGTAA	619	0	0	FALSE	0	0	0	FALSE
67991	GTGCCAGCAGCCGCGGTAA	GTGCCAGCMGCCGCGGTAA	619	0	0	FALSE	0	0	0	FALSE
23878	GTGCCAGCAGCCGCGGTAA	GTGCCAGCMGCCGCGGTAA	614	0	0	FALSE	0	0	0	FALSE
58097	GTGCCAGCAGCCGCGGTAA	GTGCCAGCMGCCGCGGTAA	654	0	0	FALSE	0	0	0	FALSE
185378	GTGCCAGCAGCCGCGGTAA	GTGCCAGCMGCCGCGGTAA	478	0	0	FALSE	0	0	0	FALSE
98480	GTGCCAGCAGCCGCGGTAA	GTGCCAGCMGCCGCGGTAA	645	0	0	FALSE	0	0	0	FALSE
103393	GTGCCAGCAGCCGCGGTAA	GTGCCAGCMGCCGCGGTAA	654	0	0	FALSE	0	0	0	FALSE
45630	GTGCCAGCAGCCGCGGTAA	GTGCCAGCMGCCGCGGTAA	637	0	0	FALSE	0	0	0	FALSE
230778	GTGCCAGCAGCCGCGGTAA	GTGCCAGCMGCCGCGGTAA	477	0	0	FALSE	0	0	0	FALSE
23579	GTGCCAGCAGCCGCGGTAA	GTGCCAGCMGCCGCGGTAA	621	0	0	FALSE	0	0	0	FALSE
55986	GTGCCAGCAGCCGCGGTAA	GTGCCAGCMGCCGCGGTAA	554	0	0	FALSE	0	0	0	FALSE
273790	GTGCCAGCAGCCGCGGTAA	GTGCCAGCMGCCGCGGTAA	478	0	0	FALSE	0	0	0	FALSE
4380	GTGCCAGCAGCCGCGGTAA	GTGCCAGCMGCCGCGGTAA	865	0	0	FALSE	0	0	0	FALSE
199588	GTGCCAGCAGCCGCGGTAA	GTGCCAGCMGCCGCGGTAA	480	0	0	FALSE	0	0	0	FALSE
119731	GTGCCAGCAGCCGCGGTAA	GTGCCAGCMGCCGCGGTAA	604	0	0	FALSE	0	0	0	FALSE
67266	GTGCCAGCAGCCGCGGTAA	GTGCCAGCMGCCGCGGTAA	649	0	0	FALSE	0	0	0	FALSE
80371	GTGCCAGCAGCCGCGGTAA	GTGCCAGCMGCCGCGGTAA	636	0	0	FALSE	0	0	0	FALSE
136757	GTGCCAGCAGCCGCGGTAA	GTGCCAGCMGCCGCGGTAA	501	0	0	FALSE	0	0	0	FALSE
21463	GTGCCAGCAGCCGCGGTAA	GTGCCAGCMGCCGCGGTAA	703	0	0	FALSE	0	0	0	FALSE
267881	GTGCCAGCACCCGCGGTAA	GTGCCAGCMGCCGCGGTAA	589	1	0	FALSE	0	0	0.4	FALSE
13665	GTGCCAGCAGCCGCGGTAA	GTGCCAGCMGCCGCGGTAA	665	0	0	FALSE	0	0	0	FALSE
90255	GTGCCAGCAGCCGCGGTAA	GTGCCAGCMGCCGCGGTAA	485	0	0	FALSE	0	0	0	FALSE
46186	GTGCCAGCAGCCGCGGTAA	GTGCCAGCMGCCGCGGTAA	639	0	0	FALSE	0	0	0	FALSE
140084	GTGCCAGCACCCGCGGTAA	GTGCCAGCMGCCGCGGTAA	593	1	0	FALSE	0	0	0.4	FALSE
187411	GTGCCAGCAGCCGCGGTAA	GTGCCAGCMGCCGCGGTAA	648	0	0	FALSE	0	0	0	FALSE
36681	GTGCCAGCACCCGCGGTAA	GTGCCAGCMGCCGCGGTAA	593	1	0	FALSE	0	0	0.4	FALSE
228593	GTGCCAGCAGCTGCGGTAA	GTGCCAGCMGCCGCGGTAA	671	1	0	FALSE	0	0	0.4	FALSE
211680	GTGCCAGCAGCCGCGGTAA	GTGCCAGCMGCCGCGGTAA	394	0	0	FALSE	0	0	0	FALSE
67123	GTGCCANCAGCCGCGGTAA	GTGCCAGCMGCCGCGGTAA	645	0	0	FALSE	0	0	0	FALSE
144341	GTGCCAGCAGCCGCGGTAA	GTGCCAGCMGCCGCGGTAA	597	0	0	FALSE	0	0	0	FALSE
68136	GTGCCAGCAGCCGCGGTAA	GTGCCAGCMGCCGCGGTAA	617	0	0	FALSE	0	0	0	FALSE
95916	GTGCCAGCAGCTGCGGTAA	GTGCCAGCMGCCGCGGTAA	652	1	0	FALSE	0	0	0.4	FALSE
38120	GTGCCAGCAGCCGCGGTAA	GTGCCAGCMGCCGCGGTAA	658	0	0	FALSE	0	0	0	FALSE
197809	GTGCCAGCGGCCGCGGTAA	GTGCCAGCMGCCGCGGTAA	704	1	0	FALSE	0	0	0.4	FALSE
135236	GTGCCAGCAGCCGCGGTAA	GTGCCAGCMGCCGCGGTAA	549	0	0	FALSE	0	0	0	FALSE
4277	GTGCCAGCAGCCGCGGTAA	GTGCCAGCMGCCGCGGTAA	519	0	0	FALSE	0	0	0	FALSE
68388	GTGCCAGCAGCCGCGGTAA	GTGCCAGCMGCCGCGGTAA	645	0	0	FALSE	0	0	0	FALSE
219308	GTGCCAGCAGCCGCGGTAA	GTGCCAGCMGCCGCGGTAA	520	0	0	FALSE	0	0	0	FALSE
89503	GTGCCAGCAGCCGCGGTAA	GTGCCAGCMGCCGCGGTAA	522	0	0	FALSE	0	0	0	FALSE
280216	GTGCCAGCACCCGCGGTAA	GTGCCAGCMGCCGCGGTAA	627	1	0	FALSE	0	0	0.4	FALSE
92970	GTGCCAGCAGCCGCGGTAA	GTGCCAGCMGCCGCGGTAA	478	0	0	FALSE	0	0	0	FALSE
102990	GTGCCAGCAGCCGCGGTAA	GTGCCAGCMGCCGCGGTAA	605	0	0	FALSE	0	0	0	FALSE
220949	GTGCCAGCAGCCGCGGTAA	GTGCCAGCMGCCGCGGTAA	520	0	0	FALSE	0	0	0	FALSE
105261	GTGCCAGCAGCCGCGGTAA	GTGCCAGCMGCCGCGGTAA	597	0	0	FALSE	0	0	0	FALSE
27164	GTGCCAGCAGCCGCGTAAC	GTGCCAGCMGCCGCGGTAA	637	0	2	TRUE	0	0	5	FALSE
13280	GTGCCAGCAGCCGCGGTAA	GTGCCAGCMGCCGCGGTAA	615	0	0	FALSE	0	0	0	FALSE
91148	GTGCCAGCAGCTGCGGTAA	GTGCCAGCMGCCGCGGTAA	666	1	0	FALSE	0	0	0.4	FALSE
46251	GTGCCAGCAGCCGCGGTAA	GTGCCAGCMGCCGCGGTAA	620	0	0	FALSE	0	0	0	FALSE
37054	GTGCCAGCAGCCGCGGTAA	GTGCCAGCMGCCGCGGTAA	590	0	0	FALSE	0	0	0	FALSE
181859	GTGCCAGCAGCCGCGGTAA	GTGCCAGCMGCCGCGGTAA	667	0	0	FALSE	0	0	0	FALSE
46323	GTGCCAGCAGCCGCGGTAA	GTGCCAGCMGCCGCGGTAA	593	0	0	FALSE	0	0	0	FALSE
56293	GTGCCAGCAGCCGCGGTAA	GTGCCAGCMGCCGCGGTAA	686	0	0	FALSE	0	0	0	FALSE
79446	GTGCCAGCAGCCGCGGTAA	GTGCCAGCMGCCGCGGTAA	994	0	0	FALSE	0	0	0	FALSE
220371	GTGCCAGCAGCCGCGGGTA	GTGCCAGCMGCCGCGGTAA	522	0	2	FALSE	0	0	2	FALSE
205236	GTGCCAGCAGCCGCGGTAA	GTGCCAGCMGCCGCGGTAA	479	0	0	FALSE	0	0	0	FALSE
32793	GTGCCAGCAGCTGCGGTAA	GTGCCAGCMGCCGCGGTAA	659	1	0	FALSE	0	0	0.4	FALSE
238102	GTGCCAGCAGCCGCGGTAA	GTGCCAGCMGCCGCGGTAA	626	0	0	FALSE	0	0	0	FALSE
253407	GTGCCAGCAGCCGCGGTAA	GTGCCAGCMGCCGCGGTAA	497	0	0	FALSE	0	0	0	FALSE
5932	GTGCCAGCAGCCGCGGTAA	GTGCCAGCMGCCGCGGTAA	661	0	0	FALSE	0	0	0	FALSE
267879	GTGCCAGCACCCGCGGTAA	GTGCCAGCMGCCGCGGTAA	588	1	0	FALSE	0	0	0.4	FALSE
239171	GTGCCAGCAGCCGCGGTAA	GTGCCAGCMGCCGCGGTAA	662	0	0	FALSE	0	0	0	FALSE
12736	AGGCCAGCAGCCGCGGTAA	GTGCCAGCMGCCGCGGTAA	1024	2	0	FALSE	0	0	0.8	FALSE
29884	GTGCCAGCAGCCGCGGTAA	GTGCCAGCMGCCGCGGTAA	588	0	0	FALSE	0	0	0	FALSE
31960	GTGCCAGCAGCCGCGGTAA	GTGCCAGCMGCCGCGGTAA	638	0	0	FALSE	0	0	0	FALSE
91785	GTGCCAGCAGCCGCGGTAA	GTGCCAGCMGCCGCGGTAA	478	0	0	FALSE	0	0	0	FALSE
20168	GTGCCAGCCGCCGCGGTAA	GTGCCAGCMGCCGCGGTAA	1250	0	0	FALSE	0	0	0	FALSE
140076	GTGCCAGCAGCCGCGGTAA	GTGCCAGCMGCCGCGGTAA	530	0	0	FALSE	0	0	0	FALSE
214928	GTGCCAGCAGCCGCGGTAA	GTGCCAGCMGCCGCGGTAA	520	0	0	FALSE	0	0	0	FALSE
229738	GTGCCAGCAGCCGCGGTAA	GTGCCAGCMGCCGCGGTAA	479	0	0	FALSE	0	0	0	FALSE
39605	GTGCCAGCAGCCGCGGTAA	GTGCCAGCMGCCGCGGTAA	634	0	0	FALSE	0	0	0	FALSE
167440	GTGCCAGCAGCCGCGGTAA	GTGCCAGCMGCCGCGGTAA	467	0	0	FALSE	0	0	0	FALSE
47288	GTGCCAGCAGCCGCGGTAA	GTGCCAGCMGCCGCGGTAA	526	0	0	FALSE	0	0	0	FALSE
92326	GTGCCAGCAGCCGCGGTAA	GTGCCAGCMGCCGCGGTAA	485	0	0	FALSE	0	0	0	FALSE
146156	GTGCCAGCAGCCGCGGTAA	GTGCCAGCMGCCGCGGTAA	599	0	0	FALSE	0	0	0	FALSE
145777	GTGCCAGCAGCCGCGGTAA	GTGCCAGCMGCCGCGGTAA	585	0	0	FALSE	0	0	0	FALSE
97844	GTGCCAGCACCCGCGGTAA	GTGCCAGCMGCCGCGGTAA	535	1	0	FALSE	0	0	0.4	FALSE
194401	GTGCCAGCAGCCGCGGTAA	GTGCCAGCMGCCGCGGTAA	674	0	0	FALSE	0	0	0	FALSE
52681	GTGCCAGCAGCCGCGGTAA	GTGCCAGCMGCCGCGGTAA	646	0	0	FALSE	0	0	0	FALSE
47347	GTGCCAGCAGCCGCGGTAA	GTGCCAGCMGCCGCGGTAA	526	0	0	FALSE	0	0	0	FALSE
242035	GTGCCAGCACCCGCGGTAA	GTGCCAGCMGCCGCGGTAA	586	1	0	FALSE	0	0	0.4	FALSE
23248	GTGCCAGCAGCCGCGGTAA	GTGCCAGCMGCCGCGGTAA	612	0	0	FALSE	0	0	0	FALSE
26233	GTGCCAGCAGCTGCGGTAA	GTGCCAGCMGCCGCGGTAA	671	1	0	FALSE	0	0	0.4	FALSE
31962	GTGCCAGCAGCCGCGGTAA	GTGCCAGCMGCCGCGGTAA	650	0	0	FALSE	0	0	0	FALSE
44046	GTGCCAGCAGCCGCGGTAA	GTGCCAGCMGCCGCGGTAA	562	0	0	FALSE	0	0	0	FALSE
97589	GTGTCAGCCGCCGCGGTAA	GTGCCAGCMGCCGCGGTAA	350	1	0	FALSE	0	0	0.4	FALSE
48148	GTGCCAGCAGCCGCGGTAA	GTGCCAGCMGCCGCGGTAA	526	0	0	FALSE	0	0	0	FALSE
207387	GTGCCAGCAGCCGCGGTAA	GTGCCAGCMGCCGCGGTAA	479	0	0	FALSE	0	0	0	FALSE
2871	GTGCCAGCAGCCGCGGTAA	GTGCCAGCMGCCGCGGTAA	547	0	0	FALSE	0	0	0	FALSE
36200	GTGCCAGCAGCCGCGGTAA	GTGCCAGCMGCCGCGGTAA	733	0	0	FALSE	0	0	0	FALSE
26990	GTGCCAGCAGCTGCGGTAA	GTGCCAGCMGCCGCGGTAA	660	1	0	FALSE	0	0	0.4	FALSE
29779	GTGCCAGCAGCCGCGGTAA	GTGCCAGCMGCCGCGGTAA	608	0	0	FALSE	0	0	0	FALSE
43711	GTGCCAGCAGCCGCGGTAA	GTGCCAGCMGCCGCGGTAA	563	0	0	FALSE	0	0	0	FALSE
103120	GTGCCAGCAGCCGCGGTAA	GTGCCAGCMGCCGCGGTAA	648	0	0	FALSE	0	0	0	FALSE
46041	GTGCCAGCAGCCGCGGTAA	GTGCCAGCMGCCGCGGTAA	595	0	0	FALSE	0	0	0	FALSE
103385	GTGCCAGCAGCCGCGGTAA	GTGCCAGCMGCCGCGGTAA	632	0	0	FALSE	0	0	0	FALSE
236737	CGGCCAGCAGCCGCGGTAA	GTGCCAGCMGCCGCGGTAA	920	2	0	FALSE	0	0	0.8	FALSE
92972	GTGCCAGCAGCCGCGGTAA	GTGCCAGCMGCCGCGGTAA	448	0	0	FALSE	0	0	0	FALSE
10036	GTGCCAGCAGCCGCGGTAA	GTGCCAGCMGCCGCGGTAA	659	0	0	FALSE	0	0	0	FALSE
136734	GTGCCAGCAGCCGCGGTAA	GTGCCAGCMGCCGCGGTAA	475	0	0	FALSE	0	0	0	FALSE
223999	GTGCCAGCAGTCGCGGTAA	GTGCCAGCMGCCGCGGTAA	480	1	0	FALSE	0	0	0.4	FALSE
23407	GTGCCAGCAGCCGCGGTAA	GTGCCAGCMGCCGCGGTAA	642	0	0	FALSE	0	0	0	FALSE
51430	GTGCCAGCAGCCGCGGTAA	GTGCCAGCMGCCGCGGTAA	671	0	0	FALSE	0	0	0	FALSE
67697	GTGCCAGCAGCCGCGGTAA	GTGCCAGCMGCCGCGGTAA	689	0	0	FALSE	0	0	0	FALSE
235613	GTGCCAGCAGCCGCGGTAA	GTGCCAGCMGCCGCGGTAA	661	0	0	FALSE	0	0	0	FALSE
35472	GTGCCAGCACCCGCGGTAA	GTGCCAGCMGCCGCGGTAA	607	1	0	FALSE	0	0	0.4	FALSE
65180	GTGCCAGCAGCCGCGGTAA	GTGCCAGCMGCCGCGGTAA	616	0	0	FALSE	0	0	0	FALSE
209242	GTGCCAGCAGCCGCGGTAA	GTGCCAGCMGCCGCGGTAA	478	0	0	FALSE	0	0	0	FALSE
164420	GTGCCAGCAGCCGCGGTAA	GTGCCAGCMGCCGCGGTAA	596	0	0	FALSE	0	0	0	FALSE
23594	GTGCCAGCAGCCGCGGTAA	GTGCCAGCMGCCGCGGTAA	579	0	0	FALSE	0	0	0	FALSE
205234	GTGCCAGCAGCCGCGGTAA	GTGCCAGCMGCCGCGGTAA	481	0	0	FALSE	0	0	0	FALSE
30193	GTGCCAGCAGCCGCGGTAA	GTGCCAGCMGCCGCGGTAA	616	0	0	FALSE	0	0	0	FALSE
53133	GTGCCAGCAGCTGCGGTAA	GTGCCAGCMGCCGCGGTAA	651	1	0	FALSE	0	0	0.4	FALSE
145867	GTGCCAGCAGCCGCGGTAA	GTGCCAGCMGCCGCGGTAA	599	0	0	FALSE	0	0	0	FALSE
47070	GTGCCAGCAGCCGCGGTAA	GTGCCAGCMGCCGCGGTAA	628	0	0	FALSE	0	0	0	FALSE
61688	GTGCCAGCAGCCGCGGTAA	GTGCCAGCMGCCGCGGTAA	666	0	0	FALSE	0	0	0	FALSE
46043	GTGCCAGCAGCCGCGGTAA	GTGCCAGCMGCCGCGGTAA	598	0	0	FALSE	0	0	0	FALSE
88788	GTGCCAGCAGCCGCGGTAA	GTGCCAGCMGCCGCGGTAA	509	0	0	FALSE	0	0	0	FALSE
144711	GTGCCAGCAGCCGCGGTAA	GTGCCAGCMGCCGCGGTAA	479	0	0	FALSE	0	0	0	FALSE
159923	GTGCCAGCAGCCGCGGTAA	GTGCCAGCMGCCGCGGTAA	597	0	0	FALSE	0	0	0	FALSE
21100	GTGCCAGCAGCCGCGTAAT	GTGCCAGCMGCCGCGGTAA	597	0	2	TRUE	0	0	5	FALSE
78912	GTGCCAGCAGCCGCGGTAA	GTGCCAGCMGCCGCGGTAA	428	0	0	FALSE	0	0	0	FALSE
135243	GTGCCAGCAGCCGCGGTAA	GTGCCAGCMGCCGCGGTAA	534	0	0	FALSE	0	0	0	FALSE
199281	GTGCCAGCAGCTGCGGTAA	GTGCCAGCMGCCGCGGTAA	649	1	0	FALSE	0	0	0.4	FALSE
225556	GTGCCAGCAGCCGCGGTAA	GTGCCAGCMGCCGCGGTAA	478	0	0	FALSE	0	0	0	FALSE
14062	GTGCCAGCAGCCGCGGTAA	GTGCCAGCMGCCGCGGTAA	606	0	0	FALSE	0	0	0	FALSE
27143	GTGCCAGCAGCCGCGGTAA	GTGCCAGCMGCCGCGGTAA	597	0	0	FALSE	0	0	0	FALSE
275237	GTGCCAGCAGCCGCGGTAA	GTGCCAGCMGCCGCGGTAA	480	0	0	FALSE	0	0	0	FALSE
26363	GTGCCAGCAGCTGCGGTAA	GTGCCAGCMGCCGCGGTAA	660	1	0	FALSE	0	0	0.4	FALSE
145864	GTGCCAGCAGCCGCGGTAA	GTGCCAGCMGCCGCGGTAA	599	0	0	FALSE	0	0	0	FALSE
63279	GTGCCAGCAGCCGCGGTAA	GTGCCAGCMGCCGCGGTAA	678	0	0	FALSE	0	0	0	FALSE
274415	GTGCCAGCAGCCGCGGTAA	GTGCCAGCMGCCGCGGTAA	480	0	0	FALSE	0	0	0	FALSE
32281	GTGCCAGCAGCCGCGGTAA	GTGCCAGCMGCCGCGGTAA	553	0	0	FALSE	0	0	0	FALSE
234010	GTGCCAGCAGCTGCGGTAA	GTGCCAGCMGCCGCGGTAA	653	1	0	FALSE	0	0	0.4	FALSE
71013	GTGCCAGCACCCGCGGTAA	GTGCCAGCMGCCGCGGTAA	636	1	0	FALSE	0	0	0.4	FALSE
25910	GTGCCAGCAGCCGCGGTAA	GTGCCAGCMGCCGCGGTAA	592	0	0	FALSE	0	0	0	FALSE
268651	GTGCCAGCACCCGCGGTAA	GTGCCAGCMGCCGCGGTAA	576	1	0	FALSE	0	0	0.4	FALSE
4085	GTGCCAGCAGCCGCGGTAA	GTGCCAGCMGCCGCGGTAA	547	0	0	FALSE	0	0	0	FALSE
15527	GTGCCAGCAGCCGCGGTAA	GTGCCAGCMGCCGCGGTAA	613	0	0	FALSE	0	0	0	FALSE
30672	GTGCCAGCAGCCGCGGTAA	GTGCCAGCMGCCGCGGTAA	612	0	0	FALSE	0	0	0	FALSE
220950	GTGCCAGCAGCCGCGGTAA	GTGCCAGCMGCCGCGGTAA	521	0	0	FALSE	0	0	0	FALSE
159971	GTGCCAGCAGCCGCGGTAA	GTGCCAGCMGCCGCGGTAA	653	0	0	FALSE	0	0	0	FALSE
61685	GTGCCAGCAGCCGCGGTAA	GTGCCAGCMGCCGCGGTAA	669	0	0	FALSE	0	0	0	FALSE
10428	GTGCCAGCAGCCGCGGTAA	GTGCCAGCMGCCGCGGTAA	658	0	0	FALSE	0	0	0	FALSE
236278	GTGCCAGCAGCTGCGGTAA	GTGCCAGCMGCCGCGGTAA	643	1	0	FALSE	0	0	0.4	FALSE
156759	GTGCCAGCAGCCGCGGTAA	GTGCCAGCMGCCGCGGTAA	478	0	0	FALSE	0	0	0	FALSE
261027	GTGCCAGCAGCCGCGGTAA	GTGCCAGCMGCCGCGGTAA	608	0	0	FALSE	0	0	0	FALSE
165379	GTGCCAGCAGCCGCGGTAA	GTGCCAGCMGCCGCGGTAA	575	0	0	FALSE	0	0	0	FALSE
27792	GTGCCAGCAGCCGCGGTAA	GTGCCAGCMGCCGCGGTAA	605	0	0	FALSE	0	0	0	FALSE
192064	GTGCCAGCAGCTGCGGTAA	GTGCCAGCMGCCGCGGTAA	623	1	0	FALSE	0	0	0.4	FALSE
39587	GTGCCAGCAGCTGCGGTAA	GTGCCAGCMGCCGCGGTAA	648	1	0	FALSE	0	0	0.4	FALSE
22763	GTGCCAGCAGCCGCGGTAA	GTGCCAGCMGCCGCGGTAA	713	0	0	FALSE	0	0	0	FALSE
30308	GTGCCAGCAGCCGCGGTAA	GTGCCAGCMGCCGCGGTAA	645	0	0	FALSE	0	0	0	FALSE
165884	GTGCCAGCAGCCGCGGTAA	GTGCCAGCMGCCGCGGTAA	604	0	0	FALSE	0	0	0	FALSE
80374	GTGCCAGCAGCCGCGGTAA	GTGCCAGCMGCCGCGGTAA	638	0	0	FALSE	0	0	0	FALSE
210723	AGGCCAGCAGCCGCGGTAA	GTGCCAGCMGCCGCGGTAA	883	2	0	FALSE	0	0	0.8	FALSE
89509	GTGCCAGCAGCCGCGGTAA	GTGCCAGCMGCCGCGGTAA	586	0	0	FALSE	0	0	0	FALSE
26937	GTGCCAGCAGCTGCGGTAA	GTGCCAGCMGCCGCGGTAA	652	1	0	FALSE	0	0	0.4	FALSE
28561	GTGCCAGCAGCTGCGGTAA	GTGCCAGCMGCCGCGGTAA	654	1	0	FALSE	0	0	0.4	FALSE
15647	GTGCCAGCACCCGCGGTAA	GTGCCAGCMGCCGCGGTAA	598	1	0	FALSE	0	0	0.4	FALSE
54892	GTGCCAGCAGCCGCGGTAA	GTGCCAGCMGCCGCGGTAA	629	0	0	FALSE	0	0	0	FALSE
69379	GTGCCAGCAGCCGCGGTAA	GTGCCAGCMGCCGCGGTAA	645	0	0	FALSE	0	0	0	FALSE
146415	GTGCCAGCAGCCGCGGTAA	GTGCCAGCMGCCGCGGTAA	584	0	0	FALSE	0	0	0	FALSE
27905	GTGCCAGCAGCTGCGGTAA	GTGCCAGCMGCCGCGGTAA	660	1	0	FALSE	0	0	0.4	FALSE
219307	GTGCCAGCAGCCGCGGTAA	GTGCCAGCMGCCGCGGTAA	520	0	0	FALSE	0	0	0	FALSE
38803	GTGCCAGCAGCCGCGGTAA	GTGCCAGCMGCCGCGGTAA	636	0	0	FALSE	0	0	0	FALSE
29151	GTGCCAGCAGCCGCGGTAA	GTGCCAGCMGCCGCGGTAA	611	0	0	FALSE	0	0	0	FALSE
279076	GTGCCAGCAGCCGCGGTAA	GTGCCAGCMGCCGCGGTAA	592	0	0	FALSE	0	0	0	FALSE
61299	GTGCCAGCAGCCGCGGTAA	GTGCCAGCMGCCGCGGTAA	581	0	0	FALSE	0	0	0	FALSE
280021	GTGCCAGCACCCGCGGTAA	GTGCCAGCMGCCGCGGTAA	616	1	0	FALSE	0	0	0.4	FALSE
235838	GTGCCAGCAGCTGCGGTAA	GTGCCAGCMGCCGCGGTAA	646	1	0	FALSE	0	0	0.4	FALSE
174861	GTGCCAGCAGCCGCGGTAA	GTGCCAGCMGCCGCGGTAA	480	0	0	FALSE	0	0	0	FALSE
27060	GTGCCAGCAGCCGCGGTAA	GTGCCAGCMGCCGCGGTAA	605	0	0	FALSE	0	0	0	FALSE
25550	AGGGCAGCAGGCGCGCAAA	GTGCCAGCMGCCGCGGTAA	462	4	2	FALSE	0	0	3.6	FALSE
280991	GTGCCAGCAGCCGCGGTAA	GTGCCAGCMGCCGCGGTAA	561	0	0	FALSE	0	0	0	FALSE
28932	GTGCCAGCAGCCGCGGTAA	GTGCCAGCMGCCGCGGTAA	619	0	0	FALSE	0	0	0	FALSE
2057	GTGCCAGCAGCCGCGGTAA	GTGCCAGCMGCCGCGGTAA	602	0	0	FALSE	0	0	0	FALSE
59295	GTGCCAGCAGCCGCGGTAA	GTGCCAGCMGCCGCGGTAA	599	0	0	FALSE	0	0	0	FALSE
95240	GTGCCAGCAGCTGCGGTAA	GTGCCAGCMGCCGCGGTAA	644	1	0	FALSE	0	0	0.4	FALSE
27275	GTGCCAGCAGCCGCGGTAA	GTGCCAGCMGCCGCGGTAA	638	0	0	FALSE	0	0	0	FALSE
35540	GTGCCAGCACCCGCGGTAA	GTGCCAGCMGCCGCGGTAA	604	1	0	FALSE	0	0	0.4	FALSE
7192	GTGCCAGCAGCCGCGGTAA	GTGCCAGCMGCCGCGGTAA	513	0	0	FALSE	0	0	0	FALSE
261234	CGGCCAGCAGCCGCGGTAA	GTGCCAGCMGCCGCGGTAA	992	2	0	FALSE	0	0	0.8	FALSE
92998	GTGCCAGCAGCCGCGGTAA	GTGCCAGCMGCCGCGGTAA	430	0	0	FALSE	0	0	0	FALSE
102343	GTGCCAGCAGCCGCGGTAA	GTGCCAGCMGCCGCGGTAA	655	0	0	FALSE	0	0	0	FALSE
2579	AGGCCAGCAGCCGCGGTAA	GTGCCAGCMGCCGCGGTAA	827	2	0	FALSE	0	0	0.8	FALSE
164649	GTGCCAGCAGCCGCGGTAA	GTGCCAGCMGCCGCGGTAA	594	0	0	FALSE	0	0	0	FALSE
62835	GTGCCAGCAGCCGCGGTAA	GTGCCAGCMGCCGCGGTAA	678	0	0	FALSE	0	0	0	FALSE
27043	GTGCCAGCAGCTGCGGTAA	GTGCCAGCMGCCGCGGTAA	654	1	0	FALSE	0	0	0.4	FALSE
146158	GTGCCAGCAGCCGCGGTAA	GTGCCAGCMGCCGCGGTAA	600	0	0	FALSE	0	0	0	FALSE
52127	GTGCCAGCAGCCGCGGTAA	GTGCCAGCMGCCGCGGTAA	625	0	0	FALSE	0	0	0	FALSE
95180	GTGCCAGCAGCTGCGGTAA	GTGCCAGCMGCCGCGGTAA	651	1	0	FALSE	0	0	0.4	FALSE
23575	GTGCCAGCAGCCGCGGTAA	GTGCCAGCMGCCGCGGTAA	609	0	0	FALSE	0	0	0	FALSE
91983	GTGCCAGCAGCTGCGGTAA	GTGCCAGCMGCCGCGGTAA	655	1	0	FALSE	0	0	0.4	FALSE
67698	GTGCCAGCAGCCGCGGTAA	GTGCCAGCMGCCGCGGTAA	617	0	0	FALSE	0	0	0	FALSE
281192	GTGCCAGCAGCCGCGGTAA	GTGCCAGCMGCCGCGGTAA	563	0	0	FALSE	0	0	0	FALSE
103377	GTGCCAGCAGCCGCGGTAA	GTGCCAGCMGCCGCGGTAA	652	0	0	FALSE	0	0	0	FALSE
241309	GTGCCAGCAGCCGCGGTAA	GTGCCAGCMGCCGCGGTAA	485	0	0	FALSE	0	0	0	FALSE
69378	GTGCCAGCAGCCGCGGTAA	GTGCCAGCMGCCGCGGTAA	664	0	0	FALSE	0	0	0	FALSE
24508	GTGCCAGCACCCGCGGTAA	GTGCCAGCMGCCGCGGTAA	593	1	0	FALSE	0	0	0.4	FALSE
276907	GTGCCAGCAGCCGCGGTAA	GTGCCAGCMGCCGCGGTAA	593	0	0	FALSE	0	0	0	FALSE
240332	GTGCCAGCAGCCGCGGTAA	GTGCCAGCMGCCGCGGTAA	474	0	0	FALSE	0	0	0	FALSE
93974	GTGTCAGCCGCCGCGGTAA	GTGCCAGCMGCCGCGGTAA	350	1	0	FALSE	0	0	0.4	FALSE
159919	GTGCCAGCAGCCGCGGTAA	GTGCCAGCMGCCGCGGTAA	593	0	0	FALSE	0	0	0	FALSE
34982	GTGCCAGCACCCGCGGTAA	GTGCCAGCMGCCGCGGTAA	598	1	0	FALSE	0	0	0.4	FALSE
144012	GTGCCAGCAGCTGCGGTAA	GTGCCAGCMGCCGCGGTAA	650	1	0	FALSE	0	0	0.4	FALSE
234016	GTGCCAGCAGCCGCGGTAA	GTGCCAGCMGCCGCGGTAA	658	0	0	FALSE	0	0	0	FALSE
23120	GTGCCAGCAGCCGCGGTAA	GTGCCAGCMGCCGCGGTAA	610	0	0	FALSE	0	0	0	FALSE
45440	GTGCCAGCAGCCGCGGTAA	GTGCCAGCMGCCGCGGTAA	622	0	0	FALSE	0	0	0	FALSE
34400	GTGCCAGCACCCGCGGTAA	GTGCCAGCMGCCGCGGTAA	613	1	0	FALSE	0	0	0.4	FALSE
52578	GTGCCAGCAGCCGCGGTAA	GTGCCAGCMGCCGCGGTAA	555	0	0	FALSE	0	0	0	FALSE
63627	GTGCCAGCAGCTGCGGTAA	GTGCCAGCMGCCGCGGTAA	645	1	0	FALSE	0	0	0.4	FALSE
102430	GTGCCAGCAGCCGCGGTAA	GTGCCAGCMGCCGCGGTAA	643	0	0	FALSE	0	0	0	FALSE
64524	GTGCCAGCAGCCGCGGTAA	GTGCCAGCMGCCGCGGTAA	690	0	0	FALSE	0	0	0	FALSE
36273	GTGCCAGCAGCCGCGGTAA	GTGCCAGCMGCCGCGGTAA	567	0	0	FALSE	0	0	0	FALSE
28136	GTGCCAGCAGCCGCGGTAA	GTGCCAGCMGCCGCGGTAA	540	0	0	FALSE	0	0	0	FALSE
228595	GTGCCAGCAGCTGCGGTAA	GTGCCAGCMGCCGCGGTAA	639	1	0	FALSE	0	0	0.4	FALSE
143102	GTGCCAGCAGCCGCGGTAA	GTGCCAGCMGCCGCGGTAA	599	0	0	FALSE	0	0	0	FALSE
52665	GTGCCAGCAGCTGCGGTAA	GTGCCAGCMGCCGCGGTAA	658	1	0	FALSE	0	0	0.4	FALSE
91981	GTGCCAGCAGCTGCGGTAA	GTGCCAGCMGCCGCGGTAA	646	1	0	FALSE	0	0	0.4	FALSE
39362	GTGCCAGCAGCCGCGGTAA	GTGCCAGCMGCCGCGGTAA	623	0	0	FALSE	0	0	0	FALSE
4386	TGGCCAGCAGCCGCGGTAA	GTGCCAGCMGCCGCGGTAA	847	2	0	FALSE	0	0	0.8	FALSE
103004	GTGCCAGCAGCCGCGGTAA	GTGCCAGCMGCCGCGGTAA	656	0	0	FALSE	0	0	0	FALSE
51428	GTGCCAGCAGCCGCGGTAA	GTGCCAGCMGCCGCGGTAA	680	0	0	FALSE	0	0	0	FALSE
137333	GTGCCAGCAGCCGCGGTAA	GTGCCAGCMGCCGCGGTAA	324	0	0	FALSE	0	0	0	FALSE
13801	GTGCCAGCAGCCGCGGTAA	GTGCCAGCMGCCGCGGTAA	654	0	0	FALSE	0	0	0	FALSE
122306	GTGCCAGCAGCCGCGGTAA	GTGCCAGCMGCCGCGGTAA	889	0	0	FALSE	0	0	0	FALSE
95179	GTGCCAGCAGCTGCGGTAA	GTGCCAGCMGCCGCGGTAA	645	1	0	FALSE	0	0	0.4	FALSE
145775	GTGCCAGCAGCCGCGGTAA	GTGCCAGCMGCCGCGGTAA	595	0	0	FALSE	0	0	0	FALSE
26785	GTGCCAGCAGCCGCGGTAA	GTGCCAGCMGCCGCGGTAA	627	0	0	FALSE	0	0	0	FALSE
209239	GTGCCAGCAGCCGCGGTAA	GTGCCAGCMGCCGCGGTAA	477	0	0	FALSE	0	0	0	FALSE
94518	GTGCCAGCAGCCGCGGTAA	GTGCCAGCMGCCGCGGTAA	493	0	0	FALSE	0	0	0	FALSE
55247	GTGCCAGCAGCCGCGGTAA	GTGCCAGCMGCCGCGGTAA	538	0	0	FALSE	0	0	0	FALSE
131682	GTGCCAGCAGCCGCGGTAA	GTGCCAGCMGCCGCGGTAA	505	0	0	FALSE	0	0	0	FALSE
26736	GTGCCAGCAGCCGCGGTAA	GTGCCAGCMGCCGCGGTAA	614	0	0	FALSE	0	0	0	FALSE
95181	GTGCCAGCAGCTGCGGTAA	GTGCCAGCMGCCGCGGTAA	641	1	0	FALSE	0	0	0.4	FALSE
26201	GTGCCAGCAGCTGCGGTAA	GTGCCAGCMGCCGCGGTAA	661	1	0	FALSE	0	0	0.4	FALSE
34106	GTGCCAGCAGCCGCGGTAA	GTGCCAGCMGCCGCGGTAA	597	0	0	FALSE	0	0	0	FALSE
23247	GTGCCAGCATCCGCGGTAA	GTGCCAGCMGCCGCGGTAA	601	1	0	FALSE	0	0	0.4	FALSE
870	GTGCCAGCAGCCGCGGTAA	GTGCCAGCMGCCGCGGTAA	583	0	0	FALSE	0	0	0	FALSE
99854	GTGCCAGCAGCCGCGGTAA	GTGCCAGCMGCCGCGGTAA	540	0	0	FALSE	0	0	0	FALSE
120352	GTGCCAGCAGCCGCGGTAA	GTGCCAGCMGCCGCGGTAA	631	0	0	FALSE	0	0	0	FALSE
129571	GTGCCAGCAGCCGCGGTAA	GTGCCAGCMGCCGCGGTAA	597	0	0	FALSE	0	0	0	FALSE
280883	GTGCCAGCAGCCGCGGTAA	GTGCCAGCMGCCGCGGTAA	562	0	0	FALSE	0	0	0	FALSE
38786	GTGCCAGCAGCTGCGGTAA	GTGCCAGCMGCCGCGGTAA	644	1	0	FALSE	0	0	0.4	FALSE
164646	GTGCCAGCAGCCGCGGTAA	GTGCCAGCMGCCGCGGTAA	595	0	0	FALSE	0	0	0	FALSE
51145	GTGCCAGCAGCCGCGGTAA	GTGCCAGCMGCCGCGGTAA	576	0	0	FALSE	0	0	0	FALSE
148509	GTGCCAGCAGCTGCGGTAA	GTGCCAGCMGCCGCGGTAA	642	1	0	FALSE	0	0	0.4	FALSE
7759	GTGCCAGCACCCGCGGTAA	GTGCCAGCMGCCGCGGTAA	619	1	0	FALSE	0	0	0.4	FALSE
96199	GTGCCAGCAGCTGCGGTAA	GTGCCAGCMGCCGCGGTAA	639	1	0	FALSE	0	0	0.4	FALSE
147914	GTGCCAGCAGCTGCGGTAA	GTGCCAGCMGCCGCGGTAA	655	1	0	FALSE	0	0	0.4	FALSE
202012	GTGCCAGCAGCCGCGGTAA	GTGCCAGCMGCCGCGGTAA	480	0	0	FALSE	0	0	0	FALSE
62407	GTGCCAGCAGCCGCGGTAA	GTGCCAGCMGCCGCGGTAA	677	0	0	FALSE	0	0	0	FALSE
95242	GTGCCAGCAGCTGTGGTAA	GTGCCAGCMGCCGCGGTAA	639	2	0	FALSE	0	0	0.8	FALSE
47071	GTGCCAGCAGCCGCGGTAA	GTGCCAGCMGCCGCGGTAA	595	0	0	FALSE	0	0	0	FALSE
91807	GTGCCAGCAGCCGCGGTAA	GTGCCAGCMGCCGCGGTAA	428	0	0	FALSE	0	0	0	FALSE
68135	GTGCCAGCAGCCGCGGTAA	GTGCCAGCMGCCGCGGTAA	632	0	0	FALSE	0	0	0	FALSE
46379	GTGCCAGCAGCCGCGGTAA	GTGCCAGCMGCCGCGGTAA	584	0	0	FALSE	0	0	0	FALSE
130141	GTGCCAGCAGCCGCGGTAA	GTGCCAGCMGCCGCGGTAA	597	0	0	FALSE	0	0	0	FALSE
46319	GTGCCAGCAGCCGCGGTAA	GTGCCAGCMGCCGCGGTAA	593	0	0	FALSE	0	0	0	FALSE
23808	GTGCCAGCAGCCGCGGTAA	GTGCCAGCMGCCGCGGTAA	587	0	0	FALSE	0	0	0	FALSE
197816	GTGCCAGCAGCCGCGGTAA	GTGCCAGCMGCCGCGGTAA	618	0	0	FALSE	0	0	0	FALSE
53249	GTGCCAGCAGCCGCGGTAA	GTGCCAGCMGCCGCGGTAA	595	0	0	FALSE	0	0	0	FALSE
23818	GTGCCAGCAGCCGCGGTAA	GTGCCAGCMGCCGCGGTAA	629	0	0	FALSE	0	0	0	FALSE
101388	GTGCCAGCAGCCGCGGTAA	GTGCCAGCMGCCGCGGTAA	620	0	0	FALSE	0	0	0	FALSE
33553	GTGCCAGCAGCCGCGGTAA	GTGCCAGCMGCCGCGGTAA	590	0	0	FALSE	0	0	0	FALSE
91824	GTGCCAGCAGCCGCGGTAA	GTGCCAGCMGCCGCGGTAA	485	0	0	FALSE	0	0	0	FALSE
67135	GTGCCAGCAGCCGCGGTAA	GTGCCAGCMGCCGCGGTAA	641	0	0	FALSE	0	0	0	FALSE
40269	GTGCCAGCAGCTGCGGTAA	GTGCCAGCMGCCGCGGTAA	613	1	0	FALSE	0	0	0.4	FALSE
165383	GTGCCAGCAGCCGCGGTAA	GTGCCAGCMGCCGCGGTAA	597	0	0	FALSE	0	0	0	FALSE
60988	GTGCCAGCAGCCGCGGTAA	GTGCCAGCMGCCGCGGTAA	570	0	0	FALSE	0	0	0	FALSE
124920	GTGCCAGCAGCCGCGGTAA	GTGCCAGCMGCCGCGGTAA	596	0	0	FALSE	0	0	0	FALSE
164661	GTGCCAGCAGCCGCGGTAA	GTGCCAGCMGCCGCGGTAA	603	0	0	FALSE	0	0	0	FALSE
277607	GTGCCAGCAGCCGCGGTAA	GTGCCAGCMGCCGCGGTAA	550	0	0	FALSE	0	0	0	FALSE
48587	GTGCCAGCAGCCGCGGTAA	GTGCCAGCMGCCGCGGTAA	526	0	0	FALSE	0	0	0	FALSE
37899	GTGCCAGCAGCCGCGGTAA	GTGCCAGCMGCCGCGGTAA	681	0	0	FALSE	0	0	0	FALSE
161177	GTGCCAGCAGCCGCGGTAA	GTGCCAGCMGCCGCGGTAA	594	0	0	FALSE	0	0	0	FALSE
61696	GTGCCAGCAGCCGCGGTAA	GTGCCAGCMGCCGCGGTAA	677	0	0	FALSE	0	0	0	FALSE
21483	GTGCCAGCAGCCGCGGTAA	GTGCCAGCMGCCGCGGTAA	561	0	0	FALSE	0	0	0	FALSE
20688	GTGTCAGCCGCCGCGGTAA	GTGCCAGCMGCCGCGGTAA	1188	1	0	FALSE	0	0	0.4	FALSE
185027	GTGCCAGCAGCTGCGGTAA	GTGCCAGCMGCCGCGGTAA	659	1	0	FALSE	0	0	0.4	FALSE
129577	GTGCCAGCAGCCGCGGTAA	GTGCCAGCMGCCGCGGTAA	594	0	0	FALSE	0	0	0	FALSE
142082	GTGCCAGCAGCCGCGGTAA	GTGCCAGCMGCCGCGGTAA	497	0	0	FALSE	0	0	0	FALSE
8276	GTGCCAGCAGCCGCGGTAA	GTGCCAGCMGCCGCGGTAA	628	0	0	FALSE	0	0	0	FALSE
8489	GTGCCAGCAGCCGCGGTAA	GTGCCAGCMGCCGCGGTAA	541	0	0	FALSE	0	0	0	FALSE
176793	GTGCCAGCAGCCGCGGTAA	GTGCCAGCMGCCGCGGTAA	461	0	0	FALSE	0	0	0	FALSE
199275	GTGCCAGCAGCTGCGGTAA	GTGCCAGCMGCCGCGGTAA	618	1	0	FALSE	0	0	0.4	FALSE
79555	GTGCCAGCAGCCGCGGTAA	GTGCCAGCMGCCGCGGTAA	627	0	0	FALSE	0	0	0	FALSE
181415	GTGCCAGCACCCGCGGTAA	GTGCCAGCMGCCGCGGTAA	624	1	0	FALSE	0	0	0.4	FALSE
241942	GTGCCAGCACCCGCGGTAA	GTGCCAGCMGCCGCGGTAA	591	1	0	FALSE	0	0	0.4	FALSE
123944	ATGCCAGCACGCGCGGTAA	GTGCCAGCMGCCGCGGTAA	670	3	0	FALSE	0	0	1.2	FALSE
149427	GTGCCAGCACCCGCGGTAA	GTGCCAGCMGCCGCGGTAA	616	1	0	FALSE	0	0	0.4	FALSE
79271	GTGCCAGCACCCGCGGTAA	GTGCCAGCMGCCGCGGTAA	726	1	0	FALSE	0	0	0.4	FALSE
35447	GTGCCAGCAGCCGCGGTAA	GTGCCAGCMGCCGCGGTAA	701	0	0	FALSE	0	0	0	FALSE
46630	GTGCCAGCACCCGCGGTAA	GTGCCAGCMGCCGCGGTAA	596	1	0	FALSE	0	0	0.4	FALSE
274802	GTGCCAGCAGCCGCGGTAA	GTGCCAGCMGCCGCGGTAA	482	0	0	FALSE	0	0	0	FALSE
36464	GTGCCAGCAGCCGCGGTAA	GTGCCAGCMGCCGCGGTAA	562	0	0	FALSE	0	0	0	FALSE
33418	GTGCCAGCAGCCGCGGTAA	GTGCCAGCMGCCGCGGTAA	600	0	0	FALSE	0	0	0	FALSE
38154	GTGCCAGCAGCCGCGGTAA	GTGCCAGCMGCCGCGGTAA	629	0	0	FALSE	0	0	0	FALSE
3294	GTGCCAGCACCCGCGGTAA	GTGCCAGCMGCCGCGGTAA	615	1	0	FALSE	0	0	0.4	FALSE
22083	GTGCCAGCAGCTGCGGTAA	GTGCCAGCMGCCGCGGTAA	640	1	0	FALSE	0	0	0.4	FALSE
281485	GTGCCAGCACCCGCGGTAA	GTGCCAGCMGCCGCGGTAA	610	1	0	FALSE	0	0	0.4	FALSE
48298	GTGCCAGCAGCCGCGGTAA	GTGCCAGCMGCCGCGGTAA	526	0	0	FALSE	0	0	0	FALSE
261438	GTGCCAGCAGCCGCGGTAA	GTGCCAGCMGCCGCGGTAA	669	0	0	FALSE	0	0	0	FALSE
61691	GTGCCAGCAGCCGCGGTAA	GTGCCAGCMGCCGCGGTAA	674	0	0	FALSE	0	0	0	FALSE
63204	GTGCCAGCAGCCGCGGTAA	GTGCCAGCMGCCGCGGTAA	667	0	0	FALSE	0	0	0	FALSE
92338	GTGCCAGCAGCCGCGGTAA	GTGCCAGCMGCCGCGGTAA	366	0	0	FALSE	0	0	0	FALSE
18755	GTGCCAGCAGCCGCGGTAA	GTGCCAGCMGCCGCGGTAA	512	0	0	FALSE	0	0	0	FALSE
235841	GTGCCAGCAGCTGCGGTAA	GTGCCAGCMGCCGCGGTAA	644	1	0	FALSE	0	0	0.4	FALSE
19496	GTGCCAGCAGCCGCGGTAA	GTGCCAGCMGCCGCGGTAA	558	0	0	FALSE	0	0	0	FALSE
145394	GTGCCAGCAGCCGCGGTAA	GTGCCAGCMGCCGCGGTAA	589	0	0	FALSE	0	0	0	FALSE
28308	GTGCCAGCAGCCGCGGTAA	GTGCCAGCMGCCGCGGTAA	647	0	0	FALSE	0	0	0	FALSE
26407	GTGCCAGCACCCGCGTAAT	GTGCCAGCMGCCGCGGTAA	620	1	2	TRUE	0	0	5.4	FALSE
48141	GTGCCAGCAGCCGCGGTAA	GTGCCAGCMGCCGCGGTAA	526	0	0	FALSE	0	0	0	FALSE
49272	GTGCCAGCAGCTGCGGTAA	GTGCCAGCMGCCGCGGTAA	637	1	0	FALSE	0	0	0.4	FALSE
165886	GTGCCAGCAGCCGCGGTAA	GTGCCAGCMGCCGCGGTAA	595	0	0	FALSE	0	0	0	FALSE
21719	GTGCCAGCAGCCGCGGTAA	GTGCCAGCMGCCGCGGTAA	537	0	0	FALSE	0	0	0	FALSE
62179	GTGCCAGCAGCCGCGGTAA	GTGCCAGCMGCCGCGGTAA	587	0	0	FALSE	0	0	0	FALSE
41245	GTGCCAGCAGCCGCGGTAA	GTGCCAGCMGCCGCGGTAA	526	0	0	FALSE	0	0	0	FALSE
150556	GTGCCAGCAGCCGCGGTAA	GTGCCAGCMGCCGCGGTAA	499	0	0	FALSE	0	0	0	FALSE
263333	GTGCCAGCAGCTGCGGTAA	GTGCCAGCMGCCGCGGTAA	645	1	0	FALSE	0	0	0.4	FALSE
31889	GTGCCAGCAGCCGCGGTAA	GTGCCAGCMGCCGCGGTAA	599	0	0	FALSE	0	0	0	FALSE
95913	GTGCCAGCAGCTGCGGTAA	GTGCCAGCMGCCGCGGTAA	637	1	0	FALSE	0	0	0.4	FALSE
48582	GTGCCAGCAGCCGCGGTAA	GTGCCAGCMGCCGCGGTAA	526	0	0	FALSE	0	0	0	FALSE
21704	GTGCCAGCAGCCGCGGTAA	GTGCCAGCMGCCGCGGTAA	528	0	0	FALSE	0	0	0	FALSE
89551	GTGCCAGCAGCCGCGGTAA	GTGCCAGCMGCCGCGGTAA	485	0	0	FALSE	0	0	0	FALSE
39526	GTGCCAGCAGCTGCGGTAA	GTGCCAGCMGCCGCGGTAA	612	1	0	FALSE	0	0	0.4	FALSE
179638	GTGCCAGCAGCTGCGGTAA	GTGCCAGCMGCCGCGGTAA	639	1	0	FALSE	0	0	0.4	FALSE
204241	GTGCCAGCAGCCGCGGTAA	GTGCCAGCMGCCGCGGTAA	586	0	0	FALSE	0	0	0	FALSE
37305	GTGCCAGCAGCCGCGGTAA	GTGCCAGCMGCCGCGGTAA	534	0	0	FALSE	0	0	0	FALSE
280085	GTGCCAGCAGCCGCGGTAA	GTGCCAGCMGCCGCGGTAA	638	0	0	FALSE	0	0	0	FALSE
47069	GTGCCAGCAGCCGCGGTAA	GTGCCAGCMGCCGCGGTAA	597	0	0	FALSE	0	0	0	FALSE
143097	GTGCCAGCAGCCGCGGTAA	GTGCCAGCMGCCGCGGTAA	568	0	0	FALSE	0	0	0	FALSE
129547	GTGCCAGCAGCCGCGGTAA	GTGCCAGCMGCCGCGGTAA	521	0	0	FALSE	0	0	0	FALSE
78904	GTGCCAGCAGCCGCGGTAA	GTGCCAGCMGCCGCGGTAA	485	0	0	FALSE	0	0	0	FALSE
45938	GTGCCAGCAGCCGCGGTAA	GTGCCAGCMGCCGCGGTAA	580	0	0	FALSE	0	0	0	FALSE
39366	NNNNNNNNNNCCGCGGTAA	GTGCCAGCMGCCGCGGTAA	666	1	0	FALSE	0	0	0.4	FALSE
21043	GTGCCAGCACCCGCGGTAA	GTGCCAGCMGCCGCGGTAA	606	1	0	FALSE	0	0	0.4	FALSE
165891	GTGCCAGCAGCCGCGGTAA	GTGCCAGCMGCCGCGGTAA	573	0	0	FALSE	0	0	0	FALSE
41261	GTGCCAGCAGCCGCGGTAA	GTGCCAGCMGCCGCGGTAA	526	0	0	FALSE	0	0	0	FALSE
60056	GTGCCAGCACCCGCGGTAA	GTGCCAGCMGCCGCGGTAA	613	1	0	FALSE	0	0	0.4	FALSE
29646	GTGCCAGCAGCCGCGGTAA	GTGCCAGCMGCCGCGGTAA	636	0	0	FALSE	0	0	0	FALSE
204232	GTGCCAGCAGCCGCGGTAA	GTGCCAGCMGCCGCGGTAA	610	0	0	FALSE	0	0	0	FALSE
109008	GTGCCAGCAGCCGCGGTAA	GTGCCAGCMGCCGCGGTAA	425	0	0	FALSE	0	0	0	FALSE
48362	GTGCCAGCAGCCGCGGTAA	GTGCCAGCMGCCGCGGTAA	527	0	0	FALSE	0	0	0	FALSE
47348	GTGCCAGCAGCCGCGGTAA	GTGCCAGCMGCCGCGGTAA	526	0	0	FALSE	0	0	0	FALSE
148666	GTGCCAGCACCCGCGGTAA	GTGCCAGCMGCCGCGGTAA	613	1	0	FALSE	0	0	0.4	FALSE
280158	GTGCCAGCACCCGCGGTAA	GTGCCAGCMGCCGCGGTAA	612	1	0	FALSE	0	0	0.4	FALSE
28306	GTGCCAGCAGCCGCGGTAA	GTGCCAGCMGCCGCGGTAA	602	0	0	FALSE	0	0	0	FALSE
225788	GTGCCAGCAGCCGCGGTAA	GTGCCAGCMGCCGCGGTAA	478	0	0	FALSE	0	0	0	FALSE
32091	GTGCCAGCAGCCGCGGTAA	GTGCCAGCMGCCGCGGTAA	599	0	0	FALSE	0	0	0	FALSE
246031	GTGCCAGCAGCCGCGGTAA	GTGCCAGCMGCCGCGGTAA	657	0	0	FALSE	0	0	0	FALSE
38174	GTGCCAGCAGCCGCGGTAA	GTGCCAGCMGCCGCGGTAA	639	0	0	FALSE	0	0	0	FALSE
146159	GTGCCAGCAGCCGCGGTAA	GTGCCAGCMGCCGCGGTAA	599	0	0	FALSE	0	0	0	FALSE
5926	GTGCCAGCAGCCGCGGTAA	GTGCCAGCMGCCGCGGTAA	617	0	0	FALSE	0	0	0	FALSE
26790	GTGCCAGCAGCCGCGGTAA	GTGCCAGCMGCCGCGGTAA	612	0	0	FALSE	0	0	0	FALSE
52540	GTGCCAGCAGCCGCGGTAA	GTGCCAGCMGCCGCGGTAA	552	0	0	FALSE	0	0	0	FALSE
156835	GTGCCAGCAGCCGCGGTAA	GTGCCAGCMGCCGCGGTAA	516	0	0	FALSE	0	0	0	FALSE
98648	GTGTCAGCCGCCGCGGTAA	GTGCCAGCMGCCGCGGTAA	350	1	0	FALSE	0	0	0.4	FALSE
79406	GTGCCAGCAGCTGCGGTAA	GTGCCAGCMGCCGCGGTAA	657	1	0	FALSE	0	0	0.4	FALSE
23693	GTGCCAGCAGCCGCGGTAA	GTGCCAGCMGCCGCGGTAA	637	0	0	FALSE	0	0	0	FALSE
51307	GTGCCAGCAGCCGCGGTAA	GTGCCAGCMGCCGCGGTAA	598	0	0	FALSE	0	0	0	FALSE
55035	GTGCCAGCAGTCGCGGTAA	GTGCCAGCMGCCGCGGTAA	662	1	0	FALSE	0	0	0.4	FALSE
32094	GTGCCAGCAGCCGCGGTAA	GTGCCAGCMGCCGCGGTAA	604	0	0	FALSE	0	0	0	FALSE
147777	GTGCCAGCACCCGCGGTAA	GTGCCAGCMGCCGCGGTAA	612	1	0	FALSE	0	0	0.4	FALSE
107152	GTGCCAGCAGCCGCGGTAA	GTGCCAGCMGCCGCGGTAA	507	0	0	FALSE	0	0	0	FALSE
96196	GTGCCAGCAGCTGCGGTAA	GTGCCAGCMGCCGCGGTAA	648	1	0	FALSE	0	0	0.4	FALSE
275235	GTGCCAGCAGCCGCGGTAA	GTGCCAGCMGCCGCGGTAA	502	0	0	FALSE	0	0	0	FALSE
9951	GTGCCAGCAGCCGCGGTAA	GTGCCAGCMGCCGCGGTAA	674	0	0	FALSE	0	0	0	FALSE
194393	GTGCCAGCAGCCGCGGTAA	GTGCCAGCMGCCGCGGTAA	593	0	0	FALSE	0	0	0	FALSE
37895	NNNNNNNNNNCCGCGGTAA	GTGCCAGCMGCCGCGGTAA	651	1	0	FALSE	0	0	0.4	FALSE
177030	GTGCCAGCAGCCGCGGTAA	GTGCCAGCMGCCGCGGTAA	479	0	0	FALSE	0	0	0	FALSE
129575	GTGCCAGCAGCCGCGGTAA	GTGCCAGCMGCCGCGGTAA	595	0	0	FALSE	0	0	0	FALSE
23249	GTGCCAGCAGCCGCGGTAA	GTGCCAGCMGCCGCGGTAA	583	0	0	FALSE	0	0	0	FALSE
276121	GTGCCAGCACCCGCGGTAA	GTGCCAGCMGCCGCGGTAA	592	1	0	FALSE	0	0	0.4	FALSE
276308	ATGCCAGCACCCGCGGTAA	GTGCCAGCMGCCGCGGTAA	611	2	0	FALSE	0	0	0.8	FALSE
144933	GTGCCAGCAGCCGCGGTAA	GTGCCAGCMGCCGCGGTAA	611	0	0	FALSE	0	0	0	FALSE
61231	GTGCCAGCAGCCGCGGTAA	GTGCCAGCMGCCGCGGTAA	666	0	0	FALSE	0	0	0	FALSE
28557	GTGCCAGCAGCCGCGGTAA	GTGCCAGCMGCCGCGGTAA	590	0	0	FALSE	0	0	0	FALSE
50590	GTGCCAGCAGCCGCGGTAA	GTGCCAGCMGCCGCGGTAA	485	0	0	FALSE	0	0	0	FALSE
27160	GTGCCAGCAGCCGCGGTAA	GTGCCAGCMGCCGCGGTAA	615	0	0	FALSE	0	0	0	FALSE
47336	GTGCCAGCAGCCGCGGTAA	GTGCCAGCMGCCGCGGTAA	526	0	0	FALSE	0	0	0	FALSE
202093	GTGCCAGCAGCCGCGGTAA	GTGCCAGCMGCCGCGGTAA	602	0	0	FALSE	0	0	0	FALSE
276805	GTGCCAGCACCCGCGGTAA	GTGCCAGCMGCCGCGGTAA	594	1	0	FALSE	0	0	0.4	FALSE
23639	GTGCCAGCAGCCGCGGTAA	GTGCCAGCMGCCGCGGTAA	578	0	0	FALSE	0	0	0	FALSE
65957	GTGCCAGCACCCGCGGTAA	GTGCCAGCMGCCGCGGTAA	612	1	0	FALSE	0	0	0.4	FALSE
57877	GTGCCAGCAGCCGCGGTAA	GTGCCAGCMGCCGCGGTAA	527	0	0	FALSE	0	0	0	FALSE
93006	GTGCCAGCAGCCGCGGTAA	GTGCCAGCMGCCGCGGTAA	485	0	0	FALSE	0	0	0	FALSE
204082	GTGCCAGCAGCCGCGGTAA	GTGCCAGCMGCCGCGGTAA	603	0	0	FALSE	0	0	0	FALSE
21478	GTGCCAGCAGCCGCGGTAA	GTGCCAGCMGCCGCGGTAA	572	0	0	FALSE	0	0	0	FALSE
90250	GTGCCAGCAGCCGCGGTAA	GTGCCAGCMGCCGCGGTAA	487	0	0	FALSE	0	0	0	FALSE
26144	GTGCCAGCAGCCGCGGTAA	GTGCCAGCMGCCGCGGTAA	710	0	0	FALSE	0	0	0	FALSE
199286	GTGCCAGCAGCTGCGGTAA	GTGCCAGCMGCCGCGGTAA	645	1	0	FALSE	0	0	0.4	FALSE
36580	GTGCCAGCAGCCGCGGTAA	GTGCCAGCMGCCGCGGTAA	581	0	0	FALSE	0	0	0	FALSE
202100	GTGCCAGCAGCCGCGGTAA	GTGCCAGCMGCCGCGGTAA	574	0	0	FALSE	0	0	0	FALSE
185230	GTGCCAGCAGCCGCGGTAA	GTGCCAGCMGCCGCGGTAA	537	0	0	FALSE	0	0	0	FALSE
89546	GTGCCAGCAGCCGCGGTAA	GTGCCAGCMGCCGCGGTAA	481	0	0	FALSE	0	0	0	FALSE
39371	GTGCCAGCAGCTGCGGTAA	GTGCCAGCMGCCGCGGTAA	647	1	0	FALSE	0	0	0.4	FALSE
104780	GTGCCAGCAGCCGCGGTAA	GTGCCAGCMGCCGCGGTAA	555	0	0	FALSE	0	0	0	FALSE
137798	GTGCCAGCAGCCGCGGTAA	GTGCCAGCMGCCGCGGTAA	543	0	0	FALSE	0	0	0	FALSE
21142	GTGCCAGCAGCCGCGGTAA	GTGCCAGCMGCCGCGGTAA	590	0	0	FALSE	0	0	0	FALSE
116581	GTGCCAGCAGCCGCGGTAA	GTGCCAGCMGCCGCGGTAA	498	0	0	FALSE	0	0	0	FALSE
194382	GTGCCAGCAGCCGCGGTAA	GTGCCAGCMGCCGCGGTAA	580	0	0	FALSE	0	0	0	FALSE
22927	GTGCCAGCAGCCGCGGTAA	GTGCCAGCMGCCGCGGTAA	632	0	0	FALSE	0	0	0	FALSE
121467	GTGCCAGCAGCCGCGGTAA	GTGCCAGCMGCCGCGGTAA	504	0	0	FALSE	0	0	0	FALSE
274387	GTGCCAGCACCCGCGGTAA	GTGCCAGCMGCCGCGGTAA	588	1	0	FALSE	0	0	0.4	FALSE
47287	GTGCCAGCAGCCGCGGTAA	GTGCCAGCMGCCGCGGTAA	526	0	0	FALSE	0	0	0	FALSE
123452	GTGCCAGCAGCCGCGGTAA	GTGCCAGCMGCCGCGGTAA	602	0	0	FALSE	0	0	0	FALSE
31336	GTGCCAGCAGCCGCGGTAA	GTGCCAGCMGCCGCGGTAA	599	0	0	FALSE	0	0	0	FALSE
47349	GTGCCAGCAGCCGCGGTAA	GTGCCAGCMGCCGCGGTAA	526	0	0	FALSE	0	0	0	FALSE
78710	GTGCCAGCAGCCGCGGTAA	GTGCCAGCMGCCGCGGTAA	599	0	0	FALSE	0	0	0	FALSE
53718	GTGCCAGCAGCCGCGGTAA	GTGCCAGCMGCCGCGGTAA	562	0	0	FALSE	0	0	0	FALSE
67380	GTGCCAGCAGCCGCGGTAA	GTGCCAGCMGCCGCGGTAA	613	0	0	FALSE	0	0	0	FALSE
27077	GTGCCAGCAGCCGCGGTAA	GTGCCAGCMGCCGCGGTAA	516	0	0	FALSE	0	0	0	FALSE
48301	GTGCCAGCAGCCGCGGTAA	GTGCCAGCMGCCGCGGTAA	526	0	0	FALSE	0	0	0	FALSE
62843	GTGCCAGCAGCCGCGGTAA	GTGCCAGCMGCCGCGGTAA	676	0	0	FALSE	0	0	0	FALSE
149051	GTGCCAGCAGCTGCGGTAA	GTGCCAGCMGCCGCGGTAA	624	1	0	FALSE	0	0	0.4	FALSE
243544	GTGCCAGCAGCCGCGGTAA	GTGCCAGCMGCCGCGGTAA	540	0	0	FALSE	0	0	0	FALSE
165894	GTGCCAGCAGCCGCGGTAA	GTGCCAGCMGCCGCGGTAA	594	0	0	FALSE	0	0	0	FALSE
92344	GTGCCAGCAGCCGCGGTAA	GTGCCAGCMGCCGCGGTAA	429	0	0	FALSE	0	0	0	FALSE
26884	GTGCCAGCAGCCGCGGTAA	GTGCCAGCMGCCGCGGTAA	591	0	0	FALSE	0	0	0	FALSE
202088	GTGCCAGCAGCCGCGGTAA	GTGCCAGCMGCCGCGGTAA	576	0	0	FALSE	0	0	0	FALSE
25254	AGGGCAGCAGGCGCGCAAA	GTGCCAGCMGCCGCGGTAA	460	4	2	FALSE	0	0	3.6	FALSE
78915	GTGCCAGCAGCCGCGGTAA	GTGCCAGCMGCCGCGGTAA	485	0	0	FALSE	0	0	0	FALSE
31899	GTGCCAGCAGCCGCGGTAA	GTGCCAGCMGCCGCGGTAA	594	0	0	FALSE	0	0	0	FALSE
177015	GTGCCAGCAGCCGCGGTAA	GTGCCAGCMGCCGCGGTAA	467	0	0	FALSE	0	0	0	FALSE
48373	GTGCCAGCAGCCGCGGTAA	GTGCCAGCMGCCGCGGTAA	501	0	0	FALSE	0	0	0	FALSE
45858	GTGCCAGCAGCCGCGGTAA	GTGCCAGCMGCCGCGGTAA	590	0	0	FALSE	0	0	0	FALSE
60982	GTGCCAGCAGCCGCGGTAA	GTGCCAGCMGCCGCGGTAA	571	0	0	FALSE	0	0	0	FALSE
48143	GTGCCAGCAGCCGCGGTAA	GTGCCAGCMGCCGCGGTAA	526	0	0	FALSE	0	0	0	FALSE
21065	GTGCCAGCAGCCGCGGTAA	GTGCCAGCMGCCGCGGTAA	608	0	0	FALSE	0	0	0	FALSE
49671	GTGCCRGCAGCCGCGGTAA	GTGCCAGCMGCCGCGGTAA	691	0	0	FALSE	0	0	0	FALSE
45907	GTGCCAGCAGCCGCGGTAA	GTGCCAGCMGCCGCGGTAA	563	0	0	FALSE	0	0	0	FALSE
48366	GTGCCAGCAGCCGCGGTAA	GTGCCAGCMGCCGCGGTAA	526	0	0	FALSE	0	0	0	FALSE
39522	GTGCCAGCAGCTGCGGTAA	GTGCCAGCMGCCGCGGTAA	654	1	0	FALSE	0	0	0.4	FALSE
70335	GTGCCAGCACCCGCGGTAA	GTGCCAGCMGCCGCGGTAA	697	1	0	FALSE	0	0	0.4	FALSE
48056	GTGCCAGCAGCCGCGGTAA	GTGCCAGCMGCCGCGGTAA	525	0	0	FALSE	0	0	0	FALSE
48055	GTGCCAGCAGCCGCGGTAA	GTGCCAGCMGCCGCGGTAA	521	0	0	FALSE	0	0	0	FALSE
79407	GTGCCAGCAGCTGCGGTAA	GTGCCAGCMGCCGCGGTAA	638	1	0	FALSE	0	0	0.4	FALSE
37036	GTGCCAGCAGCCGCGGTAA	GTGCCAGCMGCCGCGGTAA	586	0	0	FALSE	0	0	0	FALSE
23590	GTGCCAGCAGCCGCGGTAA	GTGCCAGCMGCCGCGGTAA	602	0	0	FALSE	0	0	0	FALSE
245538	GTGCCAGCAGCCGCGGTAA	GTGCCAGCMGCCGCGGTAA	496	0	0	FALSE	0	0	0	FALSE
14994	GTGCCAGCACCCGCGGTAA	GTGCCAGCMGCCGCGGTAA	587	1	0	FALSE	0	0	0.4	FALSE
51035	GTGCCAGCACCCGCGGTAA	GTGCCAGCMGCCGCGGTAA	620	1	0	FALSE	0	0	0.4	FALSE
31294	GTGCCAGCAGCCGCGGTAA	GTGCCAGCMGCCGCGGTAA	541	0	0	FALSE	0	0	0	FALSE
176807	GTGCCAGCAGCCGCGGTAA	GTGCCAGCMGCCGCGGTAA	480	0	0	FALSE	0	0	0	FALSE
207813	GTGCCAGCAGCCGCGGTAA	GTGCCAGCMGCCGCGGTAA	622	0	0	FALSE	0	0	0	FALSE
159922	GTGCCAGCAGCCGCGGTAA	GTGCCAGCMGCCGCGGTAA	594	0	0	FALSE	0	0	0	FALSE
48051	GTGCCAGCAGCCGCGGTAA	GTGCCAGCMGCCGCGGTAA	526	0	0	FALSE	0	0	0	FALSE
62047	GTGCCAGCAGCCGCGGTAA	GTGCCAGCMGCCGCGGTAA	527	0	0	FALSE	0	0	0	FALSE
268254	GTGCCAGCACCCGCGGTAA	GTGCCAGCMGCCGCGGTAA	588	1	0	FALSE	0	0	0.4	FALSE
59234	GTGCCAGCACCCGCGGTAA	GTGCCAGCMGCCGCGGTAA	618	1	0	FALSE	0	0	0.4	FALSE
60389	GGTGCAGCACCCGCGGTAA	GTGCCAGCMGCCGCGGTAA	615	4	0	FALSE	0	0	1.6	FALSE
52359	GTGCCAGCAGCTGCGGTAA	GTGCCAGCMGCCGCGGTAA	630	1	0	FALSE	0	0	0.4	FALSE
73591	GTGCCAGCACCCGCGGTAA	GTGCCAGCMGCCGCGGTAA	610	1	0	FALSE	0	0	0.4	FALSE
25659	GTGCCAGCAGCCGCGTAAC	GTGCCAGCMGCCGCGGTAA	583	0	2	TRUE	0	0	5	FALSE
59790	GTGCCAGCAGCCGCGGTAA	GTGCCAGCMGCCGCGGTAA	575	0	0	FALSE	0	0	0	FALSE
47286	GTGCCAGCAGCCGCGGTAA	GTGCCAGCMGCCGCGGTAA	526	0	0	FALSE	0	0	0	FALSE
47339	GTGCCAGCAGCCGCGGTAA	GTGCCAGCMGCCGCGGTAA	493	0	0	FALSE	0	0	0	FALSE
36284	GTGCCAGCACCCGCGGTAA	GTGCCAGCMGCCGCGGTAA	606	1	0	FALSE	0	0	0.4	FALSE
236286	GTGCCAGCAGCTGCGGTAA	GTGCCAGCMGCCGCGGTAA	644	1	0	FALSE	0	0	0.4	FALSE
164441	GTGCCAGCAGCCGCGGTAA	GTGCCAGCMGCCGCGGTAA	589	0	0	FALSE	0	0	0	FALSE
241839	GTGCCAGCAGCCGCGGTAA	GTGCCAGCMGCCGCGGTAA	596	0	0	FALSE	0	0	0	FALSE
46317	GTGCCAGCAGCCGCGGTAA	GTGCCAGCMGCCGCGGTAA	589	0	0	FALSE	0	0	0	FALSE
67025	GTGCCAGCACCCGCGGTAA	GTGCCAGCMGCCGCGGTAA	610	1	0	FALSE	0	0	0.4	FALSE
26686	GTGCCAGCAGCTGCGGTAA	GTGCCAGCMGCCGCGGTAA	603	1	0	FALSE	0	0	0.4	FALSE
136748	GTGCCAGCAGCCGCGGTAA	GTGCCAGCMGCCGCGGTAA	480	0	0	FALSE	0	0	0	FALSE
92350	GTGCCAGCAGCCGCGGTAA	GTGCCAGCMGCCGCGGTAA	458	0	0	FALSE	0	0	0	FALSE
158697	GTGCCAGCAGCCGCGGTAA	GTGCCAGCMGCCGCGGTAA	604	0	0	FALSE	0	0	0	FALSE
129568	GTGCCAGCAGCCGCGGTAA	GTGCCAGCMGCCGCGGTAA	594	0	0	FALSE	0	0	0	FALSE
37453	GTGCCAGCAGCCGCGGTAA	GTGCCAGCMGCCGCGGTAA	596	0	0	FALSE	0	0	0	FALSE
39598	GTGCCAGCAGCTGCGGTAA	GTGCCAGCMGCCGCGGTAA	611	1	0	FALSE	0	0	0.4	FALSE
33550	GTGCCAGCAGCCGCGGTAA	GTGCCAGCMGCCGCGGTAA	599	0	0	FALSE	0	0	0	FALSE
22926	AACGCAGCAGGCGCGTAAA	GTGCCAGCMGCCGCGGTAA	371	5	2	FALSE	0	0	4	FALSE
96298	GTGCCAGCACCCGCGGTAA	GTGCCAGCMGCCGCGGTAA	616	1	0	FALSE	0	0	0.4	FALSE
176797	GTGCCAGCAGCCGCGGTAA	GTGCCAGCMGCCGCGGTAA	500	0	0	FALSE	0	0	0	FALSE
92303	GTGCCAGCAGCCGCGGTAA	GTGCCAGCMGCCGCGGTAA	584	0	0	FALSE	0	0	0	FALSE
94359	GTGCCAGCAGCCGCGGTAA	GTGCCAGCMGCCGCGGTAA	536	0	0	FALSE	0	0	0	FALSE
52144	GTGCCAGCACCCGCGGTAA	GTGCCAGCMGCCGCGGTAA	609	1	0	FALSE	0	0	0.4	FALSE
23246	GTGCCAGCACCCGCGGTAA	GTGCCAGCMGCCGCGGTAA	715	1	0	FALSE	0	0	0.4	FALSE
144345	GTGCCAGCAGCCGCGGTAA	GTGCCAGCMGCCGCGGTAA	599	0	0	FALSE	0	0	0	FALSE
31236	GTGCCAGCAGCCGCGGTAA	GTGCCAGCMGCCGCGGTAA	625	0	0	FALSE	0	0	0	FALSE
235611	GTGCCAGCAGCTGCGGTAA	GTGCCAGCMGCCGCGGTAA	606	1	0	FALSE	0	0	0.4	FALSE
71992	GTGCCAGCACCCGCGGTAA	GTGCCAGCMGCCGCGGTAA	609	1	0	FALSE	0	0	0.4	FALSE
28752	GTGCCAGCAGCCGCGGTAA	GTGCCAGCMGCCGCGGTAA	600	0	0	FALSE	0	0	0	FALSE
91812	GTGCCAGCAGCCGCGGTAA	GTGCCAGCMGCCGCGGTAA	429	0	0	FALSE	0	0	0	FALSE
48302	GTGCCAGCAGCCGCGGTAA	GTGCCAGCMGCCGCGGTAA	523	0	0	FALSE	0	0	0	FALSE
41256	GTGCCAGCAGCCGCGGTAA	GTGCCAGCMGCCGCGGTAA	526	0	0	FALSE	0	0	0	FALSE
36194	GTGCCAGCACCCGCGGTAA	GTGCCAGCMGCCGCGGTAA	593	1	0	FALSE	0	0	0.4	FALSE
24579	GTGCCAGCAGCCGCGGTAA	GTGCCAGCMGCCGCGGTAA	599	0	0	FALSE	0	0	0	FALSE
48053	GTGCCAGCAGCCGCGGTAA	GTGCCAGCMGCCGCGGTAA	526	0	0	FALSE	0	0	0	FALSE
67038	GTGCCAGCACCCGCGGTAA	GTGCCAGCMGCCGCGGTAA	622	1	0	FALSE	0	0	0.4	FALSE
129570	GTGCCAGCAGCCGCGGTAA	GTGCCAGCMGCCGCGGTAA	598	0	0	FALSE	0	0	0	FALSE
155239	GTGCCAGCAGCCGCGGTAA	GTGCCAGCMGCCGCGGTAA	591	0	0	FALSE	0	0	0	FALSE
28860	GTGCCAGCAGCTGCGGTAA	GTGCCAGCMGCCGCGGTAA	590	1	0	FALSE	0	0	0.4	FALSE
197792	GTGCCAGCAGCCGCGGTAA	GTGCCAGCMGCCGCGGTAA	602	0	0	FALSE	0	0	0	FALSE
205291	GTGCCAGCAGCTGCGGTAA	GTGCCAGCMGCCGCGGTAA	563	1	0	FALSE	0	0	0.4	FALSE
20702	GTGCCAGCAGCCGCGGTAA	GTGCCAGCMGCCGCGGTAA	556	0	0	FALSE	0	0	0	FALSE
279109	GTGCCAGCAGCCGCGGTAA	GTGCCAGCMGCCGCGGTAA	573	0	0	FALSE	0	0	0	FALSE
165385	GTGCCAGCAGCCGCGGTAA	GTGCCAGCMGCCGCGGTAA	596	0	0	FALSE	0	0	0	FALSE
11281	GTGCCAGCACCCGCGGTAA	GTGCCAGCMGCCGCGGTAA	593	1	0	FALSE	0	0	0.4	FALSE
26481	GTGCCAGCAGCCGCGGTAA	GTGCCAGCMGCCGCGGTAA	509	0	0	FALSE	0	0	0	FALSE
203660	GTGCCAGCAGCCGCGGTAA	GTGCCAGCMGCCGCGGTAA	600	0	0	FALSE	0	0	0	FALSE
28508	GTGCCAGCAGCCGCGGTAA	GTGCCAGCMGCCGCGGTAA	582	0	0	FALSE	0	0	0	FALSE
102437	GTGCCAGCAGCCGCGGTAA	GTGCCAGCMGCCGCGGTAA	599	0	0	FALSE	0	0	0	FALSE
164657	GTGCCAGCAGCCGCGGTAA	GTGCCAGCMGCCGCGGTAA	592	0	0	FALSE	0	0	0	FALSE
34170	GTGCCAGCAGCCGCGGTAA	GTGCCAGCMGCCGCGGTAA	598	0	0	FALSE	0	0	0	FALSE
93444	GTGCCAGCAGCCGCGGTAA	GTGCCAGCMGCCGCGGTAA	442	0	0	FALSE	0	0	0	FALSE
23968	GTGCCAGCACCCGCGGTAA	GTGCCAGCMGCCGCGGTAA	608	1	0	FALSE	0	0	0.4	FALSE
126153	GTGCCAGCAGCCGCGGTAA	GTGCCAGCMGCCGCGGTAA	490	0	0	FALSE	0	0	0	FALSE
37043	GTGCCAGCAGCCGCGGTAA	GTGCCAGCMGCCGCGGTAA	593	0	0	FALSE	0	0	0	FALSE
48150	GTGCCAGCAGCCGCGGTAA	GTGCCAGCMGCCGCGGTAA	526	0	0	FALSE	0	0	0	FALSE
30092	GTGCCAGCAGCCGCGGTAA	GTGCCAGCMGCCGCGGTAA	493	0	0	FALSE	0	0	0	FALSE
147916	GTGCCAGCAGCTGCGGTAA	GTGCCAGCMGCCGCGGTAA	645	1	0	FALSE	0	0	0.4	FALSE
32147	GTGCCAGCAGCCGCGGTAA	GTGCCAGCMGCCGCGGTAA	586	0	0	FALSE	0	0	0	FALSE
59565	GTGCCAGCAGCCGCGGTAA	GTGCCAGCMGCCGCGGTAA	528	0	0	FALSE	0	0	0	FALSE
40281	GTGCCAGCAGCTGCGGTAA	GTGCCAGCMGCCGCGGTAA	638	1	0	FALSE	0	0	0.4	FALSE
147189	GTGCCAGCAGCTGCGGTAA	GTGCCAGCMGCCGCGGTAA	641	1	0	FALSE	0	0	0.4	FALSE
32078	GTGCCAGCAGCCGCGGTAA	GTGCCAGCMGCCGCGGTAA	599	0	0	FALSE	0	0	0	FALSE
185332	GTGCCAGCAGCCGCGGTAA	GTGCCAGCMGCCGCGGTAA	447	0	0	FALSE	0	0	0	FALSE
48364	GTGCCAGCAGCCGCGGTAA	GTGCCAGCMGCCGCGGTAA	526	0	0	FALSE	0	0	0	FALSE
48375	GTGCCAGCAGCCGCGGTAA	GTGCCAGCMGCCGCGGTAA	526	0	0	FALSE	0	0	0	FALSE
100903	GTGCCAGCAGCCGCGGTAA	GTGCCAGCMGCCGCGGTAA	608	0	0	FALSE	0	0	0	FALSE
25351	GTGCCAGCAGCCGCGGTAA	GTGCCAGCMGCCGCGGTAA	617	0	0	FALSE	0	0	0	FALSE
146079	GTGCCAGCAGCTGCGGTAA	GTGCCAGCMGCCGCGGTAA	644	1	0	FALSE	0	0	0.4	FALSE
203977	GTGCCAGCAGCCGCGGTAA	GTGCCAGCMGCCGCGGTAA	479	0	0	FALSE	0	0	0	FALSE
29874	GTGCCAGCAGCCGCGGTAA	GTGCCAGCMGCCGCGGTAA	609	0	0	FALSE	0	0	0	FALSE
11646	GTGCCAGCAGCCGCGGTAA	GTGCCAGCMGCCGCGGTAA	511	0	0	FALSE	0	0	0	FALSE
33025	GTGCCAGCAGCCGCGGTAA	GTGCCAGCMGCCGCGGTAA	591	0	0	FALSE	0	0	0	FALSE
139517	GTGCCAGCAGCCGCGGTAA	GTGCCAGCMGCCGCGGTAA	595	0	0	FALSE	0	0	0	FALSE
11455	TGGCCAGCAGCCGCGGTAA	GTGCCAGCMGCCGCGGTAA	927	2	0	FALSE	0	0	0.8	FALSE
48575	GTGCCAGCAGCCGCGGTAA	GTGCCAGCMGCCGCGGTAA	526	0	0	FALSE	0	0	0	FALSE
23204	GTGCCAGCAGCCGCGGTAA	GTGCCAGCMGCCGCGGTAA	577	0	0	FALSE	0	0	0	FALSE
223626	GTGCCAGCAGCCGCGGTAA	GTGCCAGCMGCCGCGGTAA	589	0	0	FALSE	0	0	0	FALSE
52975	GTGCCAGCAGCTGCGGTAA	GTGCCAGCMGCCGCGGTAA	631	1	0	FALSE	0	0	0.4	FALSE
13669	GTGCCAGCAGCCGCGGTAA	GTGCCAGCMGCCGCGGTAA	610	0	0	FALSE	0	0	0	FALSE
164416	GTGCCAGCAGCCGCGGTAA	GTGCCAGCMGCCGCGGTAA	592	0	0	FALSE	0	0	0	FALSE
157924	GTGCCAGCAGCCGCGGTAA	GTGCCAGCMGCCGCGGTAA	614	0	0	FALSE	0	0	0	FALSE
28404	GTGCCAGCAGCCGCGGTAA	GTGCCAGCMGCCGCGGTAA	592	0	0	FALSE	0	0	0	FALSE
59815	GTGCCAGCAGCCGCGGTAA	GTGCCAGCMGCCGCGGTAA	575	0	0	FALSE	0	0	0	FALSE
47285	GTGCCAGCAGCCGCGGTAA	GTGCCAGCMGCCGCGGTAA	527	0	0	FALSE	0	0	0	FALSE
25339	GTGCCAGCAGCCGCGGTAA	GTGCCAGCMGCCGCGGTAA	583	0	0	FALSE	0	0	0	FALSE
19844	GTGCCAGCAGCCGCGGTAA	GTGCCAGCMGCCGCGGTAA	574	0	0	FALSE	0	0	0	FALSE
137765	GTGCCAGCAGCCGCGGTAA	GTGCCAGCMGCCGCGGTAA	607	0	0	FALSE	0	0	0	FALSE
29145	GTGCCAGCAGCCGCGGTAA	GTGCCAGCMGCCGCGGTAA	507	0	0	FALSE	0	0	0	FALSE
41251	GTGCCAGCAGCCGCGGTAA	GTGCCAGCMGCCGCGGTAA	527	0	0	FALSE	0	0	0	FALSE
93013	GTGCCAGCAGCCGCGGTAA	GTGCCAGCMGCCGCGGTAA	500	0	0	FALSE	0	0	0	FALSE
186679	GTGCCAGCAGCCGCGGTAA	GTGCCAGCMGCCGCGGTAA	606	0	0	FALSE	0	0	0	FALSE
26905	GTGCCAGCAGCTGCGGTAA	GTGCCAGCMGCCGCGGTAA	596	1	0	FALSE	0	0	0.4	FALSE
129567	GTGCCAGCAGCCGCGGTAA	GTGCCAGCMGCCGCGGTAA	576	0	0	FALSE	0	0	0	FALSE
165903	GTGCCAGCAGCCGCGGTAA	GTGCCAGCMGCCGCGGTAA	591	0	0	FALSE	0	0	0	FALSE
60703	GTGCCAGCACCCGCGGTAA	GTGCCAGCMGCCGCGGTAA	618	1	0	FALSE	0	0	0.4	FALSE
14622	GTGCCAGCAGCCGCGGTAA	GTGCCAGCMGCCGCGGTAA	585	0	0	FALSE	0	0	0	FALSE
26255	GTGCCAGCAGCCGCGGTAA	GTGCCAGCMGCCGCGGTAA	617	0	0	FALSE	0	0	0	FALSE
80372	GTGCCAGCAGCCGCGGTAA	GTGCCAGCMGCCGCGGTAA	612	0	0	FALSE	0	0	0	FALSE
23763	GTGCCAGCAGCCGCGGTAA	GTGCCAGCMGCCGCGGTAA	597	0	0	FALSE	0	0	0	FALSE
56511	GTGCCAGCACCCGCGGTAA	GTGCCAGCMGCCGCGGTAA	602	1	0	FALSE	0	0	0.4	FALSE
75361	GTGCCAGCAGCCGCGGTAA	GTGCCAGCMGCCGCGGTAA	571	0	0	FALSE	0	0	0	FALSE
24984	GTGCCAGCAGCTGCGGTAA	GTGCCAGCMGCCGCGGTAA	587	1	0	FALSE	0	0	0.4	FALSE
48142	GTGCCAGCAGCCGCGGTAA	GTGCCAGCMGCCGCGGTAA	526	0	0	FALSE	0	0	0	FALSE
281273	GTGCCAGCAGCCGCGGTAA	GTGCCAGCMGCCGCGGTAA	584	0	0	FALSE	0	0	0	FALSE
48146	GTGCCAGCAGCCGCGGTAA	GTGCCAGCMGCCGCGGTAA	526	0	0	FALSE	0	0	0	FALSE
5491	GTGCCAGCAGCCGCGGTAA	GTGCCAGCMGCCGCGGTAA	504	0	0	FALSE	0	0	0	FALSE
39513	GTGCCAGCAGCTGCGGTAA	GTGCCAGCMGCCGCGGTAA	605	1	0	FALSE	0	0	0.4	FALSE
52379	GTGCCAGCAGCCGCGGTAA	GTGCCAGCMGCCGCGGTAA	511	0	0	FALSE	0	0	0	FALSE
209632	GTGCCAGCAGCCGCGGTAA	GTGCCAGCMGCCGCGGTAA	566	0	0	FALSE	0	0	0	FALSE
39365	GTGCCAGCAGCTGCGGTAA	GTGCCAGCMGCCGCGGTAA	612	1	0	FALSE	0	0	0.4	FALSE
160384	GTGCCAGCAGCCGCGGTAA	GTGCCAGCMGCCGCGGTAA	521	0	0	FALSE	0	0	0	FALSE
61256	GTGCCAGCACCCGCGGTAA	GTGCCAGCMGCCGCGGTAA	590	1	0	FALSE	0	0	0.4	FALSE
30129	GTGCCAGCAGCCGCGGTAA	GTGCCAGCMGCCGCGGTAA	585	0	0	FALSE	0	0	0	FALSE
152261	GTGCCAGCAGCCGCGGTAA	GTGCCAGCMGCCGCGGTAA	562	0	0	FALSE	0	0	0	FALSE
62432	GTGCCAGCAGCCGCGGTAA	GTGCCAGCMGCCGCGGTAA	576	0	0	FALSE	0	0	0	FALSE
39505	GTGCCAGCAGCTGCGGTAA	GTGCCAGCMGCCGCGGTAA	615	1	0	FALSE	0	0	0.4	FALSE
22523	GTGCCAGCAGCCGCGGTAA	GTGCCAGCMGCCGCGGTAA	568	0	0	FALSE	0	0	0	FALSE
13474	GTGCCAGCACCCGCGGTAA	GTGCCAGCMGCCGCGGTAA	436	1	0	FALSE	0	0	0.4	FALSE
163298	GTGCCAGCAGCCGCGGTAA	GTGCCAGCMGCCGCGGTAA	589	0	0	FALSE	0	0	0	FALSE
127793	GTGCCAGCAGCCGCGGGAA	GTGCCAGCMGCCGCGGTAA	583	0	1	FALSE	0	0	1	FALSE
48145	GTGCCAGCAGCCGCGGTAA	GTGCCAGCMGCCGCGGTAA	527	0	0	FALSE	0	0	0	FALSE
28529	GTGCCAGCAGCCGCGGTAA	GTGCCAGCMGCCGCGGTAA	594	0	0	FALSE	0	0	0	FALSE
39595	GTGCCAGCAGCTGCGGTAA	GTGCCAGCMGCCGCGGTAA	640	1	0	FALSE	0	0	0.4	FALSE
2964	GTGCCAGCAGCCGCGGTAA	GTGCCAGCMGCCGCGGTAA	507	0	0	FALSE	0	0	0	FALSE
25237	GTGCCAGCAGCCGCGGTAA	GTGCCAGCMGCCGCGGTAA	613	0	0	FALSE	0	0	0	FALSE
47341	GTGCCAGCAGCCGCGGTAA	GTGCCAGCMGCCGCGGTAA	526	0	0	FALSE	0	0	0	FALSE
150429	GTGCCAGCACCCGCGGTAA	GTGCCAGCMGCCGCGGTAA	586	1	0	FALSE	0	0	0.4	FALSE
28410	GTGCCAGCAGC-GCGGTAA	GTGCCAGCMGCCGCGGTAA	594	0	0	FALSE	1	0	1	FALSE
48049	GTGCCAGCAGCCGCGGTAA	GTGCCAGCMGCCGCGGTAA	526	0	0	FALSE	0	0	0	FALSE
163307	GTGCCAGCAGCCGCGGTAA	GTGCCAGCMGCCGCGGTAA	591	0	0	FALSE	0	0	0	FALSE
53013	GTGCCAGCACCCGCGGTAA	GTGCCAGCMGCCGCGGTAA	618	1	0	FALSE	0	0	0.4	FALSE
41258	GTGCCAGCAGCCGCGGTAA	GTGCCAGCMGCCGCGGTAA	526	0	0	FALSE	0	0	0	FALSE
145779	GTGCCAGCAGCCGCGGTAA	GTGCCAGCMGCCGCGGTAA	599	0	0	FALSE	0	0	0	FALSE
61469	GTGCCAGCACCCGCGGTAA	GTGCCAGCMGCCGCGGTAA	615	1	0	FALSE	0	0	0.4	FALSE
46044	GTGCCAGCAGCCGCGGTAA	GTGCCAGCMGCCGCGGTAA	589	0	0	FALSE	0	0	0	FALSE
277238	GTGCCAGCAGCCGCGGTAA	GTGCCAGCMGCCGCGGTAA	541	0	0	FALSE	0	0	0	FALSE
148511	GTGCCASCAGCTGCGGTAA	GTGCCAGCMGCCGCGGTAA	646	1	0	FALSE	0	0	0.4	FALSE
47346	GTGCCAGCAGCCGCGGTAA	GTGCCAGCMGCCGCGGTAA	526	0	0	FALSE	0	0	0	FALSE
132724	GTGCCAGCACCCGCGGTAA	GTGCCAGCMGCCGCGGTAA	590	1	0	FALSE	0	0	0.4	FALSE
48577	GTGCCAGCAGCCGCGGTAA	GTGCCAGCMGCCGCGGTAA	526	0	0	FALSE	0	0	0	FALSE
39518	GTGCCAGCAGCTGCGGTAA	GTGCCAGCMGCCGCGGTAA	610	1	0	FALSE	0	0	0.4	FALSE
39546	GTGCCAGCAGCTGCGGTAA	GTGCCAGCMGCCGCGGTAA	632	1	0	FALSE	0	0	0.4	FALSE
67032	GTGCCAGCACCCGCGGTAA	GTGCCAGCMGCCGCGGTAA	624	1	0	FALSE	0	0	0.4	FALSE
149048	GTGCCAGCAGCTGCGGTAA	GTGCCAGCMGCCGCGGTAA	638	1	0	FALSE	0	0	0.4	FALSE
62838	GTGCCAGCAGCCGCGGTAA	GTGCCAGCMGCCGCGGTAA	657	0	0	FALSE	0	0	0	FALSE
165909	GTGCCAGCAGCCGCGGTAA	GTGCCAGCMGCCGCGGTAA	596	0	0	FALSE	0	0	0	FALSE
40278	GTGCCAGCAGCTGCGGTAA	GTGCCAGCMGCCGCGGTAA	592	1	0	FALSE	0	0	0.4	FALSE
163311	GTGCCAGCAGCCGCGGTAA	GTGCCAGCMGCCGCGGTAA	595	0	0	FALSE	0	0	0	FALSE
203533	GTGCCAGCAGCCGCGGTAA	GTGCCAGCMGCCGCGGTAA	587	0	0	FALSE	0	0	0	FALSE
202106	GTGCCAGCAGCCGCGGTAA	GTGCCAGCMGCCGCGGTAA	595	0	0	FALSE	0	0	0	FALSE
39078	GTGCCAGCAGCCGCGGTAA	GTGCCAGCMGCCGCGGTAA	550	0	0	FALSE	0	0	0	FALSE
60006	GTGCCAGCACCCGCGGTAA	GTGCCAGCMGCCGCGGTAA	606	1	0	FALSE	0	0	0.4	FALSE
1551	GTGCCAGCAGCCGCGGTAA	GTGCCAGCMGCCGCGGTAA	571	0	0	FALSE	0	0	0	FALSE
203535	GTGCCAGCAGCCGCGGTAA	GTGCCAGCMGCCGCGGTAA	590	0	0	FALSE	0	0	0	FALSE
94338	GTGCCAGCAGCTGCGGTAA	GTGCCAGCMGCCGCGGTAA	645	1	0	FALSE	0	0	0.4	FALSE
92428	GTGCCAGCAGCCGCGGTAA	GTGCCAGCMGCCGCGGTAA	627	0	0	FALSE	0	0	0	FALSE
62691	GTGCCAGCACCCGCGGTAA	GTGCCAGCMGCCGCGGTAA	611	1	0	FALSE	0	0	0.4	FALSE
164666	GTGCCAGCAGCCGCGGTAA	GTGCCAGCMGCCGCGGTAA	594	0	0	FALSE	0	0	0	FALSE
28721	GTGCCAGCAGCCGCGGTAA	GTGCCAGCMGCCGCGGTAA	522	0	0	FALSE	0	0	0	FALSE
65971	GTGCCAGCACCCGCGGTAA	GTGCCAGCMGCCGCGGTAA	613	1	0	FALSE	0	0	0.4	FALSE
61252	GTGCCAGCAGCCGCGGTAA	GTGCCAGCMGCCGCGGTAA	573	0	0	FALSE	0	0	0	FALSE
61404	GTGCCAGCAGCCGCGGTAA	GTGCCAGCMGCCGCGGTAA	540	0	0	FALSE	0	0	0	FALSE
66702	GTGCCAGCAGCCGCGGTAA	GTGCCAGCMGCCGCGGTAA	636	0	0	FALSE	0	0	0	FALSE
15611	GTGCCAGCAGCCGCGGTAA	GTGCCAGCMGCCGCGGTAA	607	0	0	FALSE	0	0	0	FALSE
159920	GTGCCAGCAGCCGCGGTAA	GTGCCAGCMGCCGCGGTAA	596	0	0	FALSE	0	0	0	FALSE
47345	GTGCCAGCAGCCGCGGTAA	GTGCCAGCMGCCGCGGTAA	526	0	0	FALSE	0	0	0	FALSE
243665	GTGCCAGCAGCCGCGGTAA	GTGCCAGCMGCCGCGGTAA	510	0	0	FALSE	0	0	0	FALSE
138963	GTGCCAGCAGCCGCGGTAA	GTGCCAGCMGCCGCGGTAA	529	0	0	FALSE	0	0	0	FALSE
11856	GTGCCAGCAGCCGCGGTAA	GTGCCAGCMGCCGCGGTAA	519	0	0	FALSE	0	0	0	FALSE
66327	GTGCCAGCAGCCGCGGTAA	GTGCCAGCMGCCGCGGTAA	588	0	0	FALSE	0	0	0	FALSE
40607	AAGGCAGCAGGCGCGCAAA	GTGCCAGCMGCCGCGGTAA	499	4	2	FALSE	0	0	3.6	FALSE
28502	GTGCCAGCAGCCGCGGTAA	GTGCCAGCMGCCGCGGTAA	589	0	0	FALSE	0	0	0	FALSE
23764	GTGCCAGCAGCCGCGGTAA	GTGCCAGCMGCCGCGGTAA	577	0	0	FALSE	0	0	0	FALSE
99223	GTGCCAGCAGCCGCGGTAA	GTGCCAGCMGCCGCGGTAA	558	0	0	FALSE	0	0	0	FALSE
170146	GTGCCAGCAGCCGCGGTAA	GTGCCAGCMGCCGCGGTAA	480	0	0	FALSE	0	0	0	FALSE
51195	GTGCCAGCACCCGCGGTAA	GTGCCAGCMGCCGCGGTAA	604	1	0	FALSE	0	0	0.4	FALSE
261751	GTGCCAGCAGCTGCGGTAA	GTGCCAGCMGCCGCGGTAA	548	1	0	FALSE	0	0	0.4	FALSE
143104	GTGCCAGCAGCCGCGGTAA	GTGCCAGCMGCCGCGGTAA	585	0	0	FALSE	0	0	0	FALSE
54658	GTGCCAGCAGCCGCGGGAA	GTGCCAGCMGCCGCGGTAA	658	0	1	FALSE	0	0	1	FALSE
32534	GTGCCAGCAGCCGCGGTAA	GTGCCAGCMGCCGCGGTAA	595	0	0	FALSE	0	0	0	FALSE
203523	GTGCCAGCAGCCGCGGTAA	GTGCCAGCMGCCGCGGTAA	583	0	0	FALSE	0	0	0	FALSE
25279	GTGCCAGCAGCCGCGGTAA	GTGCCAGCMGCCGCGGTAA	639	0	0	FALSE	0	0	0	FALSE
280022	GTGCCAGCACCCGCGGTAA	GTGCCAGCMGCCGCGGTAA	610	1	0	FALSE	0	0	0.4	FALSE
48299	GTGCCAGCAGCCGCGGTAA	GTGCCAGCMGCCGCGGTAA	526	0	0	FALSE	0	0	0	FALSE
209631	GTGCCAGCAGCCGCGGTAA	GTGCCAGCMGCCGCGGTAA	557	0	0	FALSE	0	0	0	FALSE
50716	GTGCCAGCAGCCGCGGTAA	GTGCCAGCMGCCGCGGTAA	618	0	0	FALSE	0	0	0	FALSE
47283	GTGCCAGCAGCCGCGGTAA	GTGCCAGCMGCCGCGGTAA	526	0	0	FALSE	0	0	0	FALSE
98451	GTGCCAGCAGCCGCGGTAA	GTGCCAGCMGCCGCGGTAA	600	0	0	FALSE	0	0	0	FALSE
23753	GTGCCAGCAGCCGCGGTAA	GTGCCAGCMGCCGCGGTAA	603	0	0	FALSE	0	0	0	FALSE
40716	GTGCCAGCACCCGCGGTAA	GTGCCAGCMGCCGCGGTAA	592	1	0	FALSE	0	0	0.4	FALSE
164437	GTGCCAGCAGCCGCGGTAA	GTGCCAGCMGCCGCGGTAA	579	0	0	FALSE	0	0	0	FALSE
97057	GTGCCAGCACCCGCGGTAA	GTGCCAGCMGCCGCGGTAA	595	1	0	FALSE	0	0	0.4	FALSE
155248	GTGCCAGCAGCCGCGGTAA	GTGCCAGCMGCCGCGGTAA	601	0	0	FALSE	0	0	0	FALSE
161183	GTGCCAGCAGCCGCGGTAA	GTGCCAGCMGCCGCGGTAA	588	0	0	FALSE	0	0	0	FALSE
61451	GTGCCAGCACCCGCGGTAA	GTGCCAGCMGCCGCGGTAA	605	1	0	FALSE	0	0	0.4	FALSE
65992	GTGCCAGCACCCGCGGTAA	GTGCCAGCMGCCGCGGTAA	606	1	0	FALSE	0	0	0.4	FALSE
22671	GTGCCAGCAGCCGCGGTAA	GTGCCAGCMGCCGCGGTAA	590	0	0	FALSE	0	0	0	FALSE
279770	GTGCCAGCAGCCGCGGTAA	GTGCCAGCMGCCGCGGTAA	599	0	0	FALSE	0	0	0	FALSE
39353	GTGCCAGCAGCTGCGGTAA	GTGCCAGCMGCCGCGGTAA	596	1	0	FALSE	0	0	0.4	FALSE
174809	GTGCCAGCACCCGCGGTAA	GTGCCAGCMGCCGCGGTAA	610	1	0	FALSE	0	0	0.4	FALSE
65963	GTGCCAGCACCCGCGGTAA	GTGCCAGCMGCCGCGGTAA	597	1	0	FALSE	0	0	0.4	FALSE
40301	GTGCCAGCAGCCGCGGTAA	GTGCCAGCMGCCGCGGTAA	536	0	0	FALSE	0	0	0	FALSE
65689	GTGCCAGCAGCCGCGGTAA	GTGCCAGCMGCCGCGGTAA	593	0	0	FALSE	0	0	0	FALSE
91773	GTGCCAGCAGCCGCGGTAA	GTGCCAGCMGCCGCGGTAA	594	0	0	FALSE	0	0	0	FALSE
176812	GTGCCAGCAGCCGCGGTAA	GTGCCAGCMGCCGCGGTAA	508	0	0	FALSE	0	0	0	FALSE
52546	GTGCCAGCAGCCGCGGTAA	GTGCCAGCMGCCGCGGTAA	538	0	0	FALSE	0	0	0	FALSE
27158	GTGCCAGCAGCCGCGGTAA	GTGCCAGCMGCCGCGGTAA	605	0	0	FALSE	0	0	0	FALSE
90278	GTGCCAGCAGCCGCGGTAA	GTGCCAGCMGCCGCGGTAA	507	0	0	FALSE	0	0	0	FALSE
2598	GTGCCAGCAGCCGCGGTAA	GTGCCAGCMGCCGCGGTAA	539	0	0	FALSE	0	0	0	FALSE
61243	GTGGCAGCACCCGCGGTAA	GTGCCAGCMGCCGCGGTAA	606	2	0	FALSE	0	0	0.8	FALSE
25332	GTGCCAGCACCCGCGGTAA	GTGCCAGCMGCCGCGGTAA	697	1	0	FALSE	0	0	0.4	FALSE
52388	GTGCCAGCACCCGCGGTAA	GTGCCAGCMGCCGCGGTAA	595	1	0	FALSE	0	0	0.4	FALSE
185861	GTGCCAGCACCCGCGGTAA	GTGCCAGCMGCCGCGGTAA	689	1	0	FALSE	0	0	0.4	FALSE
28409	GTGCCAGCAGCCGCGGTAA	GTGCCAGCMGCCGCGGTAA	592	0	0	FALSE	0	0	0	FALSE
53789	GTGCCAGCAGCCGCGGGAA	GTGCCAGCMGCCGCGGTAA	581	0	1	FALSE	0	0	1	FALSE
203642	GTGCCAGCAGCCGCGGTAA	GTGCCAGCMGCCGCGGTAA	566	0	0	FALSE	0	0	0	FALSE
90712	GTGCCAGCAGCCGCGGTAA	GTGCCAGCMGCCGCGGTAA	602	0	0	FALSE	0	0	0	FALSE
40659	GTGCCAGCAGCTGCGGTAA	GTGCCAGCMGCCGCGGTAA	601	1	0	FALSE	0	0	0.4	FALSE
29591	GTGCCAGCAGCCGCGGTAA	GTGCCAGCMGCCGCGGTAA	592	0	0	FALSE	0	0	0	FALSE
30304	GTGCCAGCAGCCGCGGTAA	GTGCCAGCMGCCGCGGTAA	609	0	0	FALSE	0	0	0	FALSE
40871	GTGCCAGCAGCCGCGGTAA	GTGCCAGCMGCCGCGGTAA	484	0	0	FALSE	0	0	0	FALSE
84144	GTGCCAGCAGCCGCGGTAA	GTGCCAGCMGCCGCGGTAA	588	0	0	FALSE	0	0	0	FALSE
33283	GTGCCAGCAGCTGCGGTAA	GTGCCAGCMGCCGCGGTAA	635	1	0	FALSE	0	0	0.4	FALSE
67423	GTGCCAGCACCCGCGGTAA	GTGCCAGCMGCCGCGGTAA	579	1	0	FALSE	0	0	0.4	FALSE
35166	GTGCCAGCACCCGCGGTAA	GTGCCAGCMGCCGCGGTAA	591	1	0	FALSE	0	0	0.4	FALSE
47284	GTGCCAGCAGCCGCGGTAA	GTGCCAGCMGCCGCGGTAA	526	0	0	FALSE	0	0	0	FALSE
65989	GTGCCAGCACCCGCGGTAA	GTGCCAGCMGCCGCGGTAA	605	1	0	FALSE	0	0	0.4	FALSE
280360	GTGCCAGCAGCCGCGGTAA	GTGCCAGCMGCCGCGGTAA	542	0	0	FALSE	0	0	0	FALSE
60436	GTGCCAGCAGCCGCGGTAA	GTGCCAGCMGCCGCGGTAA	571	0	0	FALSE	0	0	0	FALSE
52150	GTGCCAGCACCCGCGGTAA	GTGCCAGCMGCCGCGGTAA	604	1	0	FALSE	0	0	0.4	FALSE
246060	GTGCCAGCAGCCGCGGTAA	GTGCCAGCMGCCGCGGTAA	572	0	0	FALSE	0	0	0	FALSE
38899	GTGCCAGCAGCCGCGGTAA	GTGCCAGCMGCCGCGGTAA	631	0	0	FALSE	0	0	0	FALSE
122093	GTGCCAGCAGCCGCGGTAA	GTGCCAGCMGCCGCGGTAA	588	0	0	FALSE	0	0	0	FALSE
64741	GTGCCAGCAGCTGCGGTAA	GTGCCAGCMGCCGCGGTAA	563	1	0	FALSE	0	0	0.4	FALSE
147842	GTGCCAGCMGCTGCSGKWA	GTGCCAGCMGCCGCGGTAA	634	2	0	FALSE	0	0	0.8	FALSE
246132	GTGCCAGCAGCCGCGGTAA	GTGCCAGCMGCCGCGGTAA	546	0	0	FALSE	0	0	0	FALSE
145781	GTGCCAGCAGCCGCGGTAA	GTGCCAGCMGCCGCGGTAA	599	0	0	FALSE	0	0	0	FALSE
163032	GTGCCAGCAGCCGCGGTAA	GTGCCAGCMGCCGCGGTAA	572	0	0	FALSE	0	0	0	FALSE
278621	GTGCCAGCACCCGCGGTAA	GTGCCAGCMGCCGCGGTAA	610	1	0	FALSE	0	0	0.4	FALSE
244675	TGGCCAGCAGCCGCGGTAA	GTGCCAGCMGCCGCGGTAA	895	2	0	FALSE	0	0	0.8	FALSE
164653	GTGCCAGCAGCCGCGGTAA	GTGCCAGCMGCCGCGGTAA	600	0	0	FALSE	0	0	0	FALSE
32084	GTGCCAGCAGCCGCGGTAA	GTGCCAGCMGCCGCGGTAA	602	0	0	FALSE	0	0	0	FALSE
57812	GTGCCAGCAGCCGCGGTAA	GTGCCAGCMGCCGCGGTAA	602	0	0	FALSE	0	0	0	FALSE
235429	GTGCCAGCAGCTGCGGTAA	GTGCCAGCMGCCGCGGTAA	633	1	0	FALSE	0	0	0.4	FALSE
159918	GTGCCAGCAGCCGCGGTAA	GTGCCAGCMGCCGCGGTAA	571	0	0	FALSE	0	0	0	FALSE
49441	GTGCCAGCAGCCGCGGTAA	GTGCCAGCMGCCGCGGTAA	656	0	0	FALSE	0	0	0	FALSE
20755	GTGCCAGCAGCCGCGGTAA	GTGCCAGCMGCCGCGGTAA	603	0	0	FALSE	0	0	0	FALSE
105260	GTGCCAGCAGCCGCGGTAA	GTGCCAGCMGCCGCGGTAA	599	0	0	FALSE	0	0	0	FALSE
132608	GTGCCAGCAGCCGCGGTAA	GTGCCAGCMGCCGCGGTAA	595	0	0	FALSE	0	0	0	FALSE
68205	GTGCCAGCACCCGCGGTAA	GTGCCAGCMGCCGCGGTAA	605	1	0	FALSE	0	0	0.4	FALSE
98647	GTGCCAGCACCCGCGGTAA	GTGCCAGCMGCCGCGGTAA	684	1	0	FALSE	0	0	0.4	FALSE
93841	GTGCCAGCACCCGCGGTAA	GTGCCAGCMGCCGCGGTAA	577	1	0	FALSE	0	0	0.4	FALSE
57928	GTGCCAGCAGCCGCGGTAA	GTGCCAGCMGCCGCGGTAA	750	0	0	FALSE	0	0	0	FALSE
96300	GTGCCAGCACCCGCGGTAA	GTGCCAGCMGCCGCGGTAA	624	1	0	FALSE	0	0	0.4	FALSE
78854	GTGTCAGCCGCCGCGGTAA	GTGCCAGCMGCCGCGGTAA	436	1	0	FALSE	0	0	0.4	FALSE
279921	GTGCCAGCACCCGCGGTAA	GTGCCAGCMGCCGCGGTAA	610	1	0	FALSE	0	0	0.4	FALSE
13235	TGGCCAGCAGCCGCGGTAA	GTGCCAGCMGCCGCGGTAA	893	2	0	FALSE	0	0	0.8	FALSE
122090	GTGCCAGCAGCCGCGGTAA	GTGCCAGCMGCCGCGGTAA	585	0	0	FALSE	0	0	0	FALSE
34402	GTGCCAGCACCCGCGGTAA	GTGCCAGCMGCCGCGGTAA	591	1	0	FALSE	0	0	0.4	FALSE
1833	GTGCCAGCAGCCGCGGTAA	GTGCCAGCMGCCGCGGTAA	568	0	0	FALSE	0	0	0	FALSE
97007	GTGCCAGCAGCCGCGGTAA	GTGCCAGCMGCCGCGGTAA	576	0	0	FALSE	0	0	0	FALSE
139515	GTGCCAGCAGCCGCGGTAA	GTGCCAGCMGCCGCGGTAA	468	0	0	FALSE	0	0	0	FALSE
122870	GTGCCAGCAGCCGCGGTAA	GTGCCAGCMGCCGCGGTAA	588	0	0	FALSE	0	0	0	FALSE
66733	GTGCCAGCACCCGCGGTAA	GTGCCAGCMGCCGCGGTAA	609	1	0	FALSE	0	0	0.4	FALSE
122873	GTGCCAGCAGCCGCGGTAA	GTGCCAGCMGCCGCGGTAA	588	0	0	FALSE	0	0	0	FALSE
75631	TAGCGATCCGCCGATGGAA	GTGCCAGCMGCCGCGGTAA	1374	5	2	FALSE	0	0	4	FALSE
24611	GTGCCAGCAGCCGCGGTAA	GTGCCAGCMGCCGCGGTAA	576	0	0	FALSE	0	0	0	FALSE
28415	GTGACAGCAGCCGCGGTAA	GTGCCAGCMGCCGCGGTAA	589	1	0	FALSE	0	0	0.4	FALSE
279216	GTGCCAGCACCCGCGGTAA	GTGCCAGCMGCCGCGGTAA	607	1	0	FALSE	0	0	0.4	FALSE
123456	GTGCCAGCAGCCGCGGTAA	GTGCCAGCMGCCGCGGTAA	588	0	0	FALSE	0	0	0	FALSE
102550	GTGCCAGCACCCGCGGTAA	GTGCCAGCMGCCGCGGTAA	683	1	0	FALSE	0	0	0.4	FALSE
155251	GTGCCAGCAGCCGCGGTAA	GTGCCAGCMGCCGCGGTAA	126	0	0	FALSE	0	0	0	FALSE
245526	GTGCCAGCAGCCGCGGTAA	GTGCCAGCMGCCGCGGTAA	615	0	0	FALSE	0	0	0	FALSE
67373	GTGCCAGCACCCGCGGTAA	GTGCCAGCMGCCGCGGTAA	599	1	0	FALSE	0	0	0.4	FALSE
1223	GAGCCAGCAGCCGCGGTAA	GTGCCAGCMGCCGCGGTAA	778	1	0	FALSE	0	0	0.4	FALSE
123979	GTGCCAGCAGCCGCGGTAA	GTGCCAGCMGCCGCGGTAA	588	0	0	FALSE	0	0	0	FALSE
159917	GTGCCAAGAGCCGCGGTAA	GTGCCAGCMGCCGCGGTAA	589	2	0	FALSE	0	0	0.8	FALSE
108883	GTGCCAGCAGCCGCGGTAA	GTGCCAGCMGCCGCGGTAA	539	0	0	FALSE	0	0	0	FALSE
203	GTGCCAGCAGCCGCGGTAA	GTGCCAGCMGCCGCGGTAA	535	0	0	FALSE	0	0	0	FALSE
14774	GTGCCAGCACCCGCGGTAA	GTGCCAGCMGCCGCGGTAA	633	1	0	FALSE	0	0	0.4	FALSE
64345	GTGCCAGCAGCCGCGGTAA	GTGCCAGCMGCCGCGGTAA	577	0	0	FALSE	0	0	0	FALSE
31332	GTGCCAGCAGCCGCGGTAA	GTGCCAGCMGCCGCGGTAA	599	0	0	FALSE	0	0	0	FALSE
41247	GTGCCAGCAGCCGCGGTAA	GTGCCAGCMGCCGCGGTAA	526	0	0	FALSE	0	0	0	FALSE
28526	GTGCCAGCAGCCGCGGTAA	GTGCCAGCMGCCGCGGTAA	579	0	0	FALSE	0	0	0	FALSE
60760	GTGCCAGCACCCGCGGTAA	GTGCCAGCMGCCGCGGTAA	605	1	0	FALSE	0	0	0.4	FALSE
128690	GTGCCAGCACCCGCGGTAA	GTGCCAGCMGCCGCGGTAA	589	1	0	FALSE	0	0	0.4	FALSE
68183	GTGCCAGCACCCGCGGTAA	GTGCCAGCMGCCGCGGTAA	599	1	0	FALSE	0	0	0.4	FALSE
278900	GTGCCAGCAGCCGCGGTAA	GTGCCAGCMGCCGCGGTAA	516	0	0	FALSE	0	0	0	FALSE
92963	GTGCCAGCAGCCGCGGTAA	GTGCCAGCMGCCGCGGTAA	483	0	0	FALSE	0	0	0	FALSE
16505	GTGCCAGCAGCCGCGGTAA	GTGCCAGCMGCCGCGGTAA	532	0	0	FALSE	0	0	0	FALSE
243520	GTGCCAGCAGCCGCGGTAA	GTGCCAGCMGCCGCGGTAA	568	0	0	FALSE	0	0	0	FALSE
23561	GTGCCAGCAGCCGCGGTAA	GTGCCAGCMGCCGCGGTAA	572	0	0	FALSE	0	0	0	FALSE
122816	GTGCCAGCAGCCGCGGTAA	GTGCCAGCMGCCGCGGTAA	587	0	0	FALSE	0	0	0	FALSE
59809	GTGCCAGCAGCCGCGGTAA	GTGCCAGCMGCCGCGGTAA	574	0	0	FALSE	0	0	0	FALSE
51501	GTGCCAGCAGCCGCGGTAA	GTGCCAGCMGCCGCGGTAA	563	0	0	FALSE	0	0	0	FALSE
206633	GTGCCAGCAGCCGCGGTAA	GTGCCAGCMGCCGCGGTAA	558	0	0	FALSE	0	0	0	FALSE
67428	GTGCCAGCACCCGCGGTAA	GTGCCAGCMGCCGCGGTAA	611	1	0	FALSE	0	0	0.4	FALSE
132371	GTGCCAGCAGCCGCGGTAA	GTGCCAGCMGCCGCGGTAA	559	0	0	FALSE	0	0	0	FALSE
223580	GTGCCAGCAGCCGCGGTAA	GTGCCAGCMGCCGCGGTAA	463	0	0	FALSE	0	0	0	FALSE
35614	GTGCCAGCAGCCGCGGTAA	GTGCCAGCMGCCGCGGTAA	589	0	0	FALSE	0	0	0	FALSE
26780	GTGCCAGCAGCCGCGGTAA	GTGCCAGCMGCCGCGGTAA	616	0	0	FALSE	0	0	0	FALSE
120773	GTGCCAGCACCCGCGGTAA	GTGCCAGCMGCCGCGGTAA	645	1	0	FALSE	0	0	0.4	FALSE
23769	GTGCCAGCAGCCGCGGTAA	GTGCCAGCMGCCGCGGTAA	568	0	0	FALSE	0	0	0	FALSE
48371	GTGCCAGCAGCCGCGGTAA	GTGCCAGCMGCCGCGGTAA	526	0	0	FALSE	0	0	0	FALSE
89544	GTGCCAGCAGCCGCGGTAA	GTGCCAGCMGCCGCGGTAA	429	0	0	FALSE	0	0	0	FALSE
6413	GTGCCAGCAGCCGCGGTAA	GTGCCAGCMGCCGCGGTAA	601	0	0	FALSE	0	0	0	FALSE
68201	GTGCCAGCACCCGCGGTAA	GTGCCAGCMGCCGCGGTAA	602	1	0	FALSE	0	0	0.4	FALSE
67024	GTGCCAGCACCCGCGGTAA	GTGCCAGCMGCCGCGGTAA	605	1	0	FALSE	0	0	0.4	FALSE
96745	GTGCCAGCAGCCGCGGTAA	GTGCCAGCMGCCGCGGTAA	566	0	0	FALSE	0	0	0	FALSE
52541	GTGCCAGCAGCCGCGGTAA	GTGCCAGCMGCCGCGGTAA	562	0	0	FALSE	0	0	0	FALSE
68186	GTGCCAGCACCCGCGGTAA	GTGCCAGCMGCCGCGGTAA	606	1	0	FALSE	0	0	0.4	FALSE
53236	GTGCCAGCAGCCGCGGGAA	GTGCCAGCMGCCGCGGTAA	598	0	1	FALSE	0	0	1	FALSE
115188	GTGCCAGCACCCGCGGTAA	GTGCCAGCMGCCGCGGTAA	643	1	0	FALSE	0	0	0.4	FALSE
22363	GTGCCAGCACCCGCGGTAA	GTGCCAGCMGCCGCGGTAA	568	1	0	FALSE	0	0	0.4	FALSE
144343	GTGCCAGCAGCCGCGGTAA	GTGCCAGCMGCCGCGGTAA	599	0	0	FALSE	0	0	0	FALSE
188730	TGGCCAGCAGCCGCGGTAA	GTGCCAGCMGCCGCGGTAA	752	2	0	FALSE	0	0	0.8	FALSE
35762	GTGCCAGCAGCCGCGGTAA	GTGCCAGCMGCCGCGGTAA	599	0	0	FALSE	0	0	0	FALSE
31888	GTGCCAGCACCCGCGGTAA	GTGCCAGCMGCCGCGGTAA	567	1	0	FALSE	0	0	0.4	FALSE
138188	GTGCCAGCACCCGCGGTAA	GTGCCAGCMGCCGCGGTAA	609	1	0	FALSE	0	0	0.4	FALSE
25626	GTGCCAGCACCCGCGGTAA	GTGCCAGCMGCCGCGGTAA	566	1	0	FALSE	0	0	0.4	FALSE
22014	GTGCCAGCAGCCGCGGTAA	GTGCCAGCMGCCGCGGTAA	599	0	0	FALSE	0	0	0	FALSE
30101	GTGCCAGCAGCCGCGGTAA	GTGCCAGCMGCCGCGGTAA	521	0	0	FALSE	0	0	0	FALSE
45439	GTGCCAGCAGCCGCGGTAA	GTGCCAGCMGCCGCGGTAA	594	0	0	FALSE	0	0	0	FALSE
48052	GTGCCAGCAGCCGCGGTAA	GTGCCAGCMGCCGCGGTAA	526	0	0	FALSE	0	0	0	FALSE
34667	GTGCCAGCAGCCGCGGTAA	GTGCCAGCMGCCGCGGTAA	576	0	0	FALSE	0	0	0	FALSE
276562	GTGCCAGCAGCCGCGGTAA	GTGCCAGCMGCCGCGGTAA	578	0	0	FALSE	0	0	0	FALSE
56361	GTGCCAGCAGCCGCGGTAA	GTGCCAGCMGCCGCGGTAA	617	0	0	FALSE	0	0	0	FALSE
66737	GTGCCAGCACCCGCGGTAA	GTGCCAGCMGCCGCGGTAA	611	1	0	FALSE	0	0	0.4	FALSE
197835	GTGCCAGCAGCCGCGGTAA	GTGCCAGCMGCCGCGGTAA	589	0	0	FALSE	0	0	0	FALSE
32952	GTGCCAGCAGCCGCGGTAA	GTGCCAGCMGCCGCGGTAA	590	0	0	FALSE	0	0	0	FALSE
23569	GTGCCAGCACCCGCGGTAA	GTGCCAGCMGCCGCGGTAA	679	1	0	FALSE	0	0	0.4	FALSE
39372	GTGCCAGCAGCTGCGGTAA	GTGCCAGCMGCCGCGGTAA	609	1	0	FALSE	0	0	0.4	FALSE
210332	GTGCCAGCAGCCGCGGTAA	GTGCCAGCMGCCGCGGTAA	529	0	0	FALSE	0	0	0	FALSE
29777	GTGCCAGCAGCCGCGGTAA	GTGCCAGCMGCCGCGGTAA	606	0	0	FALSE	0	0	0	FALSE
239483	GTGCCAGCACCCGCGGTAA	GTGCCAGCMGCCGCGGTAA	576	1	0	FALSE	0	0	0.4	FALSE
96197	GTGCCAGCAGCTGCGGTAA	GTGCCAGCMGCCGCGGTAA	635	1	0	FALSE	0	0	0.4	FALSE
23122	GTGCCAGCAGCTGCGGTAA	GTGCCAGCMGCCGCGGTAA	608	1	0	FALSE	0	0	0.4	FALSE
37755	GTGCCAGCAGCCGCGGTAA	GTGCCAGCMGCCGCGGTAA	587	0	0	FALSE	0	0	0	FALSE
108752	GTGCCAGCAGCCGCGGTAA	GTGCCAGCMGCCGCGGTAA	510	0	0	FALSE	0	0	0	FALSE
153406	GTGCCAGCAGCCGCGGTAA	GTGCCAGCMGCCGCGGTAA	500	0	0	FALSE	0	0	0	FALSE
101632	GTGCCAGCACCCGCGGTAA	GTGCCAGCMGCCGCGGTAA	566	1	0	FALSE	0	0	0.4	FALSE
33565	GTGCCAGCAGCCGCGGTAA	GTGCCAGCMGCCGCGGTAA	581	0	0	FALSE	0	0	0	FALSE
27867	GTGCCAGCAGCTGCGGTAA	GTGCCAGCMGCCGCGGTAA	609	1	0	FALSE	0	0	0.4	FALSE
67375	GTGCCAGCACCCGCGGTAA	GTGCCAGCMGCCGCGGTAA	603	1	0	FALSE	0	0	0.4	FALSE
274515	GTGCCGGCACCCGCGGTAA	GTGCCAGCMGCCGCGGTAA	688	2	0	FALSE	0	0	0.8	FALSE
148669	GTGCCAGCACCCGCGGTAA	GTGCCAGCMGCCGCGGTAA	534	1	0	FALSE	0	0	0.4	FALSE
39519	GTGCCAGCAGCTGCGGTAA	GTGCCAGCMGCCGCGGTAA	581	1	0	FALSE	0	0	0.4	FALSE
51034	GTGCCAGCACCCGCGGTAT	GTGCCAGCMGCCGCGGTAA	610	1	0	TRUE	0	0	3.4	FALSE
92974	GTGCCAGCAGCCGCGGTAA	GTGCCAGCMGCCGCGGTAA	485	0	0	FALSE	0	0	0	FALSE
102330	GTGCCAGCAGCCGCGGTAA	GTGCCAGCMGCCGCGGTAA	574	0	0	FALSE	0	0	0	FALSE
279165	GTGCCAGCACCCGCGGTAA	GTGCCAGCMGCCGCGGTAA	585	1	0	FALSE	0	0	0.4	FALSE
37050	GTGCCAGCAGCCGCGGTAA	GTGCCAGCMGCCGCGGTAA	594	0	0	FALSE	0	0	0	FALSE
31479	GTGCCAGCAGCCGCGGTAA	GTGCCAGCMGCCGCGGTAA	540	0	0	FALSE	0	0	0	FALSE
67035	GTGCCAGCACCCGCGGTAA	GTGCCAGCMGCCGCGGTAA	596	1	0	FALSE	0	0	0.4	FALSE
48580	GTGCCAGCAGCCGCGGTAA	GTGCCAGCMGCCGCGGTAA	526	0	0	FALSE	0	0	0	FALSE
52148	GTGCCAGCACCCGCGGTAA	GTGCCAGCMGCCGCGGTAA	602	1	0	FALSE	0	0	0.4	FALSE
53706	GTGCCAGCAGCCGCGGTAA	GTGCCAGCMGCCGCGGTAA	583	0	0	FALSE	0	0	0	FALSE
98516	GTGTCAGCCGCCGCGGTAA	GTGCCAGCMGCCGCGGTAA	350	1	0	FALSE	0	0	0.4	FALSE
204366	GTGCCAGCAGCCGCGGTAA	GTGCCAGCMGCCGCGGTAA	566	0	0	FALSE	0	0	0	FALSE
199293	GTGCCAGCAGCTGCGGTAA	GTGCCAGCMGCCGCGGTAA	623	1	0	FALSE	0	0	0.4	FALSE
57676	GTGCCAGCAGCCGCGGTAA	GTGCCAGCMGCCGCGGTAA	617	0	0	FALSE	0	0	0	FALSE
65970	GTGCCAGCACCCGCGGTAA	GTGCCAGCMGCCGCGGTAA	593	1	0	FALSE	0	0	0.4	FALSE
129573	GTGCCAGCAGCCGCGGTAA	GTGCCAGCMGCCGCGGTAA	602	0	0	FALSE	0	0	0	FALSE
254035	AAGGCAGCAGGCGCGCAAA	GTGCCAGCMGCCGCGGTAA	394	4	2	FALSE	0	0	3.6	FALSE
22854	GTGCCAGCAGCCGCGGTAA	GTGCCAGCMGCCGCGGTAA	568	0	0	FALSE	0	0	0	FALSE
280706	GTGCCAGCAGCCGCGGTAA	GTGCCAGCMGCCGCGGTAA	533	0	0	FALSE	0	0	0	FALSE
27932	GTGCCAGCAGCCGCGGTAA	GTGCCAGCMGCCGCGGTAA	585	0	0	FALSE	0	0	0	FALSE
64216	GTGCCAGCAGCCGCGGTAA	GTGCCAGCMGCCGCGGTAA	525	0	0	FALSE	0	0	0	FALSE
24624	GTGCCAGCAGCCGCGGTAA	GTGCCAGCMGCCGCGGTAA	595	0	0	FALSE	0	0	0	FALSE
38074	GTGCCAGCAGCCGCGGTAA	GTGCCAGCMGCCGCGGTAA	594	0	0	FALSE	0	0	0	FALSE
66729	GTGCCAGCACCCGCGGTAA	GTGCCAGCMGCCGCGGTAA	602	1	0	FALSE	0	0	0.4	FALSE
57588	GTGCCAGCAGCCGCGGTAA	GTGCCAGCMGCCGCGGTAA	669	0	0	FALSE	0	0	0	FALSE
37689	GTGCCAGCAGCCGCGGTAA	GTGCCAGCMGCCGCGGTAA	565	0	0	FALSE	0	0	0	FALSE
10371	GTGCCAGCAGCCGCGGTAA	GTGCCAGCMGCCGCGGTAA	617	0	0	FALSE	0	0	0	FALSE
28262	GTGCCAGCAGCCGCGGTAA	GTGCCAGCMGCCGCGGTAA	600	0	0	FALSE	0	0	0	FALSE
26550	GTGCCAGCAGCCGCGGTAA	GTGCCAGCMGCCGCGGTAA	553	0	0	FALSE	0	0	0	FALSE
144667	GTGTCAGCAGCCGCGGTAA	GTGCCAGCMGCCGCGGTAA	580	1	0	FALSE	0	0	0.4	FALSE
144699	GTGCCAGCAGCCGCGGTAA	GTGCCAGCMGCCGCGGTAA	603	0	0	FALSE	0	0	0	FALSE
57211	GTGCCAGCAGCCGCGGTAA	GTGCCAGCMGCCGCGGTAA	607	0	0	FALSE	0	0	0	FALSE
53846	GTGCCAGCAGCCGCGGTAA	GTGCCAGCMGCCGCGGTAA	580	0	0	FALSE	0	0	0	FALSE
276670	GTGCCAGCAGCCGCGGTAA	GTGCCAGCMGCCGCGGTAA	557	0	0	FALSE	0	0	0	FALSE
93838	GTGCCAGCACCCGCGGTAA	GTGCCAGCMGCCGCGGTAA	605	1	0	FALSE	0	0	0.4	FALSE
9251	GTGCCAGCAGCCGCGGTAA	GTGCCAGCMGCCGCGGTAA	601	0	0	FALSE	0	0	0	FALSE
90269	GTGCCAGCAGCCGCGGTAA	GTGCCAGCMGCCGCGGTAA	428	0	0	FALSE	0	0	0	FALSE
60984	GTGCCAGCAGCCGCGGTAA	GTGCCAGCMGCCGCGGTAA	575	0	0	FALSE	0	0	0	FALSE
51056	GTGCCAGCAGCCGCGGTAA	GTGCCAGCMGCCGCGGTAA	572	0	0	FALSE	0	0	0	FALSE
164445	GTGCCAGCAGCCGCGGTAA	GTGCCAGCMGCCGCGGTAA	584	0	0	FALSE	0	0	0	FALSE
79537	GTGCCAGCAGCCGCGGTAA	GTGCCAGCMGCCGCGGTAA	561	0	0	FALSE	0	0	0	FALSE
65356	GTGCCAGCAGCCGCGGTAA	GTGCCAGCMGCCGCGGTAA	581	0	0	FALSE	0	0	0	FALSE
26306	GTGCCAGCAGCCGCGGTAA	GTGCCAGCMGCCGCGGTAA	600	0	0	FALSE	0	0	0	FALSE
96238	GTGCCAGCAGCCGCGGTAA	GTGCCAGCMGCCGCGGTAA	479	0	0	FALSE	0	0	0	FALSE
26232	GTGCCAGCAGCCGCGGTAA	GTGCCAGCMGCCGCGGTAA	579	0	0	FALSE	0	0	0	FALSE
23250	GTGCCAGCAGCCGCGGTAA	GTGCCAGCMGCCGCGGTAA	583	0	0	FALSE	0	0	0	FALSE
8398	GTGCCAGCAGCCGCGGTAA	GTGCCAGCMGCCGCGGTAA	572	0	0	FALSE	0	0	0	FALSE
67424	GTGCCAGCACCCGCGGTAA	GTGCCAGCMGCCGCGGTAA	597	1	0	FALSE	0	0	0.4	FALSE
39277	GTGCCAGCAGCCGCGGTAA	GTGCCAGCMGCCGCGGTAA	585	0	0	FALSE	0	0	0	FALSE
38046	GTGCCAGCAGCCGCGGTAA	GTGCCAGCMGCCGCGGTAA	592	0	0	FALSE	0	0	0	FALSE
243906	GTGCCAGCAGCCGCGGTAA	GTGCCAGCMGCCGCGGTAA	541	0	0	FALSE	0	0	0	FALSE
67433	GTGCCAGCACCCGCGGTAA	GTGCCAGCMGCCGCGGTAA	597	1	0	FALSE	0	0	0.4	FALSE
201102	GTGCCAGCACCCGCGGTAA	GTGCCAGCMGCCGCGGTAA	567	1	0	FALSE	0	0	0.4	FALSE
32908	GTGCCAGCAGCCGCGGTAA	GTGCCAGCMGCCGCGGTAA	599	0	0	FALSE	0	0	0	FALSE
25516	GTGCCAGCAGCCGCGGTAA	GTGCCAGCMGCCGCGGTAA	572	0	0	FALSE	0	0	0	FALSE
75338	GTGCCAGCAGCCGCGGTAA	GTGCCAGCMGCCGCGGTAA	555	0	0	FALSE	0	0	0	FALSE
274474	GTGCCAGCAGCCGCGGTAA	GTGCCAGCMGCCGCGGTAA	578	0	0	FALSE	0	0	0	FALSE
29272	GTGCCAGCAGCCGCGGTAA	GTGCCAGCMGCCGCGGTAA	707	0	0	FALSE	0	0	0	FALSE
56360	GTGCCAGCAGCCGCGGTAA	GTGCCAGCMGCCGCGGTAA	599	0	0	FALSE	0	0	0	FALSE
21066	GTGCCAGCAGCCGCGGTAA	GTGCCAGCMGCCGCGGTAA	601	0	0	FALSE	0	0	0	FALSE
26330	GTGCCAGCAGCCGCGGTAA	GTGCCAGCMGCCGCGGTAA	601	0	0	FALSE	0	0	0	FALSE
47289	GTGCCAGCAGCCGCGGTAA	GTGCCAGCMGCCGCGGTAA	526	0	0	FALSE	0	0	0	FALSE
2087	GTGCCAGCAGCCGCGGTAA	GTGCCAGCMGCCGCGGTAA	550	0	0	FALSE	0	0	0	FALSE
24580	GTGCCAGCAGCCGCGGTAA	GTGCCAGCMGCCGCGGTAA	596	0	0	FALSE	0	0	0	FALSE
25603	GTGCCAGCAGCCGCGGTAA	GTGCCAGCMGCCGCGGTAA	590	0	0	FALSE	0	0	0	FALSE
99865	GTGTCAGCCGCCGCGGTAA	GTGCCAGCMGCCGCGGTAA	350	1	0	FALSE	0	0	0.4	FALSE
27439	GTGCCAGCACCCGCGGTAA	GTGCCAGCMGCCGCGGTAA	591	1	0	FALSE	0	0	0.4	FALSE
279919	GTGCCAGCACCCGCGGTAA	GTGCCAGCMGCCGCGGTAA	590	1	0	FALSE	0	0	0.4	FALSE
118634	GTGCCAGCAGCCGCGGTAA	GTGCCAGCMGCCGCGGTAA	600	0	0	FALSE	0	0	0	FALSE
43212	GTGCCAGCAGCCGCGGTAA	GTGCCAGCMGCCGCGGTAA	561	0	0	FALSE	0	0	0	FALSE
120406	GTGCCAGCAGCCGCGGTAA	GTGCCAGCMGCCGCGGTAA	540	0	0	FALSE	0	0	0	FALSE
25333	GTGCCAGCACCCGCGGTAA	GTGCCAGCMGCCGCGGTAA	647	1	0	FALSE	0	0	0.4	FALSE
126483	GTGCCAGCAGCCGCGGTAA	GTGCCAGCMGCCGCGGTAA	553	0	0	FALSE	0	0	0	FALSE
32502	GTGCCAGCACCCGCGGTAA	GTGCCAGCMGCCGCGGTAA	599	1	0	FALSE	0	0	0.4	FALSE
260714	GTGCCAGCAGCCGCGGTAA	GTGCCAGCMGCCGCGGTAA	507	0	0	FALSE	0	0	0	FALSE
43666	GTGCCAGCAGCCGCGGTAA	GTGCCAGCMGCCGCGGTAA	564	0	0	FALSE	0	0	0	FALSE
51429	GTGCCAGCAGCCGCGGTAA	GTGCCAGCMGCCGCGGTAA	655	0	0	FALSE	0	0	0	FALSE
38050	GTGCCAGCAGCCGCGGTAA	GTGCCAGCMGCCGCGGTAA	585	0	0	FALSE	0	0	0	FALSE
29916	GTGCCAGCAGCCGCGGTAA	GTGCCAGCMGCCGCGGTAA	572	0	0	FALSE	0	0	0	FALSE
5618	GTGCCAGCAGCCGCGGTAA	GTGCCAGCMGCCGCGGTAA	496	0	0	FALSE	0	0	0	FALSE
52781	GTGCCAGCAGCCGCGGTAA	GTGCCAGCMGCCGCGGTAA	579	0	0	FALSE	0	0	0	FALSE
24425	GTGCCAGCAGCCGCGGTAA	GTGCCAGCMGCCGCGGTAA	569	0	0	FALSE	0	0	0	FALSE
60845	GTGCCAGCAGCCGCGGTAA	GTGCCAGCMGCCGCGGTAA	595	0	0	FALSE	0	0	0	FALSE
97469	GTGCCAGCAGCCGCGGTAA	GTGCCAGCMGCCGCGGTAA	582	0	0	FALSE	0	0	0	FALSE
65864	GTGCCAGCAGCCGCGGTAA	GTGCCAGCMGCCGCGGTAA	579	0	0	FALSE	0	0	0	FALSE
29200	GTGCCAGCAGCCGCGGTAA	GTGCCAGCMGCCGCGGTAA	612	0	0	FALSE	0	0	0	FALSE
243126	TGGCCAGCAGCCGCGGTAA	GTGCCAGCMGCCGCGGTAA	860	2	0	FALSE	0	0	0.8	FALSE
1727	GTGCCAGCAGCCGCGGTAA	GTGCCAGCMGCCGCGGTAA	567	0	0	FALSE	0	0	0	FALSE
65975	GTGCCAGCACCCGCGGTAA	GTGCCAGCMGCCGCGGTAA	593	1	0	FALSE	0	0	0.4	FALSE
25595	GTGCCAGTAGCCGCGGTAA	GTGCCAGCMGCCGCGGTAA	571	1	0	FALSE	0	0	0.4	FALSE
61270	GTGCCAGCAGCCGCGGTAA	GTGCCAGCMGCCGCGGTAA	575	0	0	FALSE	0	0	0	FALSE
29728	GTGCCAGCAGCTGCGGTAA	GTGCCAGCMGCCGCGGTAA	609	1	0	FALSE	0	0	0.4	FALSE
43347	GTGCCAGCAGCCGCGGTAA	GTGCCAGCMGCCGCGGTAA	546	0	0	FALSE	0	0	0	FALSE
202090	GTGCCAGCAGCCGCGGTAA	GTGCCAGCMGCCGCGGTAA	583	0	0	FALSE	0	0	0	FALSE
40289	GTGCCAGCAGCTGCGGTAA	GTGCCAGCMGCCGCGGTAA	608	1	0	FALSE	0	0	0.4	FALSE
216579	GTGCCAGCAGCCGCGGTAA	GTGCCAGCMGCCGCGGTAA	1134	0	0	FALSE	0	0	0	FALSE
198463	GTGCCAGCAGCCGCGGTAA	GTGCCAGCMGCCGCGGTAA	576	0	0	FALSE	0	0	0	FALSE
211295	GTGCCAGCAGCCGCGGTAA	GTGCCAGCMGCCGCGGTAA	540	0	0	FALSE	0	0	0	FALSE
178808	GTGCCAGCAGCTGCGGTAA	GTGCCAGCMGCCGCGGTAA	483	1	0	FALSE	0	0	0.4	FALSE
43394	GTGCCAGCAGCCGCGGTAA	GTGCCAGCMGCCGCGGTAA	552	0	0	FALSE	0	0	0	FALSE
100894	GTGCCAGCAGCCGCGGTAA	GTGCCAGCMGCCGCGGTAA	550	0	0	FALSE	0	0	0	FALSE
36021	GTGCCAGCAGCCGCGGTAA	GTGCCAGCMGCCGCGGTAA	601	0	0	FALSE	0	0	0	FALSE
24582	GTGCCAGCAGCCGCGGTAA	GTGCCAGCMGCCGCGGTAA	589	0	0	FALSE	0	0	0	FALSE
276030	GTGCCAGCAGCCGCGGTAA	GTGCCAGCMGCCGCGGTAA	564	0	0	FALSE	0	0	0	FALSE
160021	GTGCCAGCAGCCGCGGTAA	GTGCCAGCMGCCGCGGTAA	581	0	0	FALSE	0	0	0	FALSE
35632	GTGCCAGCAGCCGCGGTAA	GTGCCAGCMGCCGCGGTAA	569	0	0	FALSE	0	0	0	FALSE
20753	GTGCCAGCAGCCGCGGTAA	GTGCCAGCMGCCGCGGTAA	574	0	0	FALSE	0	0	0	FALSE
37970	GTGCCAGCAGCCGCGGTAA	GTGCCAGCMGCCGCGGTAA	587	0	0	FALSE	0	0	0	FALSE
26449	GTGCCAGCAGCCGCGGTAA	GTGCCAGCMGCCGCGGTAA	570	0	0	FALSE	0	0	0	FALSE
1075	TGGCCAGCAGCCGCGGTAA	GTGCCAGCMGCCGCGGTAA	857	2	0	FALSE	0	0	0.8	FALSE
32081	GTGCCAGCAGCCGCGGTAA	GTGCCAGCMGCCGCGGTAA	597	0	0	FALSE	0	0	0	FALSE
143048	GTGCCAGCAGCCGCGGTAA	GTGCCAGCMGCCGCGGTAA	572	0	0	FALSE	0	0	0	FALSE
53791	GTGCCAGCAGCCGCGGTAA	GTGCCAGCMGCCGCGGTAA	657	0	0	FALSE	0	0	0	FALSE
27668	GTGCCAGCAGCCGCGGTAA	GTGCCAGCMGCCGCGGTAA	586	0	0	FALSE	0	0	0	FALSE
93106	GTGCCAGCAGCCGCGGTAA	GTGCCAGCMGCCGCGGTAA	651	0	0	FALSE	0	0	0	FALSE
52791	GTGCCAGCAGCCGCGGTAA	GTGCCAGCMGCCGCGGTAA	537	0	0	FALSE	0	0	0	FALSE
163294	GTGCCAGCAGCCGCGGTAA	GTGCCAGCMGCCGCGGTAA	588	0	0	FALSE	0	0	0	FALSE
55485	GTGCCAGCAGCCGCGGTAA	GTGCCAGCMGCCGCGGTAA	566	0	0	FALSE	0	0	0	FALSE
143979	GTGCCAGCAGCCGCGGTAA	GTGCCAGCMGCCGCGGTAA	597	0	0	FALSE	0	0	0	FALSE
211306	GTGCCAGCAGCCGCGGTAA	GTGCCAGCMGCCGCGGTAA	540	0	0	FALSE	0	0	0	FALSE
56494	GTGCCAGCAGCCGCGGTAA	GTGCCAGCMGCCGCGGTAA	579	0	0	FALSE	0	0	0	FALSE
21439	GTGCCAGCAGCCGCGGTAA	GTGCCAGCMGCCGCGGTAA	617	0	0	FALSE	0	0	0	FALSE
92275	GTGCCAGCAGCCGCGGTAA	GTGCCAGCMGCCGCGGTAA	500	0	0	FALSE	0	0	0	FALSE
92962	GTGCCAGCAGCCGCGGTAA	GTGCCAGCMGCCGCGGTAA	483	0	0	FALSE	0	0	0	FALSE
37261	GTGCCAGCAGCCGCGGTAA	GTGCCAGCMGCCGCGGTAA	456	0	0	FALSE	0	0	0	FALSE
164219	GTGCCAGCAGCCGCGGTAA	GTGCCAGCMGCCGCGGTAA	575	0	0	FALSE	0	0	0	FALSE
47343	GTGCCAGCAGCCGCGGTAA	GTGCCAGCMGCCGCGGTAA	509	0	0	FALSE	0	0	0	FALSE
62429	GTGCCAGCAGCCGCGGTAA	GTGCCAGCMGCCGCGGTAA	572	0	0	FALSE	0	0	0	FALSE
33301	GTGCCAGCAGCCGCGGTAA	GTGCCAGCMGCCGCGGTAA	501	0	0	FALSE	0	0	0	FALSE
25360	GTGCCAGCAGCCGCGGTAA	GTGCCAGCMGCCGCGGTAA	593	0	0	FALSE	0	0	0	FALSE
280364	GTGCCAGCAGCCGCGGTAA	GTGCCAGCMGCCGCGGTAA	521	0	0	FALSE	0	0	0	FALSE
78907	GTGCCAGCAGCCGCGGTAA	GTGCCAGCMGCCGCGGTAA	443	0	0	FALSE	0	0	0	FALSE
28929	GTGCCAGCAGCCGCGGTAA	GTGCCAGCMGCCGCGGTAA	600	0	0	FALSE	0	0	0	FALSE
279065	GTGCCAGCACCCGCGGTAA	GTGCCAGCMGCCGCGGTAA	601	1	0	FALSE	0	0	0.4	FALSE
81026	GTGCCAGCAGCCGCGGTAA	GTGCCAGCMGCCGCGGTAA	480	0	0	FALSE	0	0	0	FALSE
35350	GTGCCAGCAGCCGCGGTAA	GTGCCAGCMGCCGCGGTAA	565	0	0	FALSE	0	0	0	FALSE
92952	GTGCCAGCAGCCGCGGTAA	GTGCCAGCMGCCGCGGTAA	454	0	0	FALSE	0	0	0	FALSE
35347	GTGCCAGCAGCCGCGGTAA	GTGCCAGCMGCCGCGGTAA	569	0	0	FALSE	0	0	0	FALSE
36543	GTGCCAGCAGCCGCGGTAA	GTGCCAGCMGCCGCGGTAA	584	0	0	FALSE	0	0	0	FALSE
6443	GTGCCAGCAGCCGCGGTAA	GTGCCAGCMGCCGCGGTAA	577	0	0	FALSE	0	0	0	FALSE
21653	GTGCCAGCAGCCGCGGTAA	GTGCCAGCMGCCGCGGTAA	555	0	0	FALSE	0	0	0	FALSE
31896	GTGCCAGCAGCCGCGGTAA	GTGCCAGCMGCCGCGGTAA	599	0	0	FALSE	0	0	0	FALSE
155369	GTGTCAGCCGCCGCGGTAA	GTGCCAGCMGCCGCGGTAA	472	1	0	FALSE	0	0	0.4	FALSE
204230	GTGCCAGCAGCCGCGGTAA	GTGCCAGCMGCCGCGGTAA	624	0	0	FALSE	0	0	0	FALSE
20137	GTGCCAGCAGCCGTGATAA	GTGCCAGCMGCCGCGGTAA	610	1	1	FALSE	0	0	1.4	FALSE
59784	GTGCCAGCAGCCGCGGTAA	GTGCCAGCMGCCGCGGTAA	574	0	0	FALSE	0	0	0	FALSE
5178	GTGCCAGCAGCCGCGGTAA	GTGCCAGCMGCCGCGGTAA	586	0	0	FALSE	0	0	0	FALSE
20757	GTGCCAGCAGCCGCGGTAA	GTGCCAGCMGCCGCGGTAA	576	0	0	FALSE	0	0	0	FALSE
35043	GTGCCAGCAGCCGCGGTAA	GTGCCAGCMGCCGCGGTAA	593	0	0	FALSE	0	0	0	FALSE
165508	GTGCCAGCAGCCGCGGTAA	GTGCCAGCMGCCGCGGTAA	567	0	0	FALSE	0	0	0	FALSE
8420	GTGCCAGCAGCCGCGGTAA	GTGCCAGCMGCCGCGGTAA	634	0	0	FALSE	0	0	0	FALSE
37048	GTGCCAGCAGCCGCGGTAA	GTGCCAGCMGCCGCGGTAA	591	0	0	FALSE	0	0	0	FALSE
36425	GTGCCAGCAGCCGCGGTAA	GTGCCAGCMGCCGCGGTAA	590	0	0	FALSE	0	0	0	FALSE
90275	GTGCCAGCAGCCGCGGTAA	GTGCCAGCMGCCGCGGTAA	482	0	0	FALSE	0	0	0	FALSE
24735	GTGCCAGCAGCCGCGGTAA	GTGCCAGCMGCCGCGGTAA	562	0	0	FALSE	0	0	0	FALSE
23562	GTGCCAGCAGCCGCGGTAA	GTGCCAGCMGCCGCGGTAA	574	0	0	FALSE	0	0	0	FALSE
35510	GTGCCAGCAGCCGCGGTAA	GTGCCAGCMGCCGCGGTAA	618	0	0	FALSE	0	0	0	FALSE
97699	GTGCCAGCACCCGCGGTAA	GTGCCAGCMGCCGCGGTAA	611	1	0	FALSE	0	0	0.4	FALSE
61471	GTGCCAGCACCCGCGGTAA	GTGCCAGCMGCCGCGGTAA	583	1	0	FALSE	0	0	0.4	FALSE
71929	GTGCCAGCAGCCGCGGTAA	GTGCCAGCMGCCGCGGTAA	548	0	0	FALSE	0	0	0	FALSE
28006	GTGCCAGCAGCCGCGGTAA	GTGCCAGCMGCCGCGGTAA	601	0	0	FALSE	0	0	0	FALSE
92927	GTGCCAGCAGCCGCGGTAA	GTGCCAGCMGCCGCGGTAA	606	0	0	FALSE	0	0	0	FALSE
18592	GTGCCAGCAGCCGCGGTAA	GTGCCAGCMGCCGCGGTAA	510	0	0	FALSE	0	0	0	FALSE
24620	GTGCCAGCAGCCGCGGTAA	GTGCCAGCMGCCGCGGTAA	586	0	0	FALSE	0	0	0	FALSE
23587	GTGCCAGCAGCCGCGGTAA	GTGCCAGCMGCCGCGGTAA	579	0	0	FALSE	0	0	0	FALSE
170127	GTGCCAGCAGCCGCGGTAA	GTGCCAGCMGCCGCGGTAA	484	0	0	FALSE	0	0	0	FALSE
157107	GTGCCAGCAGCCGCGGTAA	GTGCCAGCMGCCGCGGTAA	572	0	0	FALSE	0	0	0	FALSE
25608	GTGCCAGCAGCCGCGGTAA	GTGCCAGCMGCCGCGGTAA	588	0	0	FALSE	0	0	0	FALSE
96450	GTGCCAGCAGCCGCGGTAA	GTGCCAGCMGCCGCGGTAA	602	0	0	FALSE	0	0	0	FALSE
60058	GTGCCAGCACCCGCGGTAA	GTGCCAGCMGCCGCGGTAA	576	1	0	FALSE	0	0	0.4	FALSE
26926	GTGCCAGCAGCCGCGGTAA	GTGCCAGCMGCCGCGGTAA	564	0	0	FALSE	0	0	0	FALSE
208902	GTGCCAGCAGCCGCGGTAA	GTGCCAGCMGCCGCGGTAA	564	0	0	FALSE	0	0	0	FALSE
23770	GTGCCAGCAGCCGCGGTAA	GTGCCAGCMGCCGCGGTAA	561	0	0	FALSE	0	0	0	FALSE
22592	GTGCCAGCAGCCGCGGTAA	GTGCCAGCMGCCGCGGTAA	593	0	0	FALSE	0	0	0	FALSE
219636	GTGCCAGCAGCCGCGGTAA	GTGCCAGCMGCCGCGGTAA	537	0	0	FALSE	0	0	0	FALSE
277947	GTGCCAGCAGCCGCGGTAA	GTGCCAGCMGCCGCGGTAA	809	0	0	FALSE	0	0	0	FALSE
10434	GTGCCAGCAGCCGCGGTAA	GTGCCAGCMGCCGCGGTAA	622	0	0	FALSE	0	0	0	FALSE
27676	GTGCCAGCAGCCGCGGTAA	GTGCCAGCMGCCGCGGTAA	585	0	0	FALSE	0	0	0	FALSE
21252	GTGCCAGCAGCCGCGGTAA	GTGCCAGCMGCCGCGGTAA	559	0	0	FALSE	0	0	0	FALSE
46381	GTGCCAGCAGCCGCGGTAA	GTGCCAGCMGCCGCGGTAA	560	0	0	FALSE	0	0	0	FALSE
67821	GTGCCAGCAGCCGCGGTAA	GTGCCAGCMGCCGCGGTAA	613	0	0	FALSE	0	0	0	FALSE
102219	GTGCCAGCAGCCGCGGTAA	GTGCCAGCMGCCGCGGTAA	565	0	0	FALSE	0	0	0	FALSE
203658	GTGCCAGCAGCCGCGGTAA	GTGCCAGCMGCCGCGGTAA	541	0	0	FALSE	0	0	0	FALSE
46182	GTGCCAGCAGCCGCGGTAA	GTGCCAGCMGCCGCGGTAA	584	0	0	FALSE	0	0	0	FALSE
89522	GTGCCAGCAGCCGCGGTAA	GTGCCAGCMGCCGCGGTAA	487	0	0	FALSE	0	0	0	FALSE
122010	GTGCCAGCAGCCGCGGTAA	GTGCCAGCMGCCGCGGTAA	498	0	0	FALSE	0	0	0	FALSE
281143	GTGCCAGCAGCCGCGGTAA	GTGCCAGCMGCCGCGGTAA	576	0	0	FALSE	0	0	0	FALSE
30306	GTGCCAGCAGCCGCGGTAA	GTGCCAGCMGCCGCGGTAA	579	0	0	FALSE	0	0	0	FALSE
25541	GTGCCAGCAGCCGCGGTAA	GTGCCAGCMGCCGCGGTAA	558	0	0	FALSE	0	0	0	FALSE
25354	GTGCCAGCAGCCGCGGTAA	GTGCCAGCMGCCGCGGTAA	578	0	0	FALSE	0	0	0	FALSE
155241	GTGCCAGCAGCCGCGGTAA	GTGCCAGCMGCCGCGGTAA	604	0	0	FALSE	0	0	0	FALSE
54756	GTGCCAGCAGCCGCGGTAA	GTGCCAGCMGCCGCGGTAA	626	0	0	FALSE	0	0	0	FALSE
144009	GTGCCAGCAGCCGCGGTAA	GTGCCAGCMGCCGCGGTAA	596	0	0	FALSE	0	0	0	FALSE
68710	GTGCCAGCAGCCGCGGTAA	GTGCCAGCMGCCGCGGTAA	1078	0	0	FALSE	0	0	0	FALSE
51146	GTGCCAGCAGCCGCGGTAA	GTGCCAGCMGCCGCGGTAA	574	0	0	FALSE	0	0	0	FALSE
83639	GTGCCAGCACCCGCGGTAA	GTGCCAGCMGCCGCGGTAA	620	1	0	FALSE	0	0	0.4	FALSE
29352	GTGCCAGCAGCCGCGGTAA	GTGCCAGCMGCCGCGGTAA	569	0	0	FALSE	0	0	0	FALSE
135240	GTGCCAGCAGCCGCGGTAA	GTGCCAGCMGCCGCGGTAA	525	0	0	FALSE	0	0	0	FALSE
98071	GTGCCAGCACCCGCGGTAA	GTGCCAGCMGCCGCGGTAA	1447	1	0	FALSE	0	0	0.4	FALSE
91819	GTGCCAGCAGCCGCGGTAA	GTGCCAGCMGCCGCGGTAA	481	0	0	FALSE	0	0	0	FALSE
145085	GTGCCAGCAGCCGCGGTAA	GTGCCAGCMGCCGCGGTAA	596	0	0	FALSE	0	0	0	FALSE
78892	GTGCCAGCAGCCGCGGTAA	GTGCCAGCMGCCGCGGTAA	564	0	0	FALSE	0	0	0	FALSE
141646	GTGCCAGCAGCCGCGGTAA	GTGCCAGCMGCCGCGGTAA	608	0	0	FALSE	0	0	0	FALSE
59629	GTGCCAGCAGCCGCGGTAA	GTGCCAGCMGCCGCGGTAA	541	0	0	FALSE	0	0	0	FALSE
41249	GTGCCAGCAGCCGCGGTAA	GTGCCAGCMGCCGCGGTAA	491	0	0	FALSE	0	0	0	FALSE
29706	GTGCCAGCAGCCGCGGTAA	GTGCCAGCMGCCGCGGTAA	515	0	0	FALSE	0	0	0	FALSE
200724	GTGCCAGCAGCCGCGGTAA	GTGCCAGCMGCCGCGGTAA	607	0	0	FALSE	0	0	0	FALSE
96999	GTGCCAGCAGCCGCGGTAA	GTGCCAGCMGCCGCGGTAA	588	0	0	FALSE	0	0	0	FALSE
104615	GTGCCAGCAGCCGCGGTAA	GTGCCAGCMGCCGCGGTAA	554	0	0	FALSE	0	0	0	FALSE
25856	GTGCCAGCACCCGCGGTAA	GTGCCAGCMGCCGCGGTAA	578	1	0	FALSE	0	0	0.4	FALSE
56480	GTGCCAGCAGCCGCGGTAA	GTGCCAGCMGCCGCGGTAA	595	0	0	FALSE	0	0	0	FALSE
78903	GTGCCAGCAGCCGCGGTAA	GTGCCAGCMGCCGCGGTAA	481	0	0	FALSE	0	0	0	FALSE
32532	GTGCCAGCAGCCGCGGTAA	GTGCCAGCMGCCGCGGTAA	598	0	0	FALSE	0	0	0	FALSE
61413	GTGCCAGCAGCCGCGGTAA	GTGCCAGCMGCCGCGGTAA	485	0	0	FALSE	0	0	0	FALSE
23811	GTGCCAGCAGCCGCGGTAA	GTGCCAGCMGCCGCGGTAA	583	0	0	FALSE	0	0	0	FALSE
53016	GTGCCAGCAGCCGCGGTAA	GTGCCAGCMGCCGCGGTAA	564	0	0	FALSE	0	0	0	FALSE
90276	GTGCCAGCAGCCGCGGTAA	GTGCCAGCMGCCGCGGTAA	493	0	0	FALSE	0	0	0	FALSE
62591	GTGCCAGCAGCCGCGGTAA	GTGCCAGCMGCCGCGGTAA	541	0	0	FALSE	0	0	0	FALSE
6471	GTGCCAGCAGCCGCGGTAA	GTGCCAGCMGCCGCGGTAA	585	0	0	FALSE	0	0	0	FALSE
93012	GTGCCAGCAGCCGCGGTAA	GTGCCAGCMGCCGCGGTAA	493	0	0	FALSE	0	0	0	FALSE
29211	GTGCCAGCAGCCGCGGTAA	GTGCCAGCMGCCGCGGTAA	538	0	0	FALSE	0	0	0	FALSE
49321	GTGCCAGCGAGCCGCGGTAA	GTGCCAGC-MGCCGCGGTAA	540	0	0	FALSE	1	0	1	FALSE
52539	GTGCCAGCAGCCGCGGTAA	GTGCCAGCMGCCGCGGTAA	552	0	0	FALSE	0	0	0	FALSE
26882	GTGCCAGCAGCCGCGGTAA	GTGCCAGCMGCCGCGGTAA	493	0	0	FALSE	0	0	0	FALSE
24433	GTGCCAGCAGCCGCGGTAA	GTGCCAGCMGCCGCGGTAA	575	0	0	FALSE	0	0	0	FALSE
62189	GTGCCAGCAGCCGCGGTAA	GTGCCAGCMGCCGCGGTAA	580	0	0	FALSE	0	0	0	FALSE
274803	GTGCCAGCACCCGCGGTAA	GTGCCAGCMGCCGCGGTAA	577	1	0	FALSE	0	0	0.4	FALSE
53674	GTGCCAGCAGCCGCGGTAA	GTGCCAGCMGCCGCGGTAA	548	0	0	FALSE	0	0	0	FALSE
35643	GTGCCAGCAGCCGCGGTAA	GTGCCAGCMGCCGCGGTAA	586	0	0	FALSE	0	0	0	FALSE
144017	GTGCCAGCAGCCGCGGTAA	GTGCCAGCMGCCGCGGTAA	577	0	0	FALSE	0	0	0	FALSE
41253	GTGCCAGCAGCCGCGGTAA	GTGCCAGCMGCCGCGGTAA	401	0	0	FALSE	0	0	0	FALSE
75039	GTGCCAGCACCCGCGGTAA	GTGCCAGCMGCCGCGGTAA	598	1	0	FALSE	0	0	0.4	FALSE
30989	GTGCCAGCAGCCGCGGTAA	GTGCCAGCMGCCGCGGTAA	537	0	0	FALSE	0	0	0	FALSE
90239	GTGCCAGCAGCCGCGGTAA	GTGCCAGCMGCCGCGGTAA	514	0	0	FALSE	0	0	0	FALSE
777	GTGCCAGCAGCCGCGGTAA	GTGCCAGCMGCCGCGGTAA	584	0	0	FALSE	0	0	0	FALSE
57395	GTGCCAGCACCCGCGGTAA	GTGCCAGCMGCCGCGGTAA	626	1	0	FALSE	0	0	0.4	FALSE
102974	GTGCCAGCAGCCGCGGTAA	GTGCCAGCMGCCGCGGTAA	593	0	0	FALSE	0	0	0	FALSE
260525	GTGCCAGCAGCCGCGGTAA	GTGCCAGCMGCCGCGGTAA	565	0	0	FALSE	0	0	0	FALSE
159245	GTGCCAGCAGCCGCGGTAA	GTGCCAGCMGCCGCGGTAA	577	0	0	FALSE	0	0	0	FALSE
89524	GTGCCAGCAGCCGCGGTAA	GTGCCAGCMGCCGCGGTAA	478	0	0	FALSE	0	0	0	FALSE
23062	GTGCCAGCAGCCGCGGTAA	GTGCCAGCMGCCGCGGTAA	559	0	0	FALSE	0	0	0	FALSE
155254	GTGCCAGCAGCCGCGGTAA	GTGCCAGCMGCCGCGGTAA	597	0	0	FALSE	0	0	0	FALSE
194396	GTGCCAGCCGCCGCGGTAA	GTGCCAGCMGCCGCGGTAA	572	0	0	FALSE	0	0	0	FALSE
2888	GTGCCAGCAGCCGCGGTAA	GTGCCAGCMGCCGCGGTAA	606	0	0	FALSE	0	0	0	FALSE
91783	GTGCCAGCAGCCGCGGTAA	GTGCCAGCMGCCGCGGTAA	478	0	0	FALSE	0	0	0	FALSE
27356	GTGCCAGCACCCGCGGTAA	GTGCCAGCMGCCGCGGTAA	586	1	0	FALSE	0	0	0.4	FALSE
276257	GTGCCAGCAGCCGCGGTAA	GTGCCAGCMGCCGCGGTAA	570	0	0	FALSE	0	0	0	FALSE
83415	GTGCCAGCAGCCGCGGTAA	GTGCCAGCMGCCGCGGTAA	581	0	0	FALSE	0	0	0	FALSE
99515	GTGTCAGCCGCCGCGGTAA	GTGCCAGCMGCCGCGGTAA	350	1	0	FALSE	0	0	0.4	FALSE
139909	GTGCCAGCAGCCGCGGTAA	GTGCCAGCMGCCGCGGTAA	520	0	0	FALSE	0	0	0	FALSE
128520	GTGCCAGCAGCCGCGGTAA	GTGCCAGCMGCCGCGGTAA	555	0	0	FALSE	0	0	0	FALSE
80365	GTGCCAGCAGCCGCGGTAA	GTGCCAGCMGCCGCGGTAA	582	0	0	FALSE	0	0	0	FALSE
144707	GTGCCAGCAGCCGCGGTAA	GTGCCAGCMGCCGCGGTAA	593	0	0	FALSE	0	0	0	FALSE
36420	GTGCCAGCAGCCGCGGTAA	GTGCCAGCMGCCGCGGTAA	510	0	0	FALSE	0	0	0	FALSE
78901	GTGCCAGCAGCCGCGGTAA	GTGCCAGCMGCCGCGGTAA	481	0	0	FALSE	0	0	0	FALSE
103097	GTGCCAGCAGCCGCGGTAA	GTGCCAGCMGCCGCGGTAA	579	0	0	FALSE	0	0	0	FALSE
141644	GTGCCAGCAGCCGCGGTAA	GTGCCAGCMGCCGCGGTAA	597	0	0	FALSE	0	0	0	FALSE
21678	GTGCCAGCAGCCGCGGTAA	GTGCCAGCMGCCGCGGTAA	583	0	0	FALSE	0	0	0	FALSE
36020	GTGCCAGCACCCGCGGTAA	GTGCCAGCMGCCGCGGTAA	587	1	0	FALSE	0	0	0.4	FALSE
78906	GTGCCAGCAGCCGCGGTAA	GTGCCAGCMGCCGCGGTAA	500	0	0	FALSE	0	0	0	FALSE
24838	GTGCCAGCAGCCGCGGTAA	GTGCCAGCMGCCGCGGTAA	450	0	0	FALSE	0	0	0	FALSE
78918	GTGCCAGCAGCCGCGGTAA	GTGCCAGCMGCCGCGGTAA	493	0	0	FALSE	0	0	0	FALSE
188123	GTGCCAGCAGCCGCGGTAA	GTGCCAGCMGCCGCGGTAA	553	0	0	FALSE	0	0	0	FALSE
35722	GTGCCAGCAGCCGCGGTAA	GTGCCAGCMGCCGCGGTAA	555	0	0	FALSE	0	0	0	FALSE
7927	GTGCCAGCAGCCGCGGTAA	GTGCCAGCMGCCGCGGTAA	564	0	0	FALSE	0	0	0	FALSE
252418	GTGCCAGCAGCCGCGGTAA	GTGCCAGCMGCCGCGGTAA	558	0	0	FALSE	0	0	0	FALSE
60663	GTGCCAGCACCCGCGGTAA	GTGCCAGCMGCCGCGGTAA	610	1	0	FALSE	0	0	0.4	FALSE
6467	GTGCCAGCAGCCGCGGTAA	GTGCCAGCMGCCGCGGTAA	577	0	0	FALSE	0	0	0	FALSE
105258	GTGCCAGCAGCCGCGGTAA	GTGCCAGCMGCCGCGGTAA	518	0	0	FALSE	0	0	0	FALSE
239177	GTGCCAGCAGCCGCGGTAA	GTGCCAGCMGCCGCGGTAA	535	0	0	FALSE	0	0	0	FALSE
61694	GTGCCAGCAGCCGCGGTAA	GTGCCAGCMGCCGCGGTAA	645	0	0	FALSE	0	0	0	FALSE
186387	GTGTCAGCCGCCGCGGTAA	GTGCCAGCMGCCGCGGTAA	480	1	0	FALSE	0	0	0.4	FALSE
213358	GTGCCAGCAGCCGCGGTAA	GTGCCAGCMGCCGCGGTAA	578	0	0	FALSE	0	0	0	FALSE
51603	GTGCCAGCAGCCGCGGTAA	GTGCCAGCMGCCGCGGTAA	586	0	0	FALSE	0	0	0	FALSE
78897	GTGCCAGCAGCCGCGGTAA	GTGCCAGCMGCCGCGGTAA	530	0	0	FALSE	0	0	0	FALSE
6735	TGGCCAGCAGCCGCGGTAA	GTGCCAGCMGCCGCGGTAA	828	2	0	FALSE	0	0	0.8	FALSE
23576	GTGTCAGCAGCCGCGGTAA	GTGCCAGCMGCCGCGGTAA	573	1	0	FALSE	0	0	0.4	FALSE
92166	GTGCCAGCAGCCGCGGTAA	GTGCCAGCMGCCGCGGTAA	569	0	0	FALSE	0	0	0	FALSE
23994	GTGCCAGCACCCGCGGTAA	GTGCCAGCMGCCGCGGTAA	644	1	0	FALSE	0	0	0.4	FALSE
31451	GTGCCAGCAGCCGCGGTAA	GTGCCAGCMGCCGCGGTAA	576	0	0	FALSE	0	0	0	FALSE
36850	GTGCCAGCAGCCGCCGGTAA	GTGCCAGCMGCCGC-GGTAA	591	0	0	FALSE	1	0	1	FALSE
53420	GTGCCAGCAGCCGCGGTAA	GTGCCAGCMGCCGCGGTAA	611	0	0	FALSE	0	0	0	FALSE
79576	GTGCCAGCACCCGCGGTAA	GTGCCAGCMGCCGCGGTAA	582	1	0	FALSE	0	0	0.4	FALSE
25600	GTGCCAGCAGCCGCGGTAA	GTGCCAGCMGCCGCGGTAA	582	0	0	FALSE	0	0	0	FALSE
37975	GTGCCAGCAGCCGCGGTAA	GTGCCAGCMGCCGCGGTAA	582	0	0	FALSE	0	0	0	FALSE
27992	GTGCCAGCAGCCGCGGTAA	GTGCCAGCMGCCGCGGTAA	609	0	0	FALSE	0	0	0	FALSE
67410	GTGCCAGCAGCCGCGGTAA	GTGCCAGCMGCCGCGGTAA	562	0	0	FALSE	0	0	0	FALSE
162061	GTGCCAGCAGCCGCGGTAA	GTGCCAGCMGCCGCGGTAA	275	0	0	FALSE	0	0	0	FALSE
30045	GTGCCAGCAGCCGCGGTAA	GTGCCAGCMGCCGCGGTAA	618	0	0	FALSE	0	0	0	FALSE
151791	GTGCCAGCAGCCGCGGTAA	GTGCCAGCMGCCGCGGTAA	505	0	0	FALSE	0	0	0	FALSE
5689	GTGCCAGCAGCCGCGGTAA	GTGCCAGCMGCCGCGGTAA	579	0	0	FALSE	0	0	0	FALSE
26517	GTGCCAGCAGCCGCGGTAA	GTGCCAGCMGCCGCGGTAA	567	0	0	FALSE	0	0	0	FALSE
93417	GTGCCAGCAGCCGCGGTAA	GTGCCAGCMGCCGCGGTAA	481	0	0	FALSE	0	0	0	FALSE
51033	GTGCCAGCACCCGCGGTAA	GTGCCAGCMGCCGCGGTAA	610	1	0	FALSE	0	0	0.4	FALSE
261803	GTGCCAGCAGCCGCGGTAA	GTGCCAGCMGCCGCGGTAA	507	0	0	FALSE	0	0	0	FALSE
189453	GTGCCAGCACCCGCGGTAA	GTGCCAGCMGCCGCGGTAA	546	1	0	FALSE	0	0	0.4	FALSE
61895	GTGCCAGCACCCGCGGTAT	GTGCCAGCMGCCGCGGTAA	576	1	0	TRUE	0	0	3.4	FALSE
208674	GTGCCAGCAGCCGCGGTAA	GTGCCAGCMGCCGCGGTAA	454	0	0	FALSE	0	0	0	FALSE
50553	GTGCCAGCAGCCGCGGTAA	GTGCCAGCMGCCGCGGTAA	1038	0	0	FALSE	0	0	0	FALSE
55838	GTGCCAGCAGCCGCGGTAA	GTGCCAGCMGCCGCGGTAA	626	0	0	FALSE	0	0	0	FALSE
130813	GTGCCAGCAGCCGCGGTAA	GTGCCAGCMGCCGCGGTAA	549	0	0	FALSE	0	0	0	FALSE
143815	GTGCCAGCAGCCGCGGTAA	GTGCCAGCMGCCGCGGTAA	463	0	0	FALSE	0	0	0	FALSE
25123	GTGCCAGCAGCCGCGGTAA	GTGCCAGCMGCCGCGGTAA	576	0	0	FALSE	0	0	0	FALSE
54194	TGGCCAGCAGCCGCGGTAA	GTGCCAGCMGCCGCGGTAA	892	2	0	FALSE	0	0	0.8	FALSE
194374	GTGCCAGCAGCCGCGGTAA	GTGCCAGCMGCCGCGGTAA	550	0	0	FALSE	0	0	0	FALSE
260842	GTGCCAGCAGCCGCGGTAA	GTGCCAGCMGCCGCGGTAA	554	0	0	FALSE	0	0	0	FALSE
279355	GTGCCAGCAGCCGCGGTAA	GTGCCAGCMGCCGCGGTAA	567	0	0	FALSE	0	0	0	FALSE
93453	GTGCCAGCAGCCGCGGTAA	GTGCCAGCMGCCGCGGTAA	466	0	0	FALSE	0	0	0	FALSE
27229	GTGCCAGCAGCCGCAGTAA	GTGCCAGCMGCCGCGGTAA	564	0	1	FALSE	0	0	1	FALSE
19482	GTGCCAGCAGCCGCGGTAA	GTGCCAGCMGCCGCGGTAA	771	0	0	FALSE	0	0	0	FALSE
21932	GTGCCAGCAGCCGCGGTAA	GTGCCAGCMGCCGCGGTAA	587	0	0	FALSE	0	0	0	FALSE
34368	GTGCCAGCACCCGCGGTAA	GTGCCAGCMGCCGCGGTAA	556	1	0	FALSE	0	0	0.4	FALSE
107114	GTGCCAGCAGCCGCGGTAA	GTGCCAGCMGCCGCGGTAA	580	0	0	FALSE	0	0	0	FALSE
147740	GTGCCAGCAGCCGCGGTAA	GTGCCAGCMGCCGCGGTAA	537	0	0	FALSE	0	0	0	FALSE
31127	GTGCCAGCAACCGCGGTAA	GTGCCAGCMGCCGCGGTAA	538	1	0	FALSE	0	0	0.4	FALSE
39096	GTGCCAGCAGCCGCGGTAA	GTGCCAGCMGCCGCGGTAA	564	0	0	FALSE	0	0	0	FALSE
6441	GTGCCAGCAGCCGCGGTAA	GTGCCAGCMGCCGCGGTAA	579	0	0	FALSE	0	0	0	FALSE
53740	GTGCCAGCAGCCGCGGTAA	GTGCCAGCMGCCGCGGTAA	553	0	0	FALSE	0	0	0	FALSE
73588	GTGCCAGCACCCGCGGTAA	GTGCCAGCMGCCGCGGTAA	595	1	0	FALSE	0	0	0.4	FALSE
31312	GTGCCAGCAGCCGCGGTAA	GTGCCAGCMGCCGCGGTAA	553	0	0	FALSE	0	0	0	FALSE
65889	GTGCCAGCAGCCGCGGTAA	GTGCCAGCMGCCGCGGTAA	601	0	0	FALSE	0	0	0	FALSE
27553	GTGCCAGCAGCCGCGGTAA	GTGCCAGCMGCCGCGGTAA	550	0	0	FALSE	0	0	0	FALSE
117016	GTGCCAGCAGCCGCGGTAA	GTGCCAGCMGCCGCGGTAA	589	0	0	FALSE	0	0	0	FALSE
93455	GTGCCAGCAGCCGCGGTAA	GTGCCAGCMGCCGCGGTAA	466	0	0	FALSE	0	0	0	FALSE
80794	GTGCCAGCAGCCGCGGTAA	GTGCCAGCMGCCGCGGTAA	553	0	0	FALSE	0	0	0	FALSE
96538	GTGCCAGCAGCCGCGGTAA	GTGCCAGCMGCCGCGGTAA	552	0	0	FALSE	0	0	0	FALSE
48954	GTGCCAGCAGCCGCGGTAA	GTGCCAGCMGCCGCGGTAA	542	0	0	FALSE	0	0	0	FALSE
93539	GTGCCAGCAGCCGCGGTAA	GTGCCAGCMGCCGCGGTAA	606	0	0	FALSE	0	0	0	FALSE
20754	GTGCCAGCAGCCGCGGTAA	GTGCCAGCMGCCGCGGTAA	571	0	0	FALSE	0	0	0	FALSE
26373	GTGCCAGCACCCGCGGTAA	GTGCCAGCMGCCGCGGTAA	540	1	0	FALSE	0	0	0.4	FALSE
276375	GTGCCAGCAGCCGCGGTAA	GTGCCAGCMGCCGCGGTAA	787	0	0	FALSE	0	0	0	FALSE
97703	GTGCCAGCACCCGCGGTAA	GTGCCAGCMGCCGCGGTAA	581	1	0	FALSE	0	0	0.4	FALSE
1436	GTGCCAGCAGCCGCGGTAA	GTGCCAGCMGCCGCGGTAA	1026	0	0	FALSE	0	0	0	FALSE
26779	GTGCCAGCAGCCGCGGTAA	GTGCCAGCMGCCGCGGTAA	562	0	0	FALSE	0	0	0	FALSE
97027	GTGCCAGCAGCCGCGGTAA	GTGCCAGCMGCCGCGGTAA	591	0	0	FALSE	0	0	0	FALSE
29656	GTGCCAGCAGCCGCGGAAC	GTGCCAGCMGCCGCGGTAA	592	0	1	TRUE	0	0	4	FALSE
145510	GTGCCAGCAGCCGCGGTAA	GTGCCAGCMGCCGCGGTAA	572	0	0	FALSE	0	0	0	FALSE
78916	GTGCCAGCAGCCGCGGTAA	GTGCCAGCMGCCGCGGTAA	466	0	0	FALSE	0	0	0	FALSE
23588	GTGCCAGCAGCCGCGGTAA	GTGCCAGCMGCCGCGGTAA	572	0	0	FALSE	0	0	0	FALSE
92254	GTGCCAGCAGCCGCGGTAA	GTGCCAGCMGCCGCGGTAA	440	0	0	FALSE	0	0	0	FALSE
46184	GTGCCAGCAGCCGCGGTAA	GTGCCAGCMGCCGCGGTAA	574	0	0	FALSE	0	0	0	FALSE
25524	GTGCCAGCAGCCGCGGTAA	GTGCCAGCMGCCGCGGTAA	570	0	0	FALSE	0	0	0	FALSE
92273	GTGCCAGCAGCCGCGGTAA	GTGCCAGCMGCCGCGGTAA	489	0	0	FALSE	0	0	0	FALSE
53976	GTGCCAGCAGCCGCGGTAA	GTGCCAGCMGCCGCGGTAA	550	0	0	FALSE	0	0	0	FALSE
33563	GTGCCAGCAGCCGCGGTAA	GTGCCAGCMGCCGCGGTAA	589	0	0	FALSE	0	0	0	FALSE
50712	GTGCCAGCAGCCGCGGTAA	GTGCCAGCMGCCGCGGTAA	551	0	0	FALSE	0	0	0	FALSE
260132	GTGCCAGCAGCCGCGGTAA	GTGCCAGCMGCCGCGGTAA	557	0	0	FALSE	0	0	0	FALSE
38077	GTGCCAGCAGCCGCGGTAA	GTGCCAGCMGCCGCGGTAA	583	0	0	FALSE	0	0	0	FALSE
278488	GTGCCAGCACCCGCGGTAA	GTGCCAGCMGCCGCGGTAA	582	1	0	FALSE	0	0	0.4	FALSE
144663	GTGCCAGCAGCCGCGGTAA	GTGCCAGCMGCCGCGGTAA	566	0	0	FALSE	0	0	0	FALSE
27997	GTGCCAGCAGCCGCGGTAA	GTGCCAGCMGCCGCGGTAA	630	0	0	FALSE	0	0	0	FALSE
55532	GTGCCAGCAGCCGCGGTAA	GTGCCAGCMGCCGCGGTAA	500	0	0	FALSE	0	0	0	FALSE
23803	GTGCCAGCA-CCGCGGTAA	GTGCCAGCMGCCGCGGTAA	661	0	0	FALSE	1	0	1	FALSE
39951	GTGCCAGCACCCGCGGTAA	GTGCCAGCMGCCGCGGTAA	589	1	0	FALSE	0	0	0.4	FALSE
875	GTGCCAGCAGCCGCGGTAA	GTGCCAGCMGCCGCGGTAA	555	0	0	FALSE	0	0	0	FALSE
23767	GTGCCAGCAGCCGCGGTAA	GTGCCAGCMGCCGCGGTAA	610	0	0	FALSE	0	0	0	FALSE
37746	GTGCCAGCAGCCGCGGTAA	GTGCCAGCMGCCGCGGTAA	585	0	0	FALSE	0	0	0	FALSE
54120	GTGCCAGCAGCCGCGGTAA	GTGCCAGCMGCCGCGGTAA	562	0	0	FALSE	0	0	0	FALSE
66268	GTGCCAGCAGCCGCGGTAA	GTGCCAGCMGCCGCGGTAA	561	0	0	FALSE	0	0	0	FALSE
50924	GTGCCAGCAGCCGCGGTAA	GTGCCAGCMGCCGCGGTAA	601	0	0	FALSE	0	0	0	FALSE
59775	GTGCCAGCAGCCGCGGTAA	GTGCCAGCMGCCGCGGTAA	562	0	0	FALSE	0	0	0	FALSE
194378	GTGCCAGCCGCCGCGGTAA	GTGCCAGCMGCCGCGGTAA	644	0	0	FALSE	0	0	0	FALSE
61894	GTGCCAGCACCCGCGGTAA	GTGCCAGCMGCCGCGGTAA	611	1	0	FALSE	0	0	0.4	FALSE
25652	GTGCCAGCAGCCGCGGTAA	GTGCCAGCMGCCGCGGTAA	564	0	0	FALSE	0	0	0	FALSE
28683	GTGCCAGCAGCCGCGGTAA	GTGCCAGCMGCCGCGGTAA	579	0	0	FALSE	0	0	0	FALSE
98530	GTGCCAGCAGCCGCGGTAA	GTGCCAGCMGCCGCGGTAA	565	0	0	FALSE	0	0	0	FALSE
89540	GTGCCAGCAGCCGCGGTAA	GTGCCAGCMGCCGCGGTAA	427	0	0	FALSE	0	0	0	FALSE
61742	GTGCCGGCACCCGCGGTAA	GTGCCAGCMGCCGCGGTAA	689	2	0	FALSE	0	0	0.8	FALSE
143341	GTGCCAGCAGCCGCGGTAA	GTGCCAGCMGCCGCGGTAA	524	0	0	FALSE	0	0	0	FALSE
68521	GTGCCAGCAGCCGCGGTAA	GTGCCAGCMGCCGCGGTAA	580	0	0	FALSE	0	0	0	FALSE
144163	GTGCCAGCAGCCGCGGTAA	GTGCCAGCMGCCGCGGTAA	439	0	0	FALSE	0	0	0	FALSE
122281	GTGCCAGCACCCGCGGTAA	GTGCCAGCMGCCGCGGTAA	636	1	0	FALSE	0	0	0.4	FALSE
37979	GTGCCAGCAGCCGCGGTAA	GTGCCAGCMGCCGCGGTAA	579	0	0	FALSE	0	0	0	FALSE
21264	GTGCCAGCAGCCGCGGTAA	GTGCCAGCMGCCGCGGTAA	564	0	0	FALSE	0	0	0	FALSE
162056	GTGCCAGCAGCCGCGGTAA	GTGCCAGCMGCCGCGGTAA	275	0	0	FALSE	0	0	0	FALSE
92316	GTGCCAGCAGCCGCGGTAA	GTGCCAGCMGCCGCGGTAA	481	0	0	FALSE	0	0	0	FALSE
51991	GTGCCAGCAGCCGCGGTAA	GTGCCAGCMGCCGCGGTAA	559	0	0	FALSE	0	0	0	FALSE
91582	GTGCCAGCAGCCGCGGTAA	GTGCCAGCMGCCGCGGTAA	529	0	0	FALSE	0	0	0	FALSE
21591	GTGCCAGCACCCGCGGTAA	GTGCCAGCMGCCGCGGTAA	557	1	0	FALSE	0	0	0.4	FALSE
8536	GTGCCAGCAGCCGCGGTAA	GTGCCAGCMGCCGCGGTAA	565	0	0	FALSE	0	0	0	FALSE
164145	GTGCCAGCAGCCGCGGTAA	GTGCCAGCMGCCGCGGTAA	578	0	0	FALSE	0	0	0	FALSE
120675	GTGCCAGCAGCCGCGGTAA	GTGCCAGCMGCCGCGGTAA	575	0	0	FALSE	0	0	0	FALSE
12237	GTGCCAGCAGCCGCGGTAA	GTGCCAGCMGCCGCGGTAA	608	0	0	FALSE	0	0	0	FALSE
36642	GTGCCAGCAGCCGCGGTAA	GTGCCAGCMGCCGCGGTAA	637	0	0	FALSE	0	0	0	FALSE
180218	GTGCCAGCAGCCGCGGTAA	GTGCCAGCMGCCGCGGTAA	834	0	0	FALSE	0	0	0	FALSE
126835	GTGCCAGCAGCCGCGGTAA	GTGCCAGCMGCCGCGGTAA	561	0	0	FALSE	0	0	0	FALSE
9357	GTGCCAGCAGCCGCGGTAA	GTGCCAGCMGCCGCGGTAA	594	0	0	FALSE	0	0	0	FALSE
65541	TTGCCAGCAGCCGCGGTAA	GTGCCAGCMGCCGCGGTAA	563	1	0	FALSE	0	0	0.4	FALSE
21550	GTGCCAGCAGCCGCGGTAA	GTGCCAGCMGCCGCGGTAA	567	0	0	FALSE	0	0	0	FALSE
12147	GTGCCAGCAGCCGCGGTAA	GTGCCAGCMGCCGCGGTAA	608	0	0	FALSE	0	0	0	FALSE
204239	GTGCCAGCAGCCGCGGTAA	GTGCCAGCMGCCGCGGTAA	482	0	0	FALSE	0	0	0	FALSE
140952	GTGCCAGCAGCCGCGGTAA	GTGCCAGCMGCCGCGGTAA	563	0	0	FALSE	0	0	0	FALSE
225014	GTGCCAGCAGCCGCGGTAA	GTGCCAGCMGCCGCGGTAA	509	0	0	FALSE	0	0	0	FALSE
28335	GTGCCAGCAGCCGCGGTAA	GTGCCAGCMGCCGCGGTAA	571	0	0	FALSE	0	0	0	FALSE
36088	GTGCCAGCAGCCGCGGTAA	GTGCCAGCMGCCGCGGTAA	760	0	0	FALSE	0	0	0	FALSE
90245	GTGCCAGCAGCCGCGGTAA	GTGCCAGCMGCCGCGGTAA	545	0	0	FALSE	0	0	0	FALSE
62192	GTGCCAGCAGCCGCGGTAA	GTGCCAGCMGCCGCGGTAA	577	0	0	FALSE	0	0	0	FALSE
11870	GTGCCAGCAGCCGCGGTAA	GTGCCAGCMGCCGCGGTAA	613	0	0	FALSE	0	0	0	FALSE
65397	GTGCCAGCAGCCGCGGGAA	GTGCCAGCMGCCGCGGTAA	619	0	1	FALSE	0	0	1	FALSE
23760	GTGCCAGCAGCCGCGGTAA	GTGCCAGCMGCCGCGGTAA	574	0	0	FALSE	0	0	0	FALSE
75035	GTGCCAGCAGCCGCGGTAA	GTGCCAGCMGCCGCGGTAA	566	0	0	FALSE	0	0	0	FALSE
28672	GTGCCAGCAGCCGCGGTAA	GTGCCAGCMGCCGCGGTAA	583	0	0	FALSE	0	0	0	FALSE
11513	GTGCCAGCAGCCGCGGTAA	GTGCCAGCMGCCGCGGTAA	608	0	0	FALSE	0	0	0	FALSE
138342	GTGCCAGCAGCCGCGGTAA	GTGCCAGCMGCCGCGGTAA	536	0	0	FALSE	0	0	0	FALSE
23205	GTGCCAGCAGCCGCGGTAA	GTGCCAGCMGCCGCGGTAA	564	0	0	FALSE	0	0	0	FALSE
23446	GTGCCAGCAGCCGCGGTAA	GTGCCAGCMGCCGCGGTAA	556	0	0	FALSE	0	0	0	FALSE
26146	GTGCCAGCAGCCGCGGTAA	GTGCCAGCMGCCGCGGTAA	467	0	0	FALSE	0	0	0	FALSE
38076	GTGCCAGCAGCCGCGGTAA	GTGCCAGCMGCCGCGGTAA	584	0	0	FALSE	0	0	0	FALSE
28258	GTGCCAGCAGCCGCGGTAA	GTGCCAGCMGCCGCGGTAA	636	0	0	FALSE	0	0	0	FALSE
22898	GTGCCAGCAGCCGCGGTAA	GTGCCAGCMGCCGCGGTAA	584	0	0	FALSE	0	0	0	FALSE
131738	GTGCCAGCAGCCGCGGTAA	GTGCCAGCMGCCGCGGTAA	546	0	0	FALSE	0	0	0	FALSE
71257	GTGCCAGCAGCCGCGGTAA	GTGCCAGCMGCCGCGGTAA	547	0	0	FALSE	0	0	0	FALSE
38776	GTGCCAGCAGCCGCGGTAA	GTGCCAGCMGCCGCGGTAA	581	0	0	FALSE	0	0	0	FALSE
132515	GTGCCAGCAGCCGCGGTAA	GTGCCAGCMGCCGCGGTAA	567	0	0	FALSE	0	0	0	FALSE
36777	GTGCCAGCAGCCGCGGTAA	GTGCCAGCMGCCGCGGTAA	561	0	0	FALSE	0	0	0	FALSE
60095	GTGCCAGCAGCCGCGGTAA	GTGCCAGCMGCCGCGGTAA	545	0	0	FALSE	0	0	0	FALSE
25611	GTGCCAGCAGCCGCGGTAA	GTGCCAGCMGCCGCGGTAA	577	0	0	FALSE	0	0	0	FALSE
105440	GTGCCAGCAGCCGCGGTAA	GTGCCAGCMGCCGCGGTAA	565	0	0	FALSE	0	0	0	FALSE
154746	GTGCCAGCAGCCGCGGTAA	GTGCCAGCMGCCGCGGTAA	532	0	0	FALSE	0	0	0	FALSE
58318	GTGCCAGCAGCCGCGGTAA	GTGCCAGCMGCCGCGGTAA	570	0	0	FALSE	0	0	0	FALSE
206248	GTGCCAGCAGCCGCGGTAA	GTGCCAGCMGCCGCGGTAA	275	0	0	FALSE	0	0	0	FALSE
92267	GTGCCAGCAGCCGCGGTAA	GTGCCAGCMGCCGCGGTAA	430	0	0	FALSE	0	0	0	FALSE
31150	GTGCCAGCAGCCCGCGGTAA	GTGCCAGCMGCC-GCGGTAA	523	0	0	FALSE	1	0	1	FALSE
12281	GTGCCAGCAGCCGCGGTAA	GTGCCAGCMGCCGCGGTAA	602	0	0	FALSE	0	0	0	FALSE
25341	GTGCCAGCAGCCGCGGTAA	GTGCCAGCMGCCGCGGTAA	573	0	0	FALSE	0	0	0	FALSE
23256	GTGCCAGCAGCCGCGGTAA	GTGCCAGCMGCCGCGGTAA	569	0	0	FALSE	0	0	0	FALSE
83231	GTGCCAGCAGCCGCGGTAA	GTGCCAGCMGCCGCGGTAA	602	0	0	FALSE	0	0	0	FALSE
54567	GTGCCAGCAGCCGCGGTAA	GTGCCAGCMGCCGCGGTAA	578	0	0	FALSE	0	0	0	FALSE
33185	GTGCCAGCAGCCGCGGTAA	GTGCCAGCMGCCGCGGTAA	546	0	0	FALSE	0	0	0	FALSE
109735	AGGCCAGCAGCCGCGGTAA	GTGCCAGCMGCCGCGGTAA	834	2	0	FALSE	0	0	0.8	FALSE
139787	GTGCCAGCAGCCGCGGTAA	GTGCCAGCMGCCGCGGTAA	610	0	0	FALSE	0	0	0	FALSE
21607	GTGCCAGCAGCCGCGGTAA	GTGCCAGCMGCCGCGGTAA	603	0	0	FALSE	0	0	0	FALSE
274842	GTGCCAGCAGCCGCGGTAA	GTGCCAGCMGCCGCGGTAA	599	0	0	FALSE	0	0	0	FALSE
139797	GTGCCAGCAGCCGCGGTAA	GTGCCAGCMGCCGCGGTAA	598	0	0	FALSE	0	0	0	FALSE
225866	GTGCCAGCAGCCGCGGTAA	GTGCCAGCMGCCGCGGTAA	501	0	0	FALSE	0	0	0	FALSE
55337	GTGCCAGCAGCCGCGGTAA	GTGCCAGCMGCCGCGGTAA	585	0	0	FALSE	0	0	0	FALSE
88344	GTGCCAGCAGCCGCGGTAA	GTGCCAGCMGCCGCGGTAA	517	0	0	FALSE	0	0	0	FALSE
12731	GTGCCAGCAGCCGCGGTAA	GTGCCAGCMGCCGCGGTAA	494	0	0	FALSE	0	0	0	FALSE
147667	GTGCCAGCAGCCGCGGTAA	GTGCCAGCMGCCGCGGTAA	499	0	0	FALSE	0	0	0	FALSE
141655	GTGCCAGCAGCCGCGGTAA	GTGCCAGCMGCCGCGGTAA	599	0	0	FALSE	0	0	0	FALSE
227899	GTACCCCTGCGCGCGATAA	GTGCCAGCMGCCGCGGTAA	1581	7	1	FALSE	0	0	3.8	FALSE
276159	GTGCCAGCAGCCGCGGTAA	GTGCCAGCMGCCGCGGTAA	454	0	0	FALSE	0	0	0	FALSE
64430	GTGCCAGCAGCCGCGGTAA	GTGCCAGCMGCCGCGGTAA	575	0	0	FALSE	0	0	0	FALSE
52143	GTGCCAGCACCCGCGGTAA	GTGCCAGCMGCCGCGGTAA	574	1	0	FALSE	0	0	0.4	FALSE
11505	GTGCCAGCAGCCGCGGTAA	GTGCCAGCMGCCGCGGTAA	608	0	0	FALSE	0	0	0	FALSE
60700	GTGCCAGCACCCGCGGTAA	GTGCCAGCMGCCGCGGTAA	591	1	0	FALSE	0	0	0.4	FALSE
101032	GTGCCAGCAGCCGCGGTAA	GTGCCAGCMGCCGCGGTAA	565	0	0	FALSE	0	0	0	FALSE
269074	GTGCCAGCAGCCGCGGTAA	GTGCCAGCMGCCGCGGTAA	537	0	0	FALSE	0	0	0	FALSE
91399	GTGCCAGCAGCCGCGGTAA	GTGCCAGCMGCCGCGGTAA	583	0	0	FALSE	0	0	0	FALSE
31797	GTGCCAGCAGCCGCGGTAA	GTGCCAGCMGCCGCGGTAA	524	0	0	FALSE	0	0	0	FALSE
57726	GTGCCAGCAGCCGCGGTAA	GTGCCAGCMGCCGCGGTAA	629	0	0	FALSE	0	0	0	FALSE
32292	GTGCCAGCAGCCCGCGGTAA	GTGCCAGCMGCC-GCGGTAA	553	0	0	FALSE	1	0	1	FALSE
34706	GTGCCAGCAGCCGCGGTAA	GTGCCAGCMGCCGCGGTAA	510	0	0	FALSE	0	0	0	FALSE
120617	GTGCCAGCAGCCGCGGTAA	GTGCCAGCMGCCGCGGTAA	571	0	0	FALSE	0	0	0	FALSE
221303	GTGCCAGCAGCCGCGGTAA	GTGCCAGCMGCCGCGGTAA	501	0	0	FALSE	0	0	0	FALSE
161122	GTGCCAGCAGCCGCGGTAA	GTGCCAGCMGCCGCGGTAA	516	0	0	FALSE	0	0	0	FALSE
156269	GTGCCAGCAGCCGCGGTAA	GTGCCAGCMGCCGCGGTAA	490	0	0	FALSE	0	0	0	FALSE
127324	GTGCCAGCAGCCGCGGTAA	GTGCCAGCMGCCGCGGTAA	409	0	0	FALSE	0	0	0	FALSE
11640	GTGCCAGCAGCCGCGGTAA	GTGCCAGCMGCCGCGGTAA	601	0	0	FALSE	0	0	0	FALSE
60666	GTGCCAGCACCCGCGGTAA	GTGCCAGCMGCCGCGGTAA	560	1	0	FALSE	0	0	0.4	FALSE
27181	GTGCCAGCACCCGCGGTAA	GTGCCAGCMGCCGCGGTAA	554	1	0	FALSE	0	0	0.4	FALSE
68978	GTGCCAGCAGCCGCGGTAA	GTGCCAGCMGCCGCGGTAA	717	0	0	FALSE	0	0	0	FALSE
31144	GTGCCAGCAGCCGCGGTAA	GTGCCAGCMGCCGCGGTAA	528	0	0	FALSE	0	0	0	FALSE
15874	GTGCCAGCAGCCGCGGTAA	GTGCCAGCMGCCGCGGTAA	560	0	0	FALSE	0	0	0	FALSE
70187	GTGCCAGCAGCCGCGGTAA	GTGCCAGCMGCCGCGGTAA	636	0	0	FALSE	0	0	0	FALSE
38104	GTGCCAGCAGCCGCGGTAA	GTGCCAGCMGCCGCGGTAA	586	0	0	FALSE	0	0	0	FALSE
61965	GTGCCAGCAGCCGCGGTAA	GTGCCAGCMGCCGCGGTAA	565	0	0	FALSE	0	0	0	FALSE
127296	GTGCCAGCAGCCGCGGTAA	GTGCCAGCMGCCGCGGTAA	506	0	0	FALSE	0	0	0	FALSE
226902	GTGCCAGCAGCCGCGGTAA	GTGCCAGCMGCCGCGGTAA	501	0	0	FALSE	0	0	0	FALSE
144001	GTGCCAGCAGCCGCGGTAA	GTGCCAGCMGCCGCGGTAA	596	0	0	FALSE	0	0	0	FALSE
120511	GTGCCAGCAGCCGCGGTAA	GTGCCAGCMGCCGCGGTAA	539	0	0	FALSE	0	0	0	FALSE
132867	GTGCCAGCAGCCGCGGTAA	GTGCCAGCMGCCGCGGTAA	426	0	0	FALSE	0	0	0	FALSE
139782	GGGCCAGCAGCCGCGGTAA	GTGCCAGCMGCCGCGGTAA	579	1	0	FALSE	0	0	0.4	FALSE
226003	GTGCCAGCAGCCGCGGTAA	GTGCCAGCMGCCGCGGTAA	501	0	0	FALSE	0	0	0	FALSE
21159	GTGCCAGCACCCGCGGTAA	GTGCCAGCMGCCGCGGTAA	509	1	0	FALSE	0	0	0.4	FALSE
26425	GTGCCAGCACCCGCGGTAA	GTGCCAGCMGCCGCGGTAA	570	1	0	FALSE	0	0	0.4	FALSE
51773	GTGCCAGCACCCGCGGTAA	GTGCCAGCMGCCGCGGTAA	607	1	0	FALSE	0	0	0.4	FALSE
16107	GTGCCAGCAGCCGCGGTAA	GTGCCAGCMGCCGCGGTAA	559	0	0	FALSE	0	0	0	FALSE
29709	GTGCCAGCAGCCGCGGTAA	GTGCCAGCMGCCGCGGTAA	581	0	0	FALSE	0	0	0	FALSE
90745	GTGCCAGCAGCCGCGGTAA	GTGCCAGCMGCCGCGGTAA	547	0	0	FALSE	0	0	0	FALSE
142773	GTGCCAGCAGCCGCGGTAA	GTGCCAGCMGCCGCGGTAA	563	0	0	FALSE	0	0	0	FALSE
108021	GTGCCAGCAGCCGCGGTAA	GTGCCAGCMGCCGCGGTAA	563	0	0	FALSE	0	0	0	FALSE
21870	GTGCCAACAGCCCGCGGTAA	GTGCCAGCMGCC-GCGGTAA	551	1	0	FALSE	1	0	1.4	FALSE
92847	GTGCCAGCAGCCGCGGTAA	GTGCCAGCMGCCGCGGTAA	629	0	0	FALSE	0	0	0	FALSE
14553	GTGCCAGCAGCCGCGGTAA	GTGCCAGCMGCCGCGGTAA	558	0	0	FALSE	0	0	0	FALSE
63112	AGGCCAGCAGCCGCGGTAA	GTGCCAGCMGCCGCGGTAA	848	2	0	FALSE	0	0	0.8	FALSE
20112	GTGCCAGCAGCCGCGGTAA	GTGCCAGCMGCCGCGGTAA	780	0	0	FALSE	0	0	0	FALSE
245180	GTGCCAGCACCCGCGGTAA	GTGCCAGCMGCCGCGGTAA	648	1	0	FALSE	0	0	0.4	FALSE
35067	GTGCCAGCAGCCGCGGTAA	GTGCCAGCMGCCGCGGTAA	581	0	0	FALSE	0	0	0	FALSE
140944	GTGCCAGCAGCCGCGGTAA	GTGCCAGCMGCCGCGGTAA	562	0	0	FALSE	0	0	0	FALSE
200907	GTGCCAGCAGCCGCGGTAA	GTGCCAGCMGCCGCGGTAA	569	0	0	FALSE	0	0	0	FALSE
43698	GTGCCAGCAGCCGCGGTAA	GTGCCAGCMGCCGCGGTAA	570	0	0	FALSE	0	0	0	FALSE
116576	GTGCCAGCAGCCGCGGTAA	GTGCCAGCMGCCGCGGTAA	505	0	0	FALSE	0	0	0	FALSE
7870	GTGCCAGCAGCCGCGGTAA	GTGCCAGCMGCCGCGGTAA	598	0	0	FALSE	0	0	0	FALSE
98290	GTGCCAGCAGCCGCGGTAA	GTGCCAGCMGCCGCGGTAA	559	0	0	FALSE	0	0	0	FALSE
26530	GTGCCAGCAGCCGCGGTAA	GTGCCAGCMGCCGCGGTAA	467	0	0	FALSE	0	0	0	FALSE
221993	GTGCCAGCAGCCGCGGTAA	GTGCCAGCMGCCGCGGTAA	513	0	0	FALSE	0	0	0	FALSE
48583	GTGCCAGCAGCCGCGGTAA	GTGCCAGCMGCCGCGGTAA	498	0	0	FALSE	0	0	0	FALSE
275475	GTGCCAGCAGCCGCGGTAA	GTGCCAGCMGCCGCGGTAA	513	0	0	FALSE	0	0	0	FALSE
176038	GTGCCAGCAGCCGCGGTAA	GTGCCAGCMGCCGCGGTAA	547	0	0	FALSE	0	0	0	FALSE
100933	GTGCCAGCAGCCGCGGTAA	GTGCCAGCMGCCGCGGTAA	474	0	0	FALSE	0	0	0	FALSE
60789	GTGCCAGCAGCCGCGGTAA	GTGCCAGCMGCCGCGGTAA	566	0	0	FALSE	0	0	0	FALSE
16286	GTGCCAGCAGCCGCGGTAA	GTGCCAGCMGCCGCGGTAA	556	0	0	FALSE	0	0	0	FALSE
144614	GTGCCAGCAGCCGCGGTAA	GTGCCAGCMGCCGCGGTAA	594	0	0	FALSE	0	0	0	FALSE
96749	GTGCCAGCAGCCGCGGTAA	GTGCCAGCMGCCGCGGTAA	545	0	0	FALSE	0	0	0	FALSE
16337	GTGCCAGCAGCCGCGGTAA	GTGCCAGCMGCCGCGGTAA	563	0	0	FALSE	0	0	0	FALSE
30271	GTGCCAGCAGCCGGGGGAA	GTGCCAGCMGCCGCGGTAA	540	1	1	FALSE	0	0	1.4	FALSE
267128	GTGCCAGCAGCCGCGGTAA	GTGCCAGCMGCCGCGGTAA	606	0	0	FALSE	0	0	0	FALSE
12139	GTGCCAGCAGCCGCGGTAA	GTGCCAGCMGCCGCGGTAA	600	0	0	FALSE	0	0	0	FALSE
226230	GTGCCAGCAGCCGCGGTAA	GTGCCAGCMGCCGCGGTAA	501	0	0	FALSE	0	0	0	FALSE
7054	GTGCCAGCAGCCGCGGTAA	GTGCCAGCMGCCGCGGTAA	534	0	0	FALSE	0	0	0	FALSE
59117	GTGCCAGCAGCCGCGGTAA	GTGCCAGCMGCCGCGGTAA	629	0	0	FALSE	0	0	0	FALSE
5229	GTGCCAGCAGCCGCGGTAA	GTGCCAGCMGCCGCGGTAA	499	0	0	FALSE	0	0	0	FALSE
105393	GTGCCAGCACCCGCGGTAA	GTGCCAGCMGCCGCGGTAA	650	1	0	FALSE	0	0	0.4	FALSE
280320	GTGCCAGCAGCCGCCGTAA	GTGCCAGCMGCCGCGGTAA	510	0	1	FALSE	0	0	1	FALSE
278131	GTGCCAGCAGCCGCGGTAA	GTGCCAGCMGCCGCGGTAA	558	0	0	FALSE	0	0	0	FALSE
222838	GTGCCAGCAGCCGCGGTAA	GTGCCAGCMGCCGCGGTAA	500	0	0	FALSE	0	0	0	FALSE
43853	GTGCCAGCAGCCGCGGTAA	GTGCCAGCMGCCGCGGTAA	567	0	0	FALSE	0	0	0	FALSE
32294	GTTCTGGCAAGCCGGGGTAA	GTGCCAGCM-GCCGCGGTAA	1546	4	0	FALSE	1	0	2.6	FALSE
183917	GTGCCAGCAGCCGCGGTAA	GTGCCAGCMGCCGCGGTAA	492	0	0	FALSE	0	0	0	FALSE
34554	GTGCCAGCACCCGCGGTAA	GTGCCAGCMGCCGCGGTAA	550	1	0	FALSE	0	0	0.4	FALSE
35576	GTGCCAGCAGCCGCGGTAA	GTGCCAGCMGCCGCGGTAA	569	0	0	FALSE	0	0	0	FALSE
21872	GTGCCAGCAGCCGCGGTAA	GTGCCAGCMGCCGCGGTAA	501	0	0	FALSE	0	0	0	FALSE
31142	GTGCCAGCAGCCGCGGTAA	GTGCCAGCMGCCGCGGTAA	527	0	0	FALSE	0	0	0	FALSE
98661	GTGCCAGCAGCTGCGGTAA	GTGCCAGCMGCCGCGGTAA	583	1	0	FALSE	0	0	0.4	FALSE
13234	GTGCCAGCAGCCGCGGTAA	GTGCCAGCMGCCGCGGTAA	488	0	0	FALSE	0	0	0	FALSE
54561	GTGCCAGCAGCCGCGGTAA	GTGCCAGCMGCCGCGGTAA	687	0	0	FALSE	0	0	0	FALSE
26443	GTGCCAGCAGCCGCGGTAA	GTGCCAGCMGCCGCGGTAA	562	0	0	FALSE	0	0	0	FALSE
27027	GTGCCAGCAGCCGCGGTAA	GTGCCAGCMGCCGCGGTAA	508	0	0	FALSE	0	0	0	FALSE
94938	GTGCCAGCAGCCGCGGTAA	GTGCCAGCMGCCGCGGTAA	601	0	0	FALSE	0	0	0	FALSE
154989	GTGCCAGCAGCCGCGGTAA	GTGCCAGCMGCCGCGGTAA	503	0	0	FALSE	0	0	0	FALSE
108012	GTGCCAGCAGCCGCGGTAA	GTGCCAGCMGCCGCGGTAA	492	0	0	FALSE	0	0	0	FALSE
93389	GTGCCAGCAGCCGCGGTAA	GTGCCAGCMGCCGCGGTAA	561	0	0	FALSE	0	0	0	FALSE
279363	GTGCCAGCAGCCGCGGTAA	GTGCCAGCMGCCGCGGTAA	574	0	0	FALSE	0	0	0	FALSE
67396	GTGCCAGCAGCCGCGGTAA	GTGCCAGCMGCCGCGGTAA	558	0	0	FALSE	0	0	0	FALSE
202239	GTGCCAGCAGCCGCGGTAA	GTGCCAGCMGCCGCGGTAA	543	0	0	FALSE	0	0	0	FALSE
105185	GTGCCAGCAGCCGCGGTAA	GTGCCAGCMGCCGCGGTAA	403	0	0	FALSE	0	0	0	FALSE
207833	GTGCCAGCAGCCGCGGTAA	GTGCCAGCMGCCGCGGTAA	499	0	0	FALSE	0	0	0	FALSE
93452	GTGCCAGCAGCCGCGGTAA	GTGCCAGCMGCCGCGGTAA	490	0	0	FALSE	0	0	0	FALSE
142229	GTGCCAGCAGCCGCGGTAA	GTGCCAGCMGCCGCGGTAA	454	0	0	FALSE	0	0	0	FALSE
23443	GTGCCAGCAGCCGCGGTAA	GTGCCAGCMGCCGCGGTAA	573	0	0	FALSE	0	0	0	FALSE
65535	GTGCCAGCACCCGCGGTAA	GTGCCAGCMGCCGCGGTAA	585	1	0	FALSE	0	0	0.4	FALSE
97695	GTGCCAGCAGCCGCGGTAA	GTGCCAGCMGCCGCGGTAA	560	0	0	FALSE	0	0	0	FALSE
50787	GTGCCAGCAGCCGCGGTAA	GTGCCAGCMGCCGCGGTAA	562	0	0	FALSE	0	0	0	FALSE
186748	GTGCCAGCAGCCGCGGTAA	GTGCCAGCMGCCGCGGTAA	500	0	0	FALSE	0	0	0	FALSE
206154	GTGCCAGCAGCCGCGGTAA	GTGCCAGCMGCCGCGGTAA	549	0	0	FALSE	0	0	0	FALSE
2796	GTGCCAGCAGCCGCGGTAA	GTGCCAGCMGCCGCGGTAA	608	0	0	FALSE	0	0	0	FALSE
35563	GTGCCAGCAGCCGCGGTAA	GTGCCAGCMGCCGCGGTAA	567	0	0	FALSE	0	0	0	FALSE
25824	GTGCCAGCAGCCGCGGTAA	GTGCCAGCMGCCGCGGTAA	577	0	0	FALSE	0	0	0	FALSE
13109	GTGCCAGCAGCCGCGGTAA	GTGCCAGCMGCCGCGGTAA	487	0	0	FALSE	0	0	0	FALSE
92302	GTGCCAGCAGCCGCGGTAA	GTGCCAGCMGCCGCGGTAA	493	0	0	FALSE	0	0	0	FALSE
126756	GTGCCAGCAGCCGCGGTAA	GTGCCAGCMGCCGCGGTAA	664	0	0	FALSE	0	0	0	FALSE
66567	GTGCCAGCAGCCGCGGTAA	GTGCCAGCMGCCGCGGTAA	583	0	0	FALSE	0	0	0	FALSE
13815	GTGCCAGCAGCCGCGGTAA	GTGCCAGCMGCCGCGGTAA	557	0	0	FALSE	0	0	0	FALSE
53274	GTGCCAGCAGCCGCGGTAA	GTGCCAGCMGCCGCGGTAA	582	0	0	FALSE	0	0	0	FALSE
106595	GTGCCAGCAGCCGCGGTAA	GTGCCAGCMGCCGCGGTAA	566	0	0	FALSE	0	0	0	FALSE
59195	GTGCCAGCACCCGCCGTAA	GTGCCAGCMGCCGCGGTAA	589	1	1	FALSE	0	0	1.4	FALSE
55837	GTGCCAGCACCCGCGGTAA	GTGCCAGCMGCCGCGGTAA	605	1	0	FALSE	0	0	0.4	FALSE
4	GTGCCAGCAGCCGCGGTAA	GTGCCAGCMGCCGCGGTAA	585	0	0	FALSE	0	0	0	FALSE
20721	GTGCCAGCAGCCGCGGTAA	GTGCCAGCMGCCGCGGTAA	549	0	0	FALSE	0	0	0	FALSE
21516	GTGCCAGCAGCCGCGGTAA	GTGCCAGCMGCCGCGGTAA	553	0	0	FALSE	0	0	0	FALSE
145090	GTGCCAGCAGCCGCGGTAA	GTGCCAGCMGCCGCGGTAA	579	0	0	FALSE	0	0	0	FALSE
14681	GTGCCAGCAGCCGCGGTAA	GTGCCAGCMGCCGCGGTAA	555	0	0	FALSE	0	0	0	FALSE
97127	GTGCCAGCAGCCGCGGTAA	GTGCCAGCMGCCGCGGTAA	414	0	0	FALSE	0	0	0	FALSE
241835	GTGCCAGCAGCCGCGGTAA	GTGCCAGCMGCCGCGGTAA	608	0	0	FALSE	0	0	0	FALSE
97144	GTGCCAGCAGCCGCGGTAA	GTGCCAGCMGCCGCGGTAA	572	0	0	FALSE	0	0	0	FALSE
154519	GTGCCAGCAGCCGCGGTAA	GTGCCAGCMGCCGCGGTAA	505	0	0	FALSE	0	0	0	FALSE
69344	GTGCCAGCAGCCGCGGTAA	GTGCCAGCMGCCGCGGTAA	557	0	0	FALSE	0	0	0	FALSE
35633	GTGCCAGCAGCCGCGGTAA	GTGCCAGCMGCCGCGGTAA	564	0	0	FALSE	0	0	0	FALSE
92299	GTGCCAGCAGCCGCGGTAA	GTGCCAGCMGCCGCGGTAA	545	0	0	FALSE	0	0	0	FALSE
28945	GTGCCAGCAGCCGCGGTAA	GTGCCAGCMGCCGCGGTAA	505	0	0	FALSE	0	0	0	FALSE
1980	GTGCCAGCAGCCGCGGTAA	GTGCCAGCMGCCGCGGTAA	633	0	0	FALSE	0	0	0	FALSE
96116	GTGCCAGCAGCTGCGGTAA	GTGCCAGCMGCCGCGGTAA	565	1	0	FALSE	0	0	0.4	FALSE
258441	GTGCCAGCAGCCGCGGTAA	GTGCCAGCMGCCGCGGTAA	548	0	0	FALSE	0	0	0	FALSE
54039	GTGCCAGCAGCCGCGGTAA	GTGCCAGCMGCCGCGGTAA	539	0	0	FALSE	0	0	0	FALSE
54832	GTGCCAGCAGCCGCGGTAA	GTGCCAGCMGCCGCGGTAA	619	0	0	FALSE	0	0	0	FALSE
52398	GTGCCAGCACCCGCGGTAA	GTGCCAGCMGCCGCGGTAA	587	1	0	FALSE	0	0	0.4	FALSE
25132	GTGCCAGCAGCCGCGGTAA	GTGCCAGCMGCCGCGGTAA	557	0	0	FALSE	0	0	0	FALSE
89531	GTGCCAGCAGCCGCGGTAA	GTGCCAGCMGCCGCGGTAA	430	0	0	FALSE	0	0	0	FALSE
1110	GCTGTTGCTGCCGCTGTTA	GTGCCAGCMGCCGCGGTAA	1712	6	2	FALSE	0	0	4.4	FALSE
270826	GTGCCAGCAGCCGCGGTAA	GTGCCAGCMGCCGCGGTAA	518	0	0	FALSE	0	0	0	FALSE
103529	GTGCCAGCAGCCGCGGTAA	GTGCCAGCMGCCGCGGTAA	560	0	0	FALSE	0	0	0	FALSE
69976	GTGCCAGCAGCCGCGGTAA	GTGCCAGCMGCCGCGGTAA	534	0	0	FALSE	0	0	0	FALSE
[truncated: 48,813 more rows]

## Sheet: MIPE_F515match_type
Seq_name	Forward or reverse	Match_type	Primer-binding site	MisMatches in last 4 nt	Mismatches	Whether matching	Completeness	Taxonomic Information	Score
>19686	Forward	===================	-T--G-T------------G-C-CA--G-C---A--G-C--CG---C--------------------------------------GG--TA-AG---	0	0	Y	1	Bacteria(100);Cyanobacteria(100);Chloroplast(100);Sorghum_bicolor_(sorghum)(100);;;	100
>4395	Forward	===================	-C--G-T------------G-C-CA--G-C---A--G-C--CG---C--------------------------------------GG--TA-AG---	0	0	Y	1	Bacteria(100);Proteobacteria(100);Alphaproteobacteria(100);Rickettsiales(100);mitochondria(100);Cephalotaxus_harringtonia(100);	100
>67648	Forward	===================	-C--G-T------------G-C-CA--G-C---A--G-C--CG---C--------------------------------------GG--TA-AT---	0	0	Y	1	Bacteria(100);Proteobacteria(100);Alphaproteobacteria(100);Rhodobacterales(100);Rhodobacteraceae(100);Sulfitobacter(100);uncultured_Sulfitobacter_sp.(100)	100
>78837	Forward	===================	-C--G-T------------G-C-CA--G-C---A--G-C--CG---C--------------------------------------GG--TA-AT---	0	0	Y	1	Bacteria(100);Actinobacteria(100);Actinobacteria(100);Actinobacteridae(100);Actinomycetales(100);Micrococcineae(100);Micrococcaceae(100)	100
>99952	Forward	===================	-C--G-T------------G-C-CA--G-C---A--G-C--CG---C--------------------------------------GG--TA-AT---	0	0	Y	1	Bacteria(100);Bacteroidetes(100);Bacteroidia(100);Bacteroidales(100);Bacteroidaceae(100);Bacteroides(100);uncultured_bacterium(100)	100
>143794	Forward	===================	-C--G-T------------G-C-CA--G-C---A--G-C--CG---C--------------------------------------GG--TA-AT---	0	0	Y	1	Bacteria(100);Proteobacteria(100);Alphaproteobacteria(100);Rhizobiales(100);Bartonellaceae(100);Bartonella(100);Bartonella_silvicola(100)	100
>2626	Forward	===================	-C--G-T------------G-C-CA--G-C---A--G-C--CG---C--------------------------------------GG--TA-AG---	0	0	Y	1	Bacteria(100);Proteobacteria(100);Alphaproteobacteria(100);Rickettsiales(100);mitochondria(100);Callitropsis_nootkatensis(100);	100
>209323	Forward	...................	-G--G-G------------A-T-TA--G-A---T--A-C--CC---C--------------------------------------AG--TA-GT---	4	19	N	0	Bacteria(100);Cyanobacteria(100);Chloroplast(100);Artemisia_annua_(sweet_wormwood)(100);;;	-3.12
>19437	Forward	===================	-C--G-T------------G-C-CA--G-C---A--G-C--CG---C--------------------------------------GG--TA-AC---	0	0	Y	1	Bacteria(100);Planctomycetes(100);Planctomycetacia(100);Planctomycetales(100);Planctomycetaceae(100);Planctomyces(100);Planctomyces_maris_DSM_8797(100)	100
>21179	Forward	===================	-C--G-T------------G-C-CA--G-C---A--G-C--CG---C--------------------------------------GG--TA-AG---	0	0	Y	1	Bacteria(100);Proteobacteria(100);Alphaproteobacteria(100);Rickettsiales(100);mitochondria(100);Sciadopitys_verticillata(100);	100
>215186	Forward	===================	-C--G-T------------G-C-CA--G-C---A--G-C--CG---C--------------------------------------GG--TA-AT---	0	0	Y	1	Bacteria(100);Bacteroidetes(100);Bacteroidia(100);Bacteroidales(100);Marinilabiaceae(100);uncultured(100);uncultured_bacterium(100)	100
>239683	Forward	===================	-C--G-T------------G-C-CA--G-C---A--G-C--CG---C--------------------------------------GG--TA-AT---	0	0	Y	1	Bacteria(100);Proteobacteria(100);Betaproteobacteria(100);Neisseriales(100);Neisseriaceae(100);Neisseria(100);Neisseria_sp._CSL_7565(100)	100
>159860	Forward	===================	-C--G-T------------G-C-CA--G-C---A--G-C--CG---C--------------------------------------GG--TA-AT---	0	0	Y	1	Bacteria(100);Proteobacteria(100);Alphaproteobacteria(100);Rhizobiales(100);Bartonellaceae(100);Bartonella(100);Bartonella_volans(100)	100
>31864	Forward	===================	-C--G-T------------G-C-CA--G-C---A--G-C--CG---C--------------------------------------GG--TA-AT---	0	0	Y	1	Bacteria(100);Proteobacteria(100);Alphaproteobacteria(100);Rhizobiales(100);Rhizobiaceae(100);Rhizobium(100);Rhizobium_sp._IRBG_74(100)	100
>67861	Forward	===================	-C--G-T------------G-C-CA--G-C---A--G-C--CG---C--------------------------------------GG--TA-AT---	0	0	Y	1	Bacteria(100);Proteobacteria(100);Alphaproteobacteria(100);Rhodobacterales(100);Rhodobacteraceae(100);Sulfitobacter(100);uncultured_alpha_proteobacterium(100)	100
>77341	Forward	===================	-T--G-T------------G-C-CA--G-C---A--G-C--CG---C--------------------------------------GG--TA-AT---	0	0	Y	1	Bacteria(100);Tenericutes(100);Mollicutes(100);Mycoplasmatales(100);Mycoplasmataceae(100);Mycoplasma(100);Mycoplasma_arthritidis_158L3-1(100)	100
>104562	Forward	===================	-C--G-T------------G-C-CA--G-C---A--G-C--CG---C--------------------------------------GG--TA-AT---	0	0	Y	1	Bacteria(100);Proteobacteria(100);Gammaproteobacteria(100);Enterobacteriales(100);Enterobacteriaceae(100);Arsenophonus(100);Candidatus_Arsenophonus_triatominarum(100)	100
>364	Forward	===================	-C--G-T------------G-C-CA--G-C---A--G-C--CG---C--------------------------------------GG--TA-AG---	0	0	Y	1	Bacteria(100);Proteobacteria(100);Alphaproteobacteria(100);Rickettsiales(100);mitochondria(100);Taxus_brevifolia(100);	100
>93442	Forward	===================	-C--G-T------------G-C-CA--G-C---A--G-C--CG---C--------------------------------------GG--TA-AT---	0	0	Y	1	Bacteria(100);Proteobacteria(100);Alphaproteobacteria(100);Rhodobacterales(100);Rhodobacteraceae(100);Roseobacter_clade_NAC11-7_lineage(100);uncultured_marine_bacterium(100)	100
>50302	Forward	===================	-C--G-T------------G-C-CA--G-C---A--G-C--CG---C--------------------------------------GG--TA-AT---	0	0	Y	1	Bacteria(100);Firmicutes(100);Bacilli(100);Bacillales(100);Staphylococcaceae(100);Staphylococcus(100);Staphylococcus_aureus_subsp._aureus_ST398(100)	100
>100891	Forward	===================	-C--G-T------------G-C-CA--G-C---A--G-C--CG---C--------------------------------------GG--TA-AT---	0	0	Y	1	Bacteria(100);Proteobacteria(100);Gammaproteobacteria(100);Enterobacteriales(100);Enterobacteriaceae(100);Arsenophonus(100);Candidatus_Arsenophonus_triatominarum(100)	100
>276558	Forward	===================	-C--G-T------------G-C-CA--G-C---A--G-C--CG---C--------------------------------------GG--TA-AT---	0	0	Y	1	Bacteria(100);Cyanobacteria(100);SubsectionI(100);Microcystis(100);Cyanobium_sp._Sai004(100);;	100
>67906	Forward	===================	-C--G-T------------G-C-CA--G-C---A--G-C--CG---C--------------------------------------GG--TA-AT---	0	0	Y	1	Bacteria(100);Bacteroidetes(100);Flavobacteria(100);Flavobacteriales(100);Flavobacteriaceae(100);Ulvibacter(100);uncultured_Psychromonas_sp.(100)	100
>78913	Forward	===================	-C--G-T------------G-C-CA--G-C---A--G-C--CG---C--------------------------------------GG--TA-AT---	0	0	Y	1	Bacteria(100);Proteobacteria(100);Alphaproteobacteria(100);Rhodobacterales(100);Rhodobacteraceae(100);Roseobacter_clade_DC5-80-3_lineage(100);uncultured_marine_bacterium(100)	100
>92976	Forward	===================	-C--G-T------------G-C-CA--G-C---A--G-C--CG---C--------------------------------------GG--TA-AT---	0	0	Y	1	Bacteria(100);Proteobacteria(100);Gammaproteobacteria(100);Oceanospirillales(100);Oceanospirillaceae(100);Pseudospirillum(100);uncultured_marine_bacterium(100)	100
>227651	Forward	===================	-T--G-T------------G-C-CA--G-C---A--G-C--CG---C--------------------------------------GG--TA-AT---	0	0	Y	1	Bacteria(100);Tenericutes(100);Mollicutes(100);Mycoplasmatales(100);Mycoplasmataceae(100);Mycoplasma(100);Mycoplasma_vulturii(100)	100
>79687	Forward	===================	-C--G-T------------G-C-CA--G-C---A--G-C--CG---C--------------------------------------GG--TA-AT---	0	0	Y	1	Bacteria(100);Bacteroidetes(100);Flavobacteria(100);Flavobacteriales(100);Flavobacteriaceae(100);Bergeyella(100);Bergeyella_sp._AF14(100)	100
>90279	Forward	===================	-C--G-T------------G-C-CA--G-C---A--G-C--CG---C--------------------------------------GG--TA-AT---	0	0	Y	1	Bacteria(100);Proteobacteria(100);Gammaproteobacteria(100);Oceanospirillales(100);uncultured_marine_bacterium(100);;	100
>178101	Forward	===================	-T--G-T------------G-C-CA--G-C---A--G-C--CG---C--------------------------------------GG--TA-AG---	0	0	Y	1	Bacteria(100);Planctomycetes(100);OM190(100);uncultured_planctomycete(100);;;	100
>276089	Forward	===================	-C--G-T------------G-C-CA--G-C---A--G-C--CG---C--------------------------------------GG--TA-AT---	0	0	Y	1	Bacteria(100);Cyanobacteria(100);SubsectionI(100);Cyanobium_sp._Sai001(100);;;	100
>92278	Forward	===================	-C--G-T------------G-C-CA--G-C---A--G-C--CG---C--------------------------------------GG--TA-AT---	0	0	Y	1	Bacteria(100);Proteobacteria(100);Gammaproteobacteria(100);Alteromonadales(100);Psychromonadaceae(100);Psychromonas(100);uncultured_marine_bacterium(100)	100
>93446	Forward	===================	-C--G-T------------G-C-CA--G-C---A--G-C--CG---C--------------------------------------GG--TA-AT---	0	0	Y	1	Bacteria(100);Cyanobacteria(100);SubsectionI(100);Synechococcus(100);uncultured_marine_bacterium(100);;	100
>204305	Forward	===================	-T--G-T------------G-C-CA--G-C---A--G-C--CG---C--------------------------------------GG--TA-AT---	0	0	Y	1	Bacteria(100);Tenericutes(100);Mollicutes(100);Mycoplasmatales(100);Mycoplasmataceae(100);Mycoplasma(100);Mycoplasma_iguanae(100)	100
>214405	Forward	===================	-T--G-T------------G-C-CA--G-C---A--G-C--CG---C--------------------------------------GG--TA-AT---	0	0	Y	1	Bacteria(100);Tenericutes(100);Mollicutes(100);Mycoplasmatales(100);Mycoplasmataceae(100);Mycoplasma(100);Mycoplasma_conjunctivae(100)	100
>167437	Forward	===================	-C--G-T------------G-C-CA--G-C---A--G-C--CG---C--------------------------------------GG--TA-AG---	0	0	Y	1	Bacteria(100);Planctomycetes(100);OM190(100);uncultured_planctomycete(100);;;	100
>90273	Forward	===================	-C--G-T------------G-C-CA--G-C---A--G-C--CG---C--------------------------------------GG--TA-AT---	0	0	Y	1	Bacteria(100);Cyanobacteria(100);SubsectionI(100);Synechococcus(100);uncultured_marine_bacterium(100);;	100
>212455	Forward	==========T========	-T--G-T------------G-C-CA--G-C---A--G-T--CG---C--------------------------------------GG--TA-AT---	0	1	Y	1	Bacteria(100);Tenericutes(100);Mollicutes(100);Mycoplasmatales(100);Mycoplasmataceae(100);Mycoplasma(100);Mycoplasma_amphoriforme(100)	96.88
>184347	Forward	===================	-C--G-T------------G-C-CA--G-C---A--G-C--CG---C--------------------------------------GG--TA-AT---	0	0	Y	1	Bacteria(100);Cyanobacteria(100);SubsectionIV(100);Nostoc(100);Nostoc_commune_WY1KK1(100);;	100
>239558	Forward	===================	-T--G-T------------G-C-CA--G-C---A--G-C--CG---C--------------------------------------GG--TA-AT---	0	0	Y	1	Bacteria(100);Tenericutes(100);Mollicutes(100);Mycoplasmatales(100);Mycoplasmataceae(100);Mycoplasma(100);Mycoplasma_sp._Phocoena_C-269(100)	100
>236594	Forward	===========T=======	-C--G-T------------G-C-CA--G-C---A--G-C--TG---C--------------------------------------GG--TA-AT---	0	1	Y	1	Bacteria(100);Actinobacteria(100);Actinobacteria(100);Actinobacteridae(100);Actinomycetales(100);Corynebacterineae(100);Mycobacteriaceae(100)	96.88
>191067	Forward	===================	-T--G-T------------G-C-CA--G-C---A--G-C--CG---C--------------------------------------GG--TA-AT---	0	0	Y	1	Bacteria(100);Tenericutes(100);Mollicutes(100);Mycoplasmatales(100);Mycoplasmataceae(100);Mycoplasma(100);Mycoplasma_neurolyticum(100)	100
>3676	Forward	===================	-C--G-T------------G-C-CA--G-C---A--G-C--CG---C--------------------------------------GG--TA-AG---	0	0	Y	1	Bacteria(100);Proteobacteria(100);Alphaproteobacteria(100);Rickettsiales(100);mitochondria(100);Juniperus_chinensis(100);	100
>274416	Forward	===================	-T--G-T------------G-C-CA--G-C---A--G-C--CG---C--------------------------------------GG--TA-AT---	0	0	Y	1	Bacteria(100);Tenericutes(100);Mollicutes(100);Mycoplasmatales(100);Mycoplasmataceae(100);Mycoplasma(100);Mycoplasma_sp._Mirounga_ES2805-ORL(100)	100
>92966	Forward	===================	-C--G-T------------G-C-CA--G-C---A--G-C--CG---C--------------------------------------GG--TA-AT---	0	0	Y	1	Bacteria(100);Bacteroidetes(100);Flavobacteria(100);Flavobacteriales(100);Flavobacteriaceae(100);NS5_marine_group(100);uncultured_marine_bacterium(100)	100
>238375	Forward	===================	-C--G-T------------G-C-CA--G-C---A--G-C--CG---C--------------------------------------GG--TA-AT---	0	0	Y	1	Bacteria(100);Cyanobacteria(100);Chloroplast(100);Phyllosiphon_arisari(100);;;	100
>228486	Forward	===================	-T--G-T------------G-C-CA--G-C---A--G-C--CG---C--------------------------------------GG--TA-AT---	0	0	Y	1	Bacteria(100);Tenericutes(100);Mollicutes(100);Mycoplasmatales(100);Mycoplasmataceae(100);Mycoplasma(100);Mycoplasma_testudineum(100)	100
>205307	Forward	===================	-T--G-T------------G-C-CA--G-C---A--G-C--CG---C--------------------------------------GG--TA-AT---	0	0	Y	1	Bacteria(100);Tenericutes(100);Mollicutes(100);Mycoplasmatales(100);Mycoplasmataceae(100);Mycoplasma(100);Mycoplasma_columbinum(100)	100
>226726	Forward	===================	-T--G-T------------G-C-CA--G-C---A--G-C--CG---C--------------------------------------GG--TA-AT---	0	0	Y	1	Bacteria(100);Tenericutes(100);Mollicutes(100);Mycoplasmatales(100);Mycoplasmataceae(100);Mycoplasma(100);Mycoplasma_maculosum(100)	100
>274640	Forward	===================	-T--G-T------------G-C-CA--G-C---A--G-C--CG---C--------------------------------------GG--TA-AT---	0	0	Y	1	Bacteria(100);Tenericutes(100);Mollicutes(100);Mycoplasmatales(100);Mycoplasmataceae(100);Mycoplasma(100);Mycoplasma_sp._Mirounga_ES2806-NAS(100)	100
>78919	Forward	===================	-C--G-T------------G-C-CA--G-C---A--G-C--CG---C--------------------------------------GG--TA-AT---	0	0	Y	1	Bacteria(100);Proteobacteria(100);Gammaproteobacteria(100);Oceanospirillales(100);Oceanospirillaceae(100);Pseudospirillum(100);uncultured_marine_bacterium(100)	100
>229566	Forward	===================	-T--G-T------------G-C-CA--G-C---A--G-C--CG---C--------------------------------------GG--TA-AT---	0	0	Y	1	Bacteria(100);Tenericutes(100);Mollicutes(100);Mycoplasmatales(100);Mycoplasmataceae(100);Mycoplasma(100);Mycoplasma_iners(100)	100
>185378	Forward	===================	-T--G-T------------G-C-CA--G-C---A--G-C--CG---C--------------------------------------GG--TA-AT---	0	0	Y	1	Bacteria(100);Tenericutes(100);Mollicutes(100);Mycoplasmatales(100);Mycoplasmataceae(100);Mycoplasma(100);Mycoplasma_zalophidermidis(100)	100
>230778	Forward	===================	-T--G-T------------G-C-CA--G-C---A--G-C--CG---C--------------------------------------GG--TA-AT---	0	0	Y	1	Bacteria(100);Tenericutes(100);Mollicutes(100);Mycoplasmatales(100);Mycoplasmataceae(100);Mycoplasma(100);Mycoplasma_gallinarum(100)	100
>273790	Forward	===================	-T--G-T------------G-C-CA--G-C---A--G-C--CG---C--------------------------------------GG--TA-AT---	0	0	Y	1	Bacteria(100);Tenericutes(100);Mollicutes(100);Mycoplasmatales(100);Mycoplasmataceae(100);Mycoplasma(100);Mycoplasma_sp._Phocoena_C-264-GEN(100)	100
>4380	Forward	===================	-C--G-T------------G-C-CA--G-C---A--G-C--CG---C--------------------------------------GG--TA-AG---	0	0	Y	1	Bacteria(100);Proteobacteria(100);Alphaproteobacteria(100);Rickettsiales(100);mitochondria(100);Araucaria_excelsa(100);	100
>199588	Forward	===================	-T--G-T------------G-C-CA--G-C---A--G-C--CG---C--------------------------------------GG--TA-AT---	0	0	Y	1	Bacteria(100);Tenericutes(100);Mollicutes(100);Mycoplasmatales(100);Mycoplasmataceae(100);Mycoplasma(100);Mycoplasma_phocirhinis(100)	100
>136757	Forward	===================	-T--G-T------------G-C-CA--G-C---A--G-C--CG---C--------------------------------------GG--TA-AT---	0	0	Y	1	Bacteria(100);Planctomycetes(100);Candidatus_Anammoxoglobus(100);Candidatus_Anammoxoglobus_propionicus(100);;;	100
>90255	Forward	===================	-C--G-T------------G-C-CA--G-C---A--G-C--CG---C--------------------------------------GG--TA-AT---	0	0	Y	1	Bacteria(100);Proteobacteria(100);Gammaproteobacteria(100);Oceanospirillales(100);Oceanospirillaceae(100);Pseudospirillum(100);uncultured_marine_bacterium(100)	100
>211680	Forward	===================	-C--G-T------------G-C-CA--G-C---A--G-C--CG---C--------------------------------------GG--TA-AT---	0	0	Y	1	Bacteria(100);Proteobacteria(100);Alphaproteobacteria(100);Rhizobiales(100);Candidatus_Liberibacter(100);Candidatus_Liberibacter_asiaticus(100);	100
>89503	Forward	===================	-C--G-T------------G-C-CA--G-C---A--G-C--CG---C--------------------------------------GG--TA-AG---	0	0	Y	1	Bacteria(100);Proteobacteria(100);Alphaproteobacteria(100);Rickettsiales(100);mitochondria(100);Chloranthus_multistachys(100);	100
>92970	Forward	===================	-C--G-T------------G-C-CA--G-C---A--G-C--CG---C--------------------------------------GG--TA-AT---	0	0	Y	1	Bacteria(100);Proteobacteria(100);Gammaproteobacteria(100);Alteromonadales(100);Alteromonadaceae(100);OM60(NOR5)_clade(100);uncultured_marine_bacterium(100)	100
>205236	Forward	===================	-T--G-T------------G-C-CA--G-C---A--G-C--CG---C--------------------------------------GG--TA-AT---	0	0	Y	1	Bacteria(100);Tenericutes(100);Mollicutes(100);Mycoplasmatales(100);Mycoplasmataceae(100);Mycoplasma(100);Mycoplasma_sp._CSL7489-oral(100)	100
>91785	Forward	===================	-C--G-T------------G-C-CA--G-C---A--G-C--CG---C--------------------------------------GG--TA-AT---	0	0	Y	1	Bacteria(100);Proteobacteria(100);Gammaproteobacteria(100);Alteromonadales(100);Alteromonadaceae(100);OM60(NOR5)_clade(100);uncultured_marine_bacterium(100)	100
>229738	Forward	===================	-T--G-T------------G-C-CA--G-C---A--G-C--CG---C--------------------------------------GG--TA-AT---	0	0	Y	1	Bacteria(100);Tenericutes(100);Mollicutes(100);Mycoplasmatales(100);Mycoplasmataceae(100);Mycoplasma(100);Mycoplasma_canis(100)	100
>167440	Forward	===================	-C--G-T------------G-C-CA--G-C---A--G-C--CG---C--------------------------------------GG--TA-AT---	0	0	Y	1	Bacteria(100);Planctomycetes(100);OM190(100);uncultured_planctomycete(100);;;	100
>92326	Forward	===================	-C--G-T------------G-C-CA--G-C---A--G-C--CG---C--------------------------------------GG--TA-AT---	0	0	Y	1	Bacteria(100);Proteobacteria(100);Gammaproteobacteria(100);Oceanospirillales(100);Oceanospirillaceae(100);Pseudospirillum(100);uncultured_marine_bacterium(100)	100
>207387	Forward	===================	-T--G-T------------G-C-CA--G-C---A--G-C--CG---C--------------------------------------GG--TA-AT---	0	0	Y	1	Bacteria(100);Tenericutes(100);Mollicutes(100);Mycoplasmatales(100);Mycoplasmataceae(100);Mycoplasma(100);Mycoplasma_citelli(100)	100
>92972	Forward	===================	-C--G-T------------G-C-CA--G-C---A--G-C--CG---C--------------------------------------GG--TA-AT---	0	0	Y	1	Bacteria(100);Proteobacteria(100);SPOTSOCT00m83(100);uncultured_marine_bacterium(100);;;	100
>136734	Forward	===================	-C--G-T------------G-C-CA--G-C---A--G-C--CG---C--------------------------------------GG--TA-AT---	0	0	Y	1	Bacteria(100);Planctomycetes(100);028H05-P-BN-P5(100);uncultured_planctomycete(100);;;	100
>223999	Forward	==========T========	-T--G-T------------G-C-CA--G-C---A--G-T--CG---C--------------------------------------GG--TA-AT---	0	1	Y	1	Bacteria(100);Tenericutes(100);Mollicutes(100);Mycoplasmatales(100);Mycoplasmataceae(100);Mycoplasma(100);Mycoplasma_alvi(100)	96.88
>209242	Forward	===================	-T--G-T------------G-C-CA--G-C---A--G-C--CG---C--------------------------------------GG--TA-AT---	0	0	Y	1	Bacteria(100);Tenericutes(100);Mollicutes(100);Mycoplasmatales(100);Mycoplasmataceae(100);Mycoplasma(100);Mycoplasma_gallopavonis(100)	100
>205234	Forward	===================	-T--G-T------------G-C-CA--G-C---A--G-C--CG---C--------------------------------------GG--TA-AT---	0	0	Y	1	Bacteria(100);Tenericutes(100);Mollicutes(100);Mycoplasmatales(100);Mycoplasmataceae(100);Mycoplasma(100);Mycoplasma_hyorhinis(100)	100
>88788	Forward	===================	-C--G-T------------G-C-CA--G-C---A--G-C--CG---C--------------------------------------GG--TA-AT---	0	0	Y	1	Bacteria(100);Proteobacteria(100);Gammaproteobacteria(100);Alteromonadales(100);Colwelliaceae(100);Colwellia(100);Escherichia_coli(100)	100
>78912	Forward	===================	-C--G-T------------G-C-CA--G-C---A--G-C--CG---C--------------------------------------GG--TA-AT---	0	0	Y	1	Bacteria(100);Proteobacteria(100);Alphaproteobacteria(100);Rhodobacterales(100);Rhodobacteraceae(100);Roseobacter_clade_OCT_lineage(100);uncultured_marine_bacterium(100)	100
>225556	Forward	===================	-T--G-T------------G-C-CA--G-C---A--G-C--CG---C--------------------------------------GG--TA-AT---	0	0	Y	1	Bacteria(100);Tenericutes(100);Mollicutes(100);Entomoplasmatales(100);Entomoplasmataceae(100);Mesoplasma(100);Acholeplasma_multilocale(100)	100
>275237	Forward	===================	-T--G-T------------G-C-CA--G-C---A--G-C--CG---C--------------------------------------GG--TA-AT---	0	0	Y	1	Bacteria(100);Tenericutes(100);Mollicutes(100);Mycoplasmatales(100);Mycoplasmataceae(100);Mycoplasma(100);Mycoplasma_sp._Mirounga_ES2774-NASSP4(100)	100
>274415	Forward	===================	-T--G-T------------G-C-CA--G-C---A--G-C--CG---C--------------------------------------GG--TA-AT---	0	0	Y	1	Bacteria(100);Tenericutes(100);Mollicutes(100);Mycoplasmatales(100);Mycoplasmataceae(100);Mycoplasma(100);Mycoplasma_anatis(100)	100
>156759	Forward	===================	-T--G-T------------G-C-CA--G-C---A--G-C--CG---C--------------------------------------GG--TA-AT---	0	0	Y	1	Bacteria(100);Tenericutes(100);Mollicutes(100);Mycoplasmatales(100);Mycoplasmataceae(100);Mycoplasma(100);Mycoplasma_columborale(100)	100
>89509	Forward	===================	-C--G-T------------G-C-CA--G-C---A--G-C--CG---C--------------------------------------GG--TA-AG---	0	0	Y	1	Bacteria(100);Proteobacteria(100);Alphaproteobacteria(100);Rickettsiales(100);mitochondria(100);Hedycarya_arborea(100);	100
>174861	Forward	===================	-T--G-T------------G-C-CA--G-C---A--G-C--CG---C--------------------------------------GG--TA-AT---	0	0	Y	1	Bacteria(100);Planctomycetes(100);Candidatus_Scalindua(100);uncultured_Planctomycetales_bacterium(100);;;	100
>92998	Forward	===================	-C--G-T------------G-C-CA--G-C---A--G-C--CG---C--------------------------------------GG--TA-AT---	0	0	Y	1	Bacteria(100);Proteobacteria(100);Alphaproteobacteria(100);Rhodobacterales(100);Rhodobacteraceae(100);uncultured(100);uncultured_marine_bacterium(100)	100
>240332	Forward	===================	-T--G-T------------G-C-CA--G-C---A--G-C--CG---C--------------------------------------GG--TA-AT---	0	0	Y	1	Bacteria(100);Tenericutes(100);Mollicutes(100);Mycoplasmatales(100);Mycoplasmataceae(100);Mycoplasma(100);Mycoplasma_orale(100)	100
>209239	Forward	===================	-T--G-T------------G-C-CA--G-C---A--G-C--CG---C--------------------------------------GG--TA-AT---	0	0	Y	1	Bacteria(100);Tenericutes(100);Mollicutes(100);Mycoplasmatales(100);Mycoplasmataceae(100);Mycoplasma(100);Mycoplasma_sphenisci(100)	100
>131682	Forward	===================	-C--G-T------------G-C-CA--G-C---A--G-C--CG---C--------------------------------------GG--TA-AT---	0	0	Y	1	Bacteria(100);Proteobacteria(100);Betaproteobacteria(100);Burkholderiales(100);Oxalobacteraceae(100);Herbaspirillum(100);Herbaspirillum_sp._F1(100)	100
>202012	Forward	===================	-T--G-T------------G-C-CA--G-C---A--G-C--CG---C--------------------------------------GG--TA-AT---	0	0	Y	1	Bacteria(100);Tenericutes(100);Mollicutes(100);Mycoplasmatales(100);Mycoplasmataceae(100);Mycoplasma(100);Mycoplasma_salivarium(100)	100
>91807	Forward	===================	-C--G-T------------G-C-CA--G-C---A--G-C--CG---C--------------------------------------GG--TA-AT---	0	0	Y	1	Bacteria(100);Proteobacteria(100);Alphaproteobacteria(100);Rhodobacterales(100);Rhodobacteraceae(100);uncultured(100);uncultured_marine_bacterium(100)	100
>91824	Forward	===================	-C--G-T------------G-C-CA--G-C---A--G-C--CG---C--------------------------------------GG--TA-AT---	0	0	Y	1	Bacteria(100);Proteobacteria(100);Gammaproteobacteria(100);Oceanospirillales(100);ZD0405(100);uncultured_marine_bacterium(100);	100
>176793	Forward	===================	-C--G-T------------G-C-CA--G-C---A--G-C--CG---C--------------------------------------GG--TA-AG---	0	0	Y	1	Bacteria(100);Planctomycetes(100);OM190(100);uncultured_planctomycete(100);;;	100
>274802	Forward	===================	-T--G-T------------G-C-CA--G-C---A--G-C--CG---C--------------------------------------GG--TA-AT---	0	0	Y	1	Bacteria(100);Tenericutes(100);Mollicutes(100);Mycoplasmatales(100);Mycoplasmataceae(100);Mycoplasma(100);Mycoplasma_phocidae(100)	100
>92338	Forward	===================	-C--G-T------------G-C-CA--G-C---A--G-C--CG---C--------------------------------------GG--TA-AT---	0	0	Y	1	Bacteria(100);Proteobacteria(100);Alphaproteobacteria(100);Caulobacterales(100);Hyphomonadaceae(100);Hellea(100);uncultured_marine_bacterium(100)	100
>89551	Forward	===================	-C--G-T------------G-C-CA--G-C---A--G-C--CG---C--------------------------------------GG--TA-AT---	0	0	Y	1	Bacteria(100);Proteobacteria(100);Gammaproteobacteria(100);Oceanospirillales(100);ZD0405(100);uncultured_marine_bacterium(100);	100
>78904	Forward	===================	-C--G-T------------G-C-CA--G-C---A--G-C--CG---C--------------------------------------GG--TA-AT---	0	0	Y	1	Bacteria(100);Bacteroidetes(100);Flavobacteria(100);Flavobacteriales(100);Flavobacteriaceae(100);uncultured(100);uncultured_marine_bacterium(100)	100
>225788	Forward	===================	-T--G-T------------G-C-CA--G-C---A--G-C--CG---C--------------------------------------GG--TA-AT---	0	0	Y	1	Bacteria(100);Tenericutes(100);Mollicutes(100);Mycoplasmatales(100);Mycoplasmataceae(100);Mycoplasma(100);Mycoplasma_microti(100)	100
>275235	Forward	===================	-C--G-T------------G-C-CA--G-C---A--G-C--CG---C--------------------------------------GG--TA-AT---	0	0	Y	1	Bacteria(100);Firmicutes(100);Bacilli(100);Bacillales(100);Bacillaceae(100);Bacillus(100);Bacillus_sp._TW1(100)	100
>177030	Forward	===================	-T--G-T------------G-C-CA--G-C---A--G-C--CG---C--------------------------------------GG--TA-AT---	0	0	Y	1	Bacteria(100);Planctomycetes(100);Candidatus_Scalindua(100);uncultured_Planctomycetales_bacterium(100);;;	100
>50590	Forward	===================	-C--G-T------------G-C-CA--G-C---A--G-C--CG---C--------------------------------------GG--TA-AT---	0	0	Y	1	Bacteria(100);Proteobacteria(100);Gammaproteobacteria(100);Xanthomonadales(100);Xanthomonadaceae(100);Xanthomonas(100);Xanthomonas_translucens_pv._poae(100)	100
>93006	Forward	===================	-C--G-T------------G-C-CA--G-C---A--G-C--CG---C--------------------------------------GG--TA-AT---	0	0	Y	1	Bacteria(100);Proteobacteria(100);Betaproteobacteria(100);Methylophilales(100);Methylophilaceae(100);OM43_clade(100);uncultured_marine_bacterium(100)	100
>90250	Forward	===================	-C--G-T------------G-C-CA--G-C---A--G-C--CG---C--------------------------------------GG--TA-AT---	0	0	Y	1	Bacteria(100);Proteobacteria(100);Gammaproteobacteria(100);Thiotrichales(100);Piscirickettsiaceae(100);uncultured(100);uncultured_marine_bacterium(100)	100
>26144	Forward	===================	-C--G-T------------G-C-CA--G-C---A--G-C--CG---C--------------------------------------GG--TA-AG---	0	0	Y	1	Bacteria(100);Proteobacteria(100);Alphaproteobacteria(100);Rickettsiales(100);mitochondria(100);Amborella_trichopoda(100);	100
>89546	Forward	===================	-C--G-T------------G-C-CA--G-C---A--G-C--CG---C--------------------------------------GG--TA-AT---	0	0	Y	1	Bacteria(100);Proteobacteria(100);Betaproteobacteria(100);Hydrogenophilales(100);Hydrogenophilaceae(100);Thiobacillus(100);uncultured_marine_bacterium(100)	100
>116581	Forward	===================	-C--G-T------------G-C-CA--G-C---A--G-C--CG---C--------------------------------------GG--TA-AT---	0	0	Y	1	Bacteria(100);Bacteroidetes(100);Bacteroidia(100);Bacteroidales(100);Bacteroidaceae(100);Bacteroides(100);Bacteroides_nordii(100)	100
>121467	Forward	===================	-C--G-T------------G-C-CA--G-C---A--G-C--CG---C--------------------------------------GG--TA-AT---	0	0	Y	1	Bacteria(100);Proteobacteria(100);Gammaproteobacteria(100);Oceanospirillales(100);ME2(100);uncultured_Candidatus_Endobugula_sp.(100);	100
>27077	Forward	===================	-C--G-T------------G-C-CA--G-C---A--G-C--CG---C--------------------------------------GG--TA-AG---	0	0	Y	1	Bacteria(100);Proteobacteria(100);Alphaproteobacteria(100);Rickettsiales(100);mitochondria(100);Buxus_sp._Qiu_94069(100);	100
>92344	Forward	===================	-C--G-T------------G-C-CA--G-C---A--G-C--CG---C--------------------------------------GG--TA-AT---	0	0	Y	1	Bacteria(100);Cyanobacteria(100);SubsectionI(100);Prochlorococcus(100);uncultured_marine_bacterium(100);;	100
>26884	Forward	===================	-C--G-T------------G-C-CA--G-C---A--G-C--CG---C--------------------------------------GG--TA-AG---	0	0	Y	1	Bacteria(100);Proteobacteria(100);Alphaproteobacteria(100);Rickettsiales(100);mitochondria(100);Calycanthus_floridus(100);	100
>78915	Forward	===================	-T--G-T------------G-C-CA--G-C---A--G-C--CG---C--------------------------------------GG--TA-AT---	0	0	Y	1	Bacteria(100);Proteobacteria(100);Betaproteobacteria(100);Methylophilales(100);Methylophilaceae(100);OM43_clade(100);uncultured_marine_bacterium(100)	100
>177015	Forward	===================	-C--G-T------------G-C-CA--G-C---A--G-C--CG---C--------------------------------------GG--TA-AT---	0	0	Y	1	Bacteria(100);Planctomycetes(100);OM190(100);uncultured_planctomycete(100);;;	100
>176807	Forward	===================	-T--G-T------------G-C-CA--G-C---A--G-C--CG---C--------------------------------------GG--TA-AT---	0	0	Y	1	Bacteria(100);Planctomycetes(100);Candidatus_Scalindua(100);uncultured_Planctomycetales_bacterium(100);;;	100
>136748	Forward	===================	-T--G-T------------G-C-CA--G-C---A--G-C--CG---C--------------------------------------GG--TA-AT---	0	0	Y	1	Bacteria(100);Planctomycetes(100);Candidatus_Scalindua(100);uncultured_Planctomycetales_bacterium(100);;;	100
>92350	Forward	===================	-T--G-T------------G-C-CA--G-C---A--G-C--CG---C--------------------------------------GG--TA-AT---	0	0	Y	1	Bacteria(100);Proteobacteria(100);Deltaproteobacteria(100);SAR324_clade(Marine_group_B)(100);uncultured_marine_bacterium(100);;	100
>176797	Forward	===================	-C--G-T------------G-C-CA--G-C---A--G-C--CG---C--------------------------------------GG--TA-AT---	0	0	Y	1	Bacteria(100);Planctomycetes(100);MD2896-B258(100);uncultured_planctomycete(100);;;	100
>92303	Forward	===================	-C--G-T------------G-C-CA--G-C---A--G-C--CG---C--------------------------------------GG--TA-AG---	0	0	Y	1	Bacteria(100);Proteobacteria(100);Alphaproteobacteria(100);Rickettsiales(100);mitochondria(100);Lardizabala_biternata(100);	100
>91812	Forward	===================	-C--G-T------------G-C-CA--G-C---A--G-C--CG---C--------------------------------------GG--TA-AT---	0	0	Y	1	Bacteria(100);Proteobacteria(100);Alphaproteobacteria(100);Rhodobacterales(100);Rhodobacteraceae(100);uncultured(100);uncultured_marine_bacterium(100)	100
>26481	Forward	===================	-C--G-T------------G-C-CA--G-C---A--G-C--CG---C--------------------------------------GG--TA-AT---	0	0	Y	1	Bacteria(100);Proteobacteria(100);Gammaproteobacteria(100);Xanthomonadales(100);Xanthomonadaceae(100);Xanthomonas(100);Xanthomonas(100)	100
>93444	Forward	===================	-C--G-T------------G-C-CA--G-C---A--G-C--CG---C--------------------------------------GG--TA-AT---	0	0	Y	1	Bacteria(100);Proteobacteria(100);Alphaproteobacteria(100);OCS116_clade(100);uncultured_marine_bacterium(100);;	100
>185332	Forward	===================	-C--G-T------------G-C-CA--G-C---A--G-C--CG---C--------------------------------------GG--TA-AT---	0	0	Y	1	Bacteria(100);Fusobacteria(100);Fusobacteria(100);Fusobacteriales(100);Fusobacteriaceae(100);Fusobacterium(100);Fusobacterium_sp._CSL-7530(100)	100
>203977	Forward	===================	-T--G-T------------G-C-CA--G-C---A--G-C--CG---C--------------------------------------GG--TA-AT---	0	0	Y	1	Bacteria(100);Tenericutes(100);Mollicutes(100);Mycoplasmatales(100);Mycoplasmataceae(100);Mycoplasma(100);Mycoplasma_canadense(100)	100
>93013	Forward	===================	-C--G-T------------G-C-CA--G-C---A--G-C--CG---C--------------------------------------GG--TA-AT---	0	0	Y	1	Bacteria(100);Proteobacteria(100);Gammaproteobacteria(100);Salinisphaerales(100);Salinisphaeraceae(100);ZD0417_marine_group(100);uncultured_marine_bacterium(100)	100
>243665	Forward	===================	-C--G-T------------G-C-CA--G-C---A--G-C--CG---C--------------------------------------GG--TA-AG---	0	0	Y	1	Bacteria(100);Proteobacteria(100);Alphaproteobacteria(100);Rickettsiales(100);mitochondria(100);Vitis_vinifera(100);	100
>170146	Forward	===================	-T--G-T------------G-C-CA--G-C---A--G-C--CG---C--------------------------------------GG--TA-AT---	0	0	Y	1	Bacteria(100);Planctomycetes(100);Candidatus_Scalindua(100);Candidatus_Scalindua_wagneri(100);;;	100
>91773	Forward	===================	-C--G-T------------G-C-CA--G-C---A--G-C--CG---C--------------------------------------GG--TA-AG---	0	0	Y	1	Bacteria(100);Proteobacteria(100);Alphaproteobacteria(100);Rickettsiales(100);mitochondria(100);Peumus_boldus(100);	100
>176812	Forward	===================	-T--G-T------------G-C-CA--G-C---A--G-C--CG---C--------------------------------------GG--TA-AT---	0	0	Y	1	Bacteria(100);Planctomycetes(100);Candidatus_Brocadia_fulgida(100);Candidatus_Brocadia_fulgida(100);;;	100
>90278	Forward	===================	-T--G-T------------G-C-CA--G-C---A--G-C--CG---C--------------------------------------GG--TA-AT---	0	0	Y	1	Bacteria(100);Verrucomicrobia(100);Arctic97B-4_marine_group(100);uncultured_marine_bacterium(100);;;	100
>92963	Forward	===================	-C--G-T------------G-C-CA--G-C---A--G-C--CG---C--------------------------------------GG--TA-AT---	0	0	Y	1	Bacteria(100);Bacteroidetes(100);Flavobacteria(100);Flavobacteriales(100);Flavobacteriaceae(100);Formosa(100);uncultured_marine_bacterium(100)	100
>223580	Forward	===================	-C--G-T------------G-C-CA--G-C---A--G-C--CG---C--------------------------------------GG--TA-AT---	0	0	Y	1	Bacteria(100);Actinobacteria(100);Actinobacteria(100);Actinobacteridae(100);Actinomycetales(100);Micrococcineae(100);Microbacteriaceae(100)	100
>89544	Forward	===================	-C--G-T------------G-C-CA--G-C---A--G-C--CG---C--------------------------------------GG--TA-AT---	0	0	Y	1	Bacteria(100);Cyanobacteria(100);SubsectionI(100);Prochlorococcus(100);uncultured_marine_bacterium(100);;	100
>153406	Forward	===================	-C--G-T------------G-C-CA--G-C---A--G-C--CG---C--------------------------------------GG--TA-AT---	0	0	Y	1	Bacteria(100);Bacteroidetes(100);Bacteroidia(100);Bacteroidales(100);Bacteroidaceae(100);Bacteroides(100);Bacteroides_helcogenes(100)	100
>92974	Forward	===================	-C--G-T------------G-C-CA--G-C---A--G-C--CG---C--------------------------------------GG--TA-AT---	0	0	Y	1	Bacteria(100);Proteobacteria(100);Gammaproteobacteria(100);Oceanospirillales(100);OM182_clade(100);uncultured_marine_bacterium(100);	100
>90269	Forward	===================	-C--G-T------------G-C-CA--G-C---A--G-C--CG---C--------------------------------------GG--TA-AT---	0	0	Y	1	Bacteria(100);Proteobacteria(100);Alphaproteobacteria(100);Rhodobacterales(100);Rhodobacteraceae(100);uncultured(100);uncultured_marine_bacterium(100)	100
>96238	Forward	===================	-C--G-T------------G-C-CA--G-C---A--G-C--CG---C--------------------------------------GG--TA-AT---	0	0	Y	1	Bacteria(100);Bacteroidetes(100);Flavobacteria(100);Flavobacteriales(100);Flavobacteriaceae(100);Formosa(100);uncultured_marine_bacterium(100)	100
>260714	Forward	===================	-C--G-T------------G-C-CA--G-C---A--G-C--CG---C--------------------------------------GG--TA-AT---	0	0	Y	1	Bacteria(100);Proteobacteria(100);Betaproteobacteria(100);Burkholderiales(100);Alcaligenaceae(100);Kinetoplastibacterium(100);Kinetoplastibacterium_blastocrithidii(100)	100
>216579	Forward	===================	-C--G-T------------G-C-CA--G-C---A--G-C--CG---C--------------------------------------GG--TA-AT---	0	0	Y	1	Bacteria(100);Proteobacteria(100);Gammaproteobacteria(100);Enterobacteriales(100);Enterobacteriaceae(100);Enterobacter(100);Pantoea_sp._NIIST-167(100)	100
>178808	Forward	===========T=======	-C--G-T------------G-C-CA--G-C---A--G-C--TG---C--------------------------------------GG--TA-AT---	0	1	Y	1	Bacteria(100);Planctomycetes(100);OM190(100);uncultured_planctomycete(100);;;	96.88
>92275	Forward	===================	-C--G-T------------G-C-CA--G-C---A--G-C--CG---C--------------------------------------GG--TA-AT---	0	0	Y	1	Bacteria(100);Proteobacteria(100);Gammaproteobacteria(100);E01-9C-26_marine_group(100);uncultured_marine_bacterium(100);;	100
>92962	Forward	===================	-C--G-T------------G-C-CA--G-C---A--G-C--CG---C--------------------------------------GG--TA-AT---	0	0	Y	1	Bacteria(100);Bacteroidetes(100);Flavobacteria(100);Flavobacteriales(100);Flavobacteriaceae(100);NS5_marine_group(100);uncultured_marine_bacterium(100)	100
>33301	Forward	===================	-C--G-T------------G-C-CA--G-C---A--G-C--CG---C--------------------------------------GG--TA-AT---	0	0	Y	1	Bacteria(100);Proteobacteria(100);Betaproteobacteria(100);Rhodocyclales(100);Rhodocyclaceae(100);Dechloromonas(100);Dechloromonas_sp._HZ(100)	100
>78907	Forward	===================	-C--G-T------------G-C-CA--G-C---A--G-C--CG---C--------------------------------------GG--TA-AT---	0	0	Y	1	Bacteria(100);Proteobacteria(100);Gammaproteobacteria(100);Thiotrichales(100);Thiotrichaceae(100);Thiothrix(100);uncultured_marine_bacterium(100)	100
>92952	Forward	===================	-C--G-T------------G-C-CA--G-C---A--G-C--CG---C--------------------------------------GG--TA-AG---	0	0	Y	1	Bacteria(100);Proteobacteria(100);Alphaproteobacteria(100);Rickettsiales(100);mitochondria(100);Sanguinaria_canadensis_(red_puccoon)(100);	100
>90275	Forward	===================	-C--G-T------------G-C-CA--G-C---A--G-C--CG---C--------------------------------------GG--TA-AT---	0	0	Y	1	Bacteria(100);Verrucomicrobia(100);Opitutae(100);MB11C04_marine_group(100);uncultured_marine_bacterium(100);;	100
>170127	Forward	===================	-T--G-T------------G-C-CA--G-C---A--G-C--CG---C--------------------------------------GG--TA-AT---	0	0	Y	1	Bacteria(100);Candidate_division_WS3(100);uncultured_planctomycete(100);;;;	100
>277947	Forward	===================	-C--G-T------------G-C-CA--G-C---A--G-C--CG---C--------------------------------------GG--TA-AT---	0	0	Y	1	Bacteria(100);Proteobacteria(100);Gammaproteobacteria(100);Enterobacteriales(100);Enterobacteriaceae(100);Escherichia-Shigella(100);Escherichia_coli(100)	100
>89522	Forward	===================	-C--G-T------------G-C-CA--G-C---A--G-C--CG---C--------------------------------------GG--TA-AT---	0	0	Y	1	Bacteria(100);Proteobacteria(100);Gammaproteobacteria(100);Thiotrichales(100);Piscirickettsiaceae(100);uncultured(100);uncultured_marine_bacterium(100)	100
>68710	Forward	===================	-C--G-T------------G-C-CA--G-C---A--G-C--CG---C--------------------------------------GG--TA-AT---	0	0	Y	1	Bacteria(100);Bacteroidetes(100);Flavobacteria(100);Flavobacteriales(100);Flavobacteriaceae(100);Polaribacter(100);uncultured_Flavobacteriaceae_bacterium(100)	100
>91819	Forward	===================	-C--G-T------------G-C-CA--G-C---A--G-C--CG---C--------------------------------------GG--TA-AT---	0	0	Y	1	Bacteria(100);Bacteroidetes(100);Flavobacteria(100);Flavobacteriales(100);Flavobacteriaceae(100);NS2b_marine_group(100);uncultured_marine_bacterium(100)	100
>78892	Forward	===================	-C--G-T------------G-C-CA--G-C---A--G-C--CG---C--------------------------------------GG--TA-AG---	0	0	Y	1	Bacteria(100);Proteobacteria(100);Alphaproteobacteria(100);Rickettsiales(100);mitochondria(100);Atherosperma_moschatum(100);	100
>78903	Forward	===================	-C--G-T------------G-C-CA--G-C---A--G-C--CG---C--------------------------------------GG--TA-AT---	0	0	Y	1	Bacteria(100);Bacteroidetes(100);Flavobacteria(100);Flavobacteriales(100);Flavobacteriaceae(100);NS2b_marine_group(100);uncultured_marine_bacterium(100)	100
>90276	Forward	===================	-C--G-T------------G-C-CA--G-C---A--G-C--CG---C--------------------------------------GG--TA-AT---	0	0	Y	1	Bacteria(100);Deferribacteres(100);Deferribacteres(100);Deferribacterales(100);SAR406_clade(Marine_group_A)(100);uncultured_marine_bacterium(100);	100
>93012	Forward	===================	-C--G-T------------G-C-CA--G-C---A--G-C--CG---C--------------------------------------GG--TA-AT---	0	0	Y	1	Bacteria(100);Deferribacteres(100);Deferribacteres(100);Deferribacterales(100);SAR406_clade(Marine_group_A)(100);uncultured_marine_bacterium(100);	100
>26882	Forward	===================	-C--G-T------------G-C-CA--G-C---A--G-C--CG---C--------------------------------------GG--TA-AG---	0	0	Y	1	Bacteria(100);Proteobacteria(100);Alphaproteobacteria(100);Rickettsiales(100);mitochondria(100);Nuphar_sp._Palmer_689(100);	100
>90239	Forward	===================	-C--G-T------------G-C-CA--G-C---A--G-C--CG---C--------------------------------------GG--TA-AG---	0	0	Y	1	Bacteria(100);Proteobacteria(100);Alphaproteobacteria(100);Rickettsiales(100);mitochondria(100);Hedyosmum_arborescens(100);	100
>89524	Forward	===================	-C--G-T------------G-C-CA--G-C---A--G-C--CG---C--------------------------------------GG--TA-AT---	0	0	Y	1	Bacteria(100);Proteobacteria(100);Gammaproteobacteria(100);Alteromonadales(100);Alteromonadaceae(100);SAR92_clade(100);uncultured_marine_bacterium(100)	100
>91783	Forward	===================	-C--G-T------------G-C-CA--G-C---A--G-C--CG---C--------------------------------------GG--TA-AT---	0	0	Y	1	Bacteria(100);Proteobacteria(100);Gammaproteobacteria(100);Alteromonadales(100);Alteromonadaceae(100);SAR92_clade(100);uncultured_marine_bacterium(100)	100
>78901	Forward	===================	-C--G-T------------G-C-CA--G-C---A--G-C--CG---C--------------------------------------GG--TA-AT---	0	0	Y	1	Bacteria(100);Bacteroidetes(100);Flavobacteria(100);Flavobacteriales(100);Flavobacteriaceae(100);NS4_marine_group(100);uncultured_marine_bacterium(100)	100
>78906	Forward	===================	-C--G-T------------G-C-CA--G-C---A--G-C--CG---C--------------------------------------GG--TA-AT---	0	0	Y	1	Bacteria(100);Proteobacteria(100);Gammaproteobacteria(100);E01-9C-26_marine_group(100);uncultured_marine_bacterium(100);;	100
>78918	Forward	===================	-C--G-T------------G-C-CA--G-C---A--G-C--CG---C--------------------------------------GG--TA-AT---	0	0	Y	1	Bacteria(100);Deferribacteres(100);Deferribacteres(100);Deferribacterales(100);SAR406_clade(Marine_group_A)(100);uncultured_marine_bacterium(100);	100
>78897	Forward	===================	-C--G-T------------G-C-CA--G-C---A--G-C--CG---C--------------------------------------GG--TA-AG---	0	0	Y	1	Bacteria(100);Proteobacteria(100);Alphaproteobacteria(100);Rickettsiales(100);mitochondria(100);Cinnamomum_camphora_(camphor_tree)(100);	100
>151791	Forward	===================	-C--G-T------------G-C-CA--G-C---A--G-C--CG---C--------------------------------------GG--TA-AT---	0	0	Y	1	Bacteria(100);Bacteroidetes(100);Bacteroidia(100);Bacteroidales(100);Bacteroidaceae(100);Bacteroides(100);Bacteroides_tectus(100)	100
>93417	Forward	===================	-C--G-T------------G-C-CA--G-C---A--G-C--CG---C--------------------------------------GG--TA-AT---	0	0	Y	1	Bacteria(100);Bacteroidetes(100);Flavobacteria(100);Flavobacteriales(100);Flavobacteriaceae(100);NS2b_marine_group(100);uncultured_marine_bacterium(100)	100
>208674	Forward	===================	-T--G-T------------G-C-CA--G-C---A--G-C--CG---C--------------------------------------GG--TA-AT---	0	0	Y	1	Bacteria(100);Cyanobacteria(100);Chloroplast(100);Artemisia_annua_(sweet_wormwood)(100);;;	100
>93453	Forward	===================	-C--G-T------------G-C-CA--G-C---A--G-C--CG---C--------------------------------------GG--TA-AT---	0	0	Y	1	Bacteria(100);Proteobacteria(100);Deltaproteobacteria(100);Desulfobacterales(100);Nitrospinaceae(100);Nitrospina(100);uncultured_marine_bacterium(100)	100
>19482	Forward	===================	-C--G-T------------G-C-CA--G-C---A--G-C--CG---C--------------------------------------GG--TA-AT---	0	0	Y	1	Bacteria(100);Firmicutes(100);Clostridia(100);Clostridiales(100);Clostridiaceae(100);Clostridium(100);Clostridium_botulinum_NCTC_2916(100)	100
>93455	Forward	===================	-C--G-T------------G-C-CA--G-C---A--G-C--CG---C--------------------------------------GG--TA-AT---	0	0	Y	1	Bacteria(100);Proteobacteria(100);Deltaproteobacteria(100);Desulfobacterales(100);Nitrospinaceae(100);Nitrospina(100);uncultured_marine_bacterium(100)	100
>1436	Forward	===================	-C--G-T------------G-C-CA--G-C---A--G-C--CG---C--------------------------------------GG--TA-AT---	0	0	Y	1	Bacteria(100);Cyanobacteria(100);SubsectionI(100);Synechococcus(100);Synechococcus_sp._WH_5701(100);;	100
>78916	Forward	===================	-C--G-T------------G-C-CA--G-C---A--G-C--CG---C--------------------------------------GG--TA-AT---	0	0	Y	1	Bacteria(100);Proteobacteria(100);Deltaproteobacteria(100);Desulfobacterales(100);Nitrospinaceae(100);Nitrospina(100);uncultured_marine_bacterium(100)	100
>92254	Forward	===================	-C--G-T------------G-C-CA--G-C---A--G-C--CG---C--------------------------------------GG--TA-AG---	0	0	Y	1	Bacteria(100);Proteobacteria(100);Alphaproteobacteria(100);Rickettsiales(100);mitochondria(100);Sargentodoxa_cuneata(100);	100
>92273	Forward	===================	-C--G-T------------G-C-CA--G-C---A--G-C--CG---C--------------------------------------GG--TA-AT---	0	0	Y	1	Bacteria(100);Proteobacteria(100);Gammaproteobacteria(100);Oceanospirillales(100);Oceanospirillaceae(100);Balneatrix(100);uncultured_marine_bacterium(100)	100
>55532	Forward	===================	-T--G-T------------G-C-CA--G-C---A--G-C--CG---C--------------------------------------GG--TA-AT---	0	0	Y	1	Bacteria(100);Proteobacteria(100);Gammaproteobacteria(100);Pseudomonadales(100);Pseudomonadaceae(100);Pseudomonas(100);Pseudomonas_filiscindens(100)	100
>89540	Forward	===================	-C--G-T------------G-C-CA--G-C---A--G-C--CG---C--------------------------------------GG--TA-AT---	0	0	Y	1	Bacteria(100);Proteobacteria(100);Alphaproteobacteria(100);Rickettsiales(100);SAR116_clade(100);uncultured_marine_bacterium(100);	100
>92316	Forward	===================	-C--G-T------------G-C-CA--G-C---A--G-C--CG---C--------------------------------------GG--TA-AT---	0	0	Y	1	Bacteria(100);Bacteroidetes(100);Flavobacteria(100);Flavobacteriales(100);Flavobacteriaceae(100);NS2b_marine_group(100);uncultured_marine_bacterium(100)	100
>90245	Forward	===================	-C--G-T------------G-C-CA--G-C---A--G-C--CG---C--------------------------------------GG--TA-AG---	0	0	Y	1	Bacteria(100);Proteobacteria(100);Alphaproteobacteria(100);Rickettsiales(100);mitochondria(100);Siparuna_decipiens(100);	100
>26146	Forward	===================	-C--G-T------------G-C-CA--G-C---A--G-C--CG---C--------------------------------------GG--TA-AG---	0	0	Y	1	Bacteria(100);Proteobacteria(100);Alphaproteobacteria(100);Rickettsiales(100);mitochondria(100);Grevillea_robusta(100);	100
>92267	Forward	===================	-C--G-T------------G-C-CA--G-C---A--G-C--CG---C--------------------------------------GG--TA-AT---	0	0	Y	1	Bacteria(100);Proteobacteria(100);Alphaproteobacteria(100);Rickettsiales(100);SAR116_clade(100);uncultured_marine_bacterium(100);	100
>147667	Forward	===================	-C--G-T------------G-C-CA--G-C---A--G-C--CG---C--------------------------------------GG--TA-AT---	0	0	Y	1	Bacteria(100);Bacteroidetes(100);Bacteroidia(100);Bacteroidales(100);Bacteroidaceae(100);Bacteroides(100);Bacteroides_salyersiae(100)	100
>276159	Forward	===================	-C--G-T------------G-C-CA--G-C---A--G-C--CG---C--------------------------------------GG--TA-AG---	0	0	Y	1	Bacteria(100);Cyanobacteria(100);SubsectionIII(100);Pseudanabaena(100);Pseudanabaena_sp._Sai010(100);;	100
>156269	Forward	===================	-C--G-T------------G-C-CA--G-C---A--G-C--CG---C--------------------------------------GG--TA-AT---	0	0	Y	1	Bacteria(100);Firmicutes(100);Bacilli(100);Lactobacillales(100);Streptococcaceae(100);Streptococcus(100);Streptococcus_sanguinis(100)	100
>127324	Forward	===================	-C--G-T------------G-C-CA--G-C---A--G-C--CG---C--------------------------------------GG--TA-AT---	0	0	Y	1	Bacteria(100);Proteobacteria(100);Alphaproteobacteria(100);Rhizobiales(100);Rhizobiaceae(100);Ensifer(100);Ensifer(100)	100
>116576	Forward	===================	-C--G-T------------G-C-CA--G-C---A--G-C--CG---C--------------------------------------GG--TA-AT---	0	0	Y	1	Bacteria(100);Bacteroidetes(100);Bacteroidia(100);Bacteroidales(100);Porphyromonadaceae(100);Parabacteroides(100);Parabacteroides_merdae(100)	100
>26530	Forward	===================	-C--G-T------------G-C-CA--G-C---A--G-C--CG---C--------------------------------------GG--TA-AG---	0	0	Y	1	Bacteria(100);Proteobacteria(100);Alphaproteobacteria(100);Rickettsiales(100);mitochondria(100);Piper_betle(100);	100
>275475	Forward	===================	-C--G-T------------G-C-CA--G-C---A--G-C--CG---C--------------------------------------GG--TA-AG---	0	0	Y	1	Bacteria(100);Proteobacteria(100);Alphaproteobacteria(100);Rickettsiales(100);mitochondria(100);Lupinus_luteus_(yellow_lupine)(100);	100
>27027	Forward	===================	-C--G-T------------G-C-CA--G-C---A--G-C--CG---C--------------------------------------GG--TA-AG---	0	0	Y	1	Bacteria(100);Proteobacteria(100);Alphaproteobacteria(100);Rickettsiales(100);mitochondria(100);Liriodendron_tulipifera(100);	100
>154989	Forward	===================	-C--G-T------------G-C-CA--G-C---A--G-C--CG---C--------------------------------------GG--TA-AT---	0	0	Y	1	Bacteria(100);Bacteroidetes(100);Bacteroidia(100);Bacteroidales(100);Bacteroidaceae(100);Bacteroides(100);Bacteroides_uniformis(100)	100
>93452	Forward	===================	-C--G-T------------G-C-CA--G-C---A--G-C--CG---C--------------------------------------GG--TA-AT---	0	0	Y	1	Bacteria(100);Deferribacteres(100);Deferribacteres(100);Deferribacterales(100);SAR406_clade(Marine_group_A)(100);uncultured_marine_bacterium(100);	100
>92302	Forward	===================	-C--G-T------------G-C-CA--G-C---A--G-C--CG---C--------------------------------------GG--TA-AG---	0	0	Y	1	Bacteria(100);Proteobacteria(100);Alphaproteobacteria(100);Rickettsiales(100);mitochondria(100);Gyrocarpus_americanus(100);	100
>154519	Forward	===================	-C--G-T------------G-C-CA--G-C---A--G-C--CG---C--------------------------------------GG--TA-AT---	0	0	Y	1	Bacteria(100);Bacteroidetes(100);Bacteroidia(100);Bacteroidales(100);Bacteroidaceae(100);Bacteroides(100);Bacteroides_fragilis(100)	100
>92299	Forward	===================	-C--G-T------------G-C-CA--G-C---A--G-C--CG---C--------------------------------------GG--TA-AG---	0	0	Y	1	Bacteria(100);Proteobacteria(100);Alphaproteobacteria(100);Rickettsiales(100);mitochondria(100);Annona_muricata(100);	100
>89531	Forward	===================	-C--G-T------------G-C-CA--G-C---A--G-C--CG---C--------------------------------------GG--TA-AT---	0	0	Y	1	Bacteria(100);Proteobacteria(100);Alphaproteobacteria(100);SAR11_clade(100);Surface_2(100);uncultured_marine_bacterium(100);	100
>62254	Forward	===================	-C--G-T------------G-C-CA--G-C---A--G-C--CG---C--------------------------------------GG--TA-AT---	0	0	Y	1	Bacteria(100);Proteobacteria(100);Gammaproteobacteria(100);Sedimenticola(100);uncultured_gamma_proteobacterium(100);;	100
>151793	Forward	===================	-C--G-T------------G-C-CA--G-C---A--G-C--CG---C--------------------------------------GG--TA-AT---	0	0	Y	1	Bacteria(100);Bacteroidetes(100);Bacteroidia(100);Bacteroidales(100);Porphyromonadaceae(100);Parabacteroides(100);Parabacteroides_goldsteinii(100)	100
>275706	Forward	===================	-C--G-T------------G-C-CA--G-C---A--G-C--CG---C--------------------------------------GG--TA-AT---	0	0	Y	1	Bacteria(100);Cyanobacteria(100);SubsectionI(100);Cyanobium_sp._Sai005(100);;;	100
>31022	Forward	===================	-C--G-T------------G-C-CA--G-C---A--G-C--CG---C--------------------------------------GG--TA-AT---	0	0	Y	1	Bacteria(100);Proteobacteria(100);Gammaproteobacteria(100);Enterobacteriales(100);Enterobacteriaceae(100);Pectobacterium(100);Erwinia_chrysanthemi(100)	100
>93432	Forward	===================	-C--G-T------------G-C-CA--G-C---A--G-C--CG---C--------------------------------------GG--TA-AT---	0	0	Y	1	Bacteria(100);Proteobacteria(100);Alphaproteobacteria(100);SAR11_clade(100);Surface_4(100);uncultured_marine_bacterium(100);	100
>91776	Forward	===================	-C--G-T------------G-C-CA--G-C---A--G-C--CG---C--------------------------------------GG--TA-AG---	0	0	Y	1	Bacteria(100);Proteobacteria(100);Alphaproteobacteria(100);Rickettsiales(100);mitochondria(100);Tasmannia_insipida(100);	100
>24227	Forward	===================	-C--G-T------------G-C-CA--G-C---A--G-C--CG---C--------------------------------------GG--TA-AG---	0	0	Y	1	Bacteria(100);Proteobacteria(100);Alphaproteobacteria(100);Rickettsiales(100);mitochondria(100);Huperzia_lucidula_(shining_club_moss)(100);	100
>90267	Forward	===================	-C--G-T------------G-C-CA--G-C---A--G-C--CG---C--------------------------------------GG--TA-AT---	0	0	Y	1	Bacteria(100);Proteobacteria(100);Alphaproteobacteria(100);SAR11_clade(100);Surface_4(100);uncultured_marine_bacterium(100);	100
>92263	Forward	===================	-C--G-T------------G-C-CA--G-C---A--G-C--CG---C--------------------------------------GG--TA-AT---	0	0	Y	1	Bacteria(100);Proteobacteria(100);Gammaproteobacteria(100);Oceanospirillales(100);SAR86_clade(100);uncultured_marine_bacterium(100);	100
>4462	Forward	===================	-C--G-T------------G-C-CA--G-C---A--G-C--CG---C--------------------------------------GG--TA-AG---	0	0	Y	1	Bacteria(100);Proteobacteria(100);Alphaproteobacteria(100);Rickettsiales(100);mitochondria(100);Angiopteris_lygodiifolia_(turnip_fern)(100);	100
>149115	Forward	===================	-C--G-T------------G-C-CA--G-C---A--G-C--CG---C--------------------------------------GG--TA-AT---	0	0	Y	1	Bacteria(100);Bacteroidetes(100);Bacteroidia(100);Bacteroidales(100);Bacteroidaceae(100);Bacteroides(100);Bacteroides_intestinalis(100)	100
>153623	Forward	===================	-C--G-T------------G-C-CA--G-C---A--G-C--CG---C--------------------------------------GG--TA-AT---	0	0	Y	1	Bacteria(100);Bacteroidetes(100);Bacteroidia(100);Bacteroidales(100);Bacteroidaceae(100);Bacteroides(100);Bacteroides_thetaiotaomicron(100)	100
>183865	Forward	===================	-C--G-T------------G-C-CA--G-C---A--G-C--CG---C--------------------------------------GG--TA-AT---	0	0	Y	1	Bacteria(100);Actinobacteria(100);Actinobacteria(100);Actinobacteridae(100);Actinomycetales(100);Corynebacterineae(100);Mycobacteriaceae(100)	100
>91805	Forward	===============C===	-C--G-T------------G-C-CA--G-C---A--G-C--CG---C--------------------------------------GC--TA-AT---	1	1	N	1	Bacteria(100);Proteobacteria(100);Alphaproteobacteria(100);Rickettsiales(100);SAR116_clade(100);uncultured_marine_bacterium(100);	93.75
>92336	Forward	===================	-C--G-T------------G-C-CA--G-C---A--G-C--CG---C--------------------------------------GG--TA-AT---	0	0	Y	1	Bacteria(100);Proteobacteria(100);Alphaproteobacteria(100);Rickettsiales(100);SAR116_clade(100);uncultured_marine_bacterium(100);	100
>92264	Forward	===================	-C--G-T------------G-C-CA--G-C---A--G-C--CG---C--------------------------------------GG--TA-AT---	0	0	Y	1	Bacteria(100);Deferribacteres(100);Deferribacteres(100);Deferribacterales(100);SAR406_clade(Marine_group_A)(100);uncultured_marine_bacterium(100);	100
>91817	Forward	===================	-C--G-T------------G-C-CA--G-C---A--G-C--CG---C--------------------------------------GG--TA-AT---	0	0	Y	1	Bacteria(100);Deferribacteres(100);Deferribacteres(100);Deferribacterales(100);SAR406_clade(Marine_group_A)(100);uncultured_marine_bacterium(100);	100
>153632	Forward	===================	-C--G-T------------G-C-CA--G-C---A--G-C--CG---C--------------------------------------GG--TA-AT---	0	0	Y	1	Bacteria(100);Bacteroidetes(100);Bacteroidia(100);Bacteroidales(100);Bacteroidaceae(100);Bacteroides(100);Bacteroides_eggerthii(100)	100
>30995	Forward	===================	-C--G-T------------G-C-CA--G-C---A--G-C--CG---C--------------------------------------GG--TA-AT---	0	0	Y	1	Bacteria(100);Proteobacteria(100);Gammaproteobacteria(100);Enterobacteriales(100);Enterobacteriaceae(100);Pectobacterium(100);Pectobacterium_atrosepticum(100)	100
>89517	Forward	===================	-C--G-T------------G-C-CA--G-C---A--G-C--CG---C--------------------------------------GG--TA-AT---	0	0	Y	1	Bacteria(100);Bacteroidetes(100);Flavobacteria(100);Flavobacteriales(100);Cryomorphaceae(100);Fluviicola(100);uncultured_marine_bacterium(100)	100
>91790	Forward	===================	-C--G-T------------G-C-CA--G-C---A--G-C--CG---C--------------------------------------GG--TA-AT---	0	0	Y	1	Bacteria(100);Deferribacteres(100);Deferribacteres(100);Deferribacterales(100);SAR406_clade(Marine_group_A)(100);uncultured_marine_bacterium(100);	100
>153627	Forward	===================	-C--G-T------------G-C-CA--G-C---A--G-C--CG---C--------------------------------------GG--TA-AT---	0	0	Y	1	Bacteria(100);Bacteroidetes(100);Bacteroidia(100);Bacteroidales(100);Bacteroidaceae(100);Bacteroides(100);Bacteroides_vulgatus(100)	100
>92313	Forward	===================	-C--G-T------------G-C-CA--G-C---A--G-C--CG---C--------------------------------------GG--TA-AT---	0	0	Y	1	Bacteria(100);Bacteroidetes(100);Flavobacteria(100);Flavobacteriales(100);Cryomorphaceae(100);Fluviicola(100);uncultured_marine_bacterium(100)	100
>92334	Forward	===================	-C--G-T------------G-C-CA--G-C---A--G-C--CG---C--------------------------------------GG--TA-AT---	0	0	Y	1	Bacteria(100);Proteobacteria(100);Alphaproteobacteria(100);SAR11_clade(100);Surface_1(100);uncultured_marine_bacterium(100);	100
>90265	Forward	===================	-C--G-T------------G-C-CA--G-C---A--G-C--CG---C--------------------------------------GG--TA-AT---	0	0	Y	1	Bacteria(100);Proteobacteria(100);Alphaproteobacteria(100);Rhodospirillales(100);Rhodospirillaceae(100);AEGEAN-169_marine_group(100);uncultured_marine_bacterium(100)	100
>27025	Forward	===================	-C--G-T------------G-C-CA--G-C---A--G-C--CG---C--------------------------------------GG--TA-AG---	0	0	Y	1	Bacteria(100);Proteobacteria(100);Alphaproteobacteria(100);Rickettsiales(100);mitochondria(100);Kadsura_japonica(100);	100
>246533	Forward	===================	-C--G-T------------G-C-CA--G-C---A--G-C--CG---C--------------------------------------GG--TA-AG---	0	0	Y	1	Bacteria(100);Cyanobacteria(100);Chloroplast(100);Ignatius_tetrasporus(100);;;	100
>91798	Forward	===================	-C--G-T------------G-C-CA--G-C---A--G-C--CG---C--------------------------------------GG--TA-AT---	0	0	Y	1	Bacteria(100);Proteobacteria(100);Alphaproteobacteria(100);SAR11_clade(100);Surface_1(100);uncultured_marine_bacterium(100);	100
>277296	Forward	===================	-C--G-T------------G-C-CA--G-C---A--G-C--CG---C--------------------------------------GG--TA-AG---	0	0	Y	1	Bacteria(100);Proteobacteria(100);Alphaproteobacteria(100);Rickettsiales(100);mitochondria(100);Secale_cereale_(rye)(100);	100
>78911	Forward	===================	-C--G-T------------G-C-CA--G-C---A--G-C--CG---C--------------------------------------GG--TA-AT---	0	0	Y	1	Bacteria(100);Proteobacteria(100);Alphaproteobacteria(100);Rickettsiales(100);SAR116_clade(100);uncultured_marine_bacterium(100);	100
>78902	Forward	===================	-C--G-T------------G-C-CA--G-C---A--G-C--CG---C--------------------------------------GG--TA-AT---	0	0	Y	1	Bacteria(100);Bacteroidetes(100);Flavobacteria(100);Flavobacteriales(100);NS9_marine_group(100);uncultured_marine_bacterium(100);	100
>243428	Forward	===================	-C--G-T------------G-C-CA--G-C---A--G-C--CG---C--------------------------------------GG--TA-AG---	0	0	Y	1	Bacteria(100);Proteobacteria(100);Alphaproteobacteria(100);Rickettsiales(100);mitochondria(100);Pleurozia_purpurea(100);	100
>59460	Forward	===================	-C--G-T------------G-C-CA--G-C---A--G-C--CG---C--------------------------------------GG--TA-AT---	0	0	Y	1	Bacteria(100);Firmicutes(100);Bacilli(100);Lactobacillales(100);Streptococcaceae(100);Lactococcus(100);Lactococcus_lactis(100)	100
>4449	Forward	===================	-C--G-T------------G-C-CA--G-C---A--G-C--CG---C--------------------------------------GG--TA-AG---	0	0	Y	1	Bacteria(100);Proteobacteria(100);Alphaproteobacteria(100);Rickettsiales(100);mitochondria(100);Phyllocladus_trichomanoides_(celery_pine)(100);	100
>90258	Forward	===================	-C--G-T------------G-C-CA--G-C---A--G-C--CG---C--------------------------------------GG--TA-AT---	0	0	Y	1	Bacteria(100);Proteobacteria(100);Alphaproteobacteria(100);SAR11_clade(100);Surface_3(100);uncultured_marine_bacterium(100);	100
>256533	Forward	===================	-C--G-T------------G-C-CA--G-C---A--G-C--CG---C--------------------------------------GG--TA-AG---	0	0	Y	1	Bacteria(100);Cyanobacteria(100);SubsectionIII(100);Pseudanabaena(100);Pseudanabaena_sp._Sai008(100);;	100
>154521	Forward	===================	-C--G-T------------G-C-CA--G-C---A--G-C--CG---C--------------------------------------GG--TA-AT---	0	0	Y	1	Bacteria(100);Bacteroidetes(100);Bacteroidia(100);Bacteroidales(100);Bacteroidaceae(100);Bacteroides(100);Bacteroides_caccae(100)	100
>90277	Forward	===================	-C--G-T------------G-C-CA--G-C---A--G-C--CG---C--------------------------------------GG--TA-AT---	0	0	Y	1	Bacteria(100);Proteobacteria(100);Alphaproteobacteria(100);SAR11_clade(100);Deep_1(100);uncultured_marine_bacterium(100);	100
>154523	Forward	===================	-C--G-T------------G-C-CA--G-C---A--G-C--CG---C--------------------------------------GG--TA-AT---	0	0	Y	1	Bacteria(100);Bacteroidetes(100);Bacteroidia(100);Bacteroidales(100);Bacteroidaceae(100);Bacteroides(100);Bacteroides_acidifaciens(100)	100
>92304	Forward	===================	-C--G-T------------G-C-CA--G-C---A--G-C--CG---C--------------------------------------GG--TA-AG---	0	0	Y	1	Bacteria(100);Proteobacteria(100);Alphaproteobacteria(100);Rickettsiales(100);mitochondria(100);Myristica_fragrans_(nutmeg)(100);	100
>92353	Forward	===================	-C--G-T------------G-C-CA--G-C---A--G-C--CG---C--------------------------------------GG--TA-AT---	0	0	Y	1	Bacteria(100);Proteobacteria(100);Alphaproteobacteria(100);SAR11_clade(100);Deep_1(100);uncultured_marine_bacterium(100);	100
>27069	Forward	===================	-C--G-T------------G-C-CA--G-C---A--G-C--CG---C--------------------------------------GG--TA-AG---	0	0	Y	1	Bacteria(100);Proteobacteria(100);Alphaproteobacteria(100);Rickettsiales(100);mitochondria(100);Austrobaileya_scandens(100);	100
>91821	Forward	===================	-C--G-T------------G-C-CA--G-C---A--G-C--CG---C--------------------------------------GG--TA-AT---	0	0	Y	1	Bacteria(100);Proteobacteria(100);Alphaproteobacteria(100);Rhodospirillales(100);Rhodospirillaceae(100);AEGEAN-169_marine_group(100);uncultured_marine_bacterium(100)	100
>89549	Forward	===================	-C--G-T------------G-C-CA--G-C---A--G-C--CG---C--------------------------------------GG--TA-AT---	0	0	Y	1	Bacteria(100);Proteobacteria(100);Alphaproteobacteria(100);SAR11_clade(100);Deep_1(100);uncultured_marine_bacterium(100);	100
>276556	Forward	===================	-C--G-T------------G-C-CA--G-C---A--G-C--CG---C--------------------------------------GG--TA-AG---	0	0	Y	1	Bacteria(100);Cyanobacteria(100);SubsectionIII(100);Pseudanabaena(100);Pseudanabaena_sp._Sai011(100);;	100
>89548	Forward	===================	-C--G-T------------G-C-CA--G-C---A--G-C--CG---C--------------------------------------GG--TA-AT---	0	0	Y	1	Bacteria(100);Deferribacteres(100);Deferribacteres(100);Deferribacterales(100);SAR406_clade(Marine_group_A)(100);uncultured_marine_bacterium(100);	100
>93413	Forward	===================	-C--G-T------------G-C-CA--G-C---A--G-C--CG---C--------------------------------------GG--TA-AT---	0	0	Y	1	Bacteria(100);Bacteroidetes(100);Flavobacteria(100);Flavobacteriales(100);Cryomorphaceae(100);Fluviicola(100);uncultured_marine_bacterium(100)	100
>78910	Forward	===================	-C--G-T------------G-C-CA--G-C---A--G-C--CG---C--------------------------------------GG--TA-AT---	0	0	Y	1	Bacteria(100);Proteobacteria(100);Alphaproteobacteria(100);SAR11_clade(100);Surface_1(100);uncultured_marine_bacterium(100);	100
>221833	Forward	===================	-C--G-T------------G-C-CA--G-C---A--G-C--CG---C--------------------------------------GG--TA-AT---	0	0	Y	1	Bacteria(100);Actinobacteria(100);Actinobacteria(100);Actinobacteridae(100);Actinomycetales(100);Micrococcineae(100);Microbacteriaceae(100)	100
>89538	Forward	===================	-C--G-T------------G-C-CA--G-C---A--G-C--CG---C--------------------------------------GG--TA-AT---	0	0	Y	1	Bacteria(100);Proteobacteria(100);Alphaproteobacteria(100);Rhodospirillales(100);Rhodospirillaceae(100);AEGEAN-169_marine_group(100);uncultured_marine_bacterium(100)	100
>93434	Forward	===================	-C--G-T------------G-C-CA--G-C---A--G-C--CG---C--------------------------------------GG--TA-AT---	0	0	Y	1	Bacteria(100);Proteobacteria(100);Alphaproteobacteria(100);Rickettsiales(100);SAR116_clade(100);uncultured_marine_bacterium(100);	100
>91770	Forward	===================	-C--G-T------------G-C-CA--G-C---A--G-C--CG---C--------------------------------------GG--TA-AG---	0	0	Y	1	Bacteria(100);Proteobacteria(100);Alphaproteobacteria(100);Rickettsiales(100);mitochondria(100);Podophyllum_peltatum(100);	100
>101167	Forward	===================	-C--G-T------------G-C-CA--G-C---A--G-C--CG---C--------------------------------------GG--TA-AT---	0	0	Y	1	Bacteria(100);Actinobacteria(100);Actinobacteria(100);Actinobacteridae(100);Actinomycetales(100);Corynebacterineae(100);Tsukamurellaceae(100)	100
>27467	Forward	===================	-C--G-T------------G-C-CA--G-C---A--G-C--CG---C--------------------------------------GG--TA-AG---	0	0	Y	1	Bacteria(100);Proteobacteria(100);Alphaproteobacteria(100);Rickettsiales(100);mitochondria(100);Ceratophyllum_demersum(100);	100
>15017	Forward	===================	-C--G-T------------G-C-CA--G-C---A--G-C--CG---C--------------------------------------GG--TA-AT---	0	0	Y	1	Bacteria(100);Firmicutes(100);Clostridia(100);Clostridiales(100);Clostridiaceae(100);Clostridium(100);Clostridium_botulinum_Bf(100)	100
>92266	Forward	===================	-C--G-T------------G-C-CA--G-C---A--G-C--CG---C--------------------------------------GG--TA-AT---	0	0	Y	1	Bacteria(100);Proteobacteria(100);Alphaproteobacteria(100);Rickettsiales(100);SAR116_clade(100);uncultured_marine_bacterium(100);	100
>91802	Forward	===================	-C--G-T------------G-C-CA--G-C---A--G-C--CG---C--------------------------------------GG--TA-AT---	0	0	Y	1	Bacteria(100);Proteobacteria(100);Alphaproteobacteria(100);Rickettsiales(100);SAR116_clade(100);uncultured_marine_bacterium(100);	100
>90246	Forward	===================	-C--G-T------------G-C-CA--G-C---A--G-C--CG---C--------------------------------------GG--TA-AT---	0	0	Y	1	Bacteria(100);Bacteroidetes(100);Flavobacteria(100);Flavobacteriales(100);Cryomorphaceae(100);NS7_marine_group(100);uncultured_marine_bacterium(100)	100
>237022	Forward	===================	-C--G-T------------G-C-CA--G-C---A--G-C--CG---C--------------------------------------GG--TA-AT---	0	0	Y	1	Bacteria(100);Cyanobacteria(100);SubsectionIII(100);Arthrospira(100);Arthrospira_platensis_str._Lefevre_1963/M-132-1(100);;	100
>146198	Forward	===================	-C--G-T------------G-C-CA--G-C---A--G-C--CG---C--------------------------------------GG--TA-AT---	0	0	Y	1	Bacteria(100);Proteobacteria(100);Gammaproteobacteria(100);Thiotrichales(100);Francisellaceae(100);Francisella(100);Francisella_noatunensis_subsp._noatunensis(100)	100
>154993	Forward	===================	-C--G-T------------G-C-CA--G-C---A--G-C--CG---C--------------------------------------GG--TA-AT---	0	0	Y	1	Bacteria(100);Bacteroidetes(100);Bacteroidia(100);Bacteroidales(100);Bacteroidaceae(100);Bacteroides(100);Bacteroides_massiliensis(100)	100
>92261	Forward	===================	-C--G-T------------G-C-CA--G-C---A--G-C--CG---C--------------------------------------GG--TA-AT---	0	0	Y	1	Bacteria(100);Proteobacteria(100);Gammaproteobacteria(100);Oceanospirillales(100);SAR86_clade(100);uncultured_marine_bacterium(100);	100
>23697	Forward	========d==========	-C--G-T------------G-C-CA--G-C------G-C--CG---C--------------------------------------GG--TA-AT---	0	1	Y	1	Bacteria(100);Proteobacteria(100);Alphaproteobacteria(100);Rhizobiales(100);Xanthobacteraceae(100);Labrys(100);alpha_proteobacterium_FH6(100)	96.88
>89550	Forward	===================	-C--G-T------------G-C-CA--G-C---A--G-C--CG---C--------------------------------------GG--TA-AT---	0	0	Y	1	Bacteria(100);Proteobacteria(100);Alphaproteobacteria(100);SAR11_clade(100);Surface_1(100);uncultured_marine_bacterium(100);	100
>19462	Forward	===================	-C--G-T------------G-C-CA--G-C---A--G-C--CG---C--------------------------------------GG--TA-AT---	0	0	Y	1	Bacteria(100);Firmicutes(100);Clostridia(100);Clostridiales(100);Clostridiaceae(100);Clostridium(100);Clostridium_botulinum_NCTC_2916(100)	100
>281706	Forward	===================	-C--G-T------------G-C-CA--G-C---A--G-C--CG---C--------------------------------------GG--TA-AA---	0	0	Y	1	Bacteria(100);Proteobacteria(100);Alphaproteobacteria(100);Rickettsiales(100);mitochondria(100);Arabidopsis_thaliana_(thale_cress)(100);	100
>75106	Forward	===================	-C--G-T------------G-C-CA--G-C---A--G-C--CG---C--------------------------------------GG--TA-AG---	0	0	Y	1	Bacteria(100);Proteobacteria(100);Alphaproteobacteria(100);Rickettsiales(100);mitochondria(100);Solanum_lycopersicum(100);	100
>92309	Forward	===================	-C--G-T------------G-C-CA--G-C---A--G-C--CG---C--------------------------------------GG--TA-AT---	0	0	Y	1	Bacteria(100);Bacteroidetes(100);Flavobacteria(100);Flavobacteriales(100);Cryomorphaceae(100);Owenweeksia(100);uncultured_marine_bacterium(100)	100
>92305	Forward	===================	-C--G-T------------G-C-CA--G-C---A--G-C--CG---C--------------------------------------GG--TA-AG---	0	0	Y	1	Bacteria(100);Proteobacteria(100);Alphaproteobacteria(100);Rickettsiales(100);mitochondria(100);Xanthorhiza_simplicissima(100);	100
>95122	Forward	=========d=========	-C--G-T------------G-C-CA--G-C---A---C--CG---C--------------------------------------GG--TA-AG---	0	1	Y	1	Bacteria(100);Proteobacteria(100);Alphaproteobacteria(100);Rickettsiales(100);mitochondria(100);Erodium_chrysanthum(100);	96.88
>153400	Forward	===================	-C--G-T------------G-C-CA--G-C---A--G-C--CG---C--------------------------------------GG--TA-AT---	0	0	Y	1	Bacteria(100);Bacteroidetes(100);Bacteroidia(100);Bacteroidales(100);Bacteroidaceae(100);Bacteroides(100);Bacteroides_stercoris_ATCC_43183(100)	100
>92359	Forward	===================	-C--G-T------------G-C-CA--G-C---A--G-C--CG---C--------------------------------------GG--TA-AT---	0	0	Y	1	Bacteria(100);Proteobacteria(100);Gammaproteobacteria(100);Oceanospirillales(100);SAR86_clade(100);uncultured_marine_bacterium(100);	100
>26573	Forward	===================	-C--G-T------------G-C-CA--G-C---A--G-C--CG---C--------------------------------------GG--TA-AG---	0	0	Y	1	Bacteria(100);Proteobacteria(100);Alphaproteobacteria(100);Rickettsiales(100);mitochondria(100);Iris_sp._Qiu_95091(100);	100
>19556	Forward	===================	-C--G-T------------G-C-CA--G-C---A--G-C--CG---C--------------------------------------GG--TA-AT---	0	0	Y	1	Bacteria(100);Firmicutes(100);Clostridia(100);Clostridiales(100);Clostridiaceae(100);Clostridium(100);Clostridium_botulinum_NCTC_2916(100)	100
>89515	Forward	A==================	-C--A-T------------G-C-CA--G-C---A--G-C--CG---C--------------------------------------GG--TA-AT---	0	1	Y	1	Bacteria(100);Bacteroidetes(100);Flavobacteria(100);Flavobacteriales(100);Cryomorphaceae(100);NS7_marine_group(100);uncultured_marine_bacterium(100)	96.88
>19518	Forward	===================	-C--G-T------------G-C-CA--G-C---A--G-C--CG---C--------------------------------------GG--TA-AT---	0	0	Y	1	Bacteria(100);Firmicutes(100);Clostridia(100);Clostridiales(100);Clostridiaceae(100);Clostridium(100);Clostridium_botulinum_Bf(100)	100
>27980	Forward	===================	-C--G-T------------G-C-CA--G-C---A--G-C--CG---C--------------------------------------GG--TA-AG---	0	0	Y	1	Bacteria(100);Proteobacteria(100);Alphaproteobacteria(100);Rickettsiales(100);mitochondria(100);Nelumbo_nucifera(100);	100
>59810	Forward	===================	-C--G-T------------G-C-CA--G-C---A--G-C--CG---C--------------------------------------GG--TA-AT---	0	0	Y	1	Bacteria(100);Firmicutes(100);Bacilli(100);Lactobacillales(100);Lactobacillaceae(100);Lactobacillus(100);Lactobacillus_paracasei_subsp._paracasei(100)	100
>151788	Forward	===================	-C--G-T------------G-C-CA--G-C---A--G-C--CG---C--------------------------------------GG--TA-AT---	0	0	Y	1	Bacteria(100);Bacteroidetes(100);Bacteroidia(100);Bacteroidales(100);Porphyromonadaceae(100);Parabacteroides(100);Parabacteroides_distasonis(100)	100
>14915	Forward	===================	-C--G-T------------G-C-CA--G-C---A--G-C--CG---C--------------------------------------GG--TA-AT---	0	0	Y	1	Bacteria(100);Proteobacteria(100);Alphaproteobacteria(100);Rhodobacterales(100);Rhodobacteraceae(100);Roseovarius(100);Roseovarius_sp._TM1035(100)	100
>52580	Forward	===================	-C--G-T------------G-C-CA--G-C---A--G-C--CG---C--------------------------------------GG--TA-AG---	0	0	Y	1	Bacteria(100);Proteobacteria(100);Alphaproteobacteria(100);Rickettsiales(100);mitochondria(100);Veronica_agrestis(100);	100
>32217	Forward	===================	-C--G-T------------G-C-CA--G-C---A--G-C--CG---C--------------------------------------GG--TA-AT---	0	0	Y	1	Bacteria(100);Proteobacteria(100);Gammaproteobacteria(100);Enterobacteriales(100);Enterobacteriaceae(100);Dickeya(100);Erwinia_chrysanthemi(100)	100
>276158	Forward	===================	-C--G-T------------G-C-CA--G-C---A--G-C--CG---C--------------------------------------GG--TA-AT---	0	0	Y	1	Bacteria(100);Cyanobacteria(100);SubsectionIII(100);Geitlerinema(100);Geitlerinema_sp._Sai004(100);;	100
>279393	Forward	===================	-C--G-T------------G-C-CA--G-C---A--G-C--CG---C--------------------------------------GG--TA-AG---	0	0	Y	1	Bacteria(100);Proteobacteria(100);Alphaproteobacteria(100);Rickettsiales(100);mitochondria(100);Oenothera_berteroana(100);	100
>188569	Forward	===================	-C--G-T------------G-C-CA--G-C---A--G-C--CG---C--------------------------------------GG--TA-AG---	0	0	Y	1	Bacteria(100);Proteobacteria(100);Alphaproteobacteria(100);Rickettsiales(100);mitochondria(100);Nothoceros_aenigmaticus(100);	100
>19564	Forward	===================	-C--G-T------------G-C-CA--G-C---A--G-C--CG---C--------------------------------------GG--TA-AT---	0	0	Y	1	Bacteria(100);Firmicutes(100);Clostridia(100);Clostridiales(100);Lachnospiraceae(100);Incertae_Sedis(100);Clostridium_perfringens_CPE_str._F4969(100)	100
>205624	Forward	===================	-C--G-T------------G-C-CA--G-C---A--G-C--CG---C--------------------------------------GG--TA-AT---	0	0	Y	1	Bacteria(100);Firmicutes(100);Bacilli(100);Bacillales(100);Bacillaceae(100);Bacillus(100);Bacillus_pumilus(100)	100
>188790	Forward	===================	-C--G-T------------G-C-CA--G-C---A--G-C--CG---C--------------------------------------GG--TA-AT---	0	0	Y	1	Bacteria(100);Firmicutes(100);Bacilli(100);Bacillales(100);Bacillaceae(100);Bacillus(100);Bacillus_subtilis(100)	100
>71058	Forward	===================	-C--G-T------------G-C-CA--G-C---A--G-C--CG---C--------------------------------------GG--TA-AT---	0	0	Y	1	Bacteria(100);Firmicutes(100);Bacilli(100);Lactobacillales(100);Lactobacillaceae(100);Lactobacillus(100);uncultured_bacterium(100)	100
>250737	Forward	===================	-C--G-T------------G-C-CA--G-C---A--G-C--CG---C--------------------------------------GG--TA-AT---	0	0	Y	1	Bacteria(100);Fusobacteria(100);Fusobacteria(100);Fusobacteriales(100);Leptotrichiaceae(100);Leptotrichia(100);uncultured_Leptotrichia_sp.(100)	100
>280697	Forward	===================	-C--G-T------------G-C-CA--G-C---A--G-C--CG---C--------------------------------------GG--TA-AG---	0	0	Y	1	Bacteria(100);Proteobacteria(100);Alphaproteobacteria(100);Rickettsiales(100);mitochondria(100);Hydnora_africana(100);	100
>93406	Forward	===================	-C--G-T------------G-C-CA--G-C---A--G-C--CG---C--------------------------------------GG--TA-AG---	0	0	Y	1	Bacteria(100);Proteobacteria(100);Alphaproteobacteria(100);Rickettsiales(100);mitochondria(100);Peperomia_obtusifolia(100);	100
>92951	Forward	===================	-C--G-T------------G-C-CA--G-C---A--G-C--CG---C--------------------------------------GG--TA-AG---	0	0	Y	1	Bacteria(100);Proteobacteria(100);Alphaproteobacteria(100);Rickettsiales(100);mitochondria(100);Cryptocarya_meisneriana(100);	100
>21248	Forward	================G==	-C--G-T------------G-C-CA--G-C---A--G-C--CG---C--------------------------------------GG--GA-AG---	1	1	N	1	Bacteria(100);Proteobacteria(100);Alphaproteobacteria(100);Rickettsiales(100);mitochondria(100);Xanthosoma_mafaffa(100);	93.75
>92935	Forward	===================	-C--G-T------------G-C-CA--G-C---A--G-C--CG---C--------------------------------------GG--TA-AG---	0	0	Y	1	Bacteria(100);Proteobacteria(100);Alphaproteobacteria(100);Rickettsiales(100);mitochondria(100);Orontium_aquaticum(100);	100
>273875	Forward	===================	-C--G-T------------G-C-CA--G-C---A--G-C--CG---C--------------------------------------GG--TA-AT---	0	0	Y	1	Bacteria(100);Cyanobacteria(100);Merismopedia(100);Synechocystis_sp._Sai002(100);;;	100
>58992	Forward	===================	-C--G-T------------G-C-CA--G-C---A--G-C--CG---C--------------------------------------GG--TA-AG---	0	0	Y	1	Bacteria(100);Proteobacteria(100);Alphaproteobacteria(100);Rickettsiales(100);mitochondria(100);Cucumis_sativus_(cucumber)(100);	100
>92323	Forward	===================	-C--G-T------------G-C-CA--G-C---A--G-C--CG---C--------------------------------------GG--TA-AT---	0	0	Y	1	Bacteria(100);Proteobacteria(100);Gammaproteobacteria(100);Oceanospirillales(100);SAR86_clade(100);uncultured_marine_bacterium(100);	100
>92256	Forward	===================	-C--G-T------------G-C-CA--G-C---A--G-C--CG---C--------------------------------------GG--TA-AT---	0	0	Y	1	Bacteria(100);Bacteroidetes(100);Flavobacteria(100);Flavobacteriales(100);NS9_marine_group(100);uncultured_marine_bacterium(100);	100
>93421	Forward	===================	-C--G-T------------G-C-CA--G-C---A--G-C--CG---C--------------------------------------GG--TA-AT---	0	0	Y	1	Bacteria(100);Proteobacteria(100);Gammaproteobacteria(100);Oceanospirillales(100);SAR86_clade(100);uncultured_marine_bacterium(100);	100
>156837	Forward	===================	-T--G-T------------G-C-CA--G-C---A--G-C--CG---C--------------------------------------GG--TA-AG---	0	0	Y	1	Bacteria(100);Proteobacteria(100);Deltaproteobacteria(100);Myxococcales(100);Sorangiineae(100);Polyangiaceae(100);Sorangium(100)	100
>24228	Forward	===================	-C--G-T------------G-C-CA--G-C---A--G-C--CG---C--------------------------------------GG--TA-AT---	0	0	Y	1	Bacteria(100);Proteobacteria(100);Alphaproteobacteria(100);Rickettsiales(100);mitochondria(100);Phaeoceros_laevis(100);	100
>23557	Forward	===================	-C--G-T------------G-C-CA--G-C---A--G-C--CG---C--------------------------------------GG--TA-AG---	0	0	Y	1	Bacteria(100);Proteobacteria(100);Alphaproteobacteria(100);Rickettsiales(100);mitochondria(100);Megaceros_tosanus(100);	100
>161007	Forward	===================	-C--G-T------------G-C-CA--G-C---A--G-C--CG---C--------------------------------------GG--TA-AT---	0	0	Y	1	Bacteria(100);Proteobacteria(100);Candidatus_Thiobios(100);Candidatus_Thiobios_zoothamnicoli(100);;;	100
>93402	Forward	===================	-C--G-T------------G-C-CA--G-C---A--G-C--CG---C--------------------------------------GG--TA-AG---	0	0	Y	1	Bacteria(100);Proteobacteria(100);Alphaproteobacteria(100);Rickettsiales(100);mitochondria(100);Illicium_floridanum(100);	100
>274124	Forward	===================	-C--G-T------------G-C-CA--G-C---A--G-C--CG---C--------------------------------------GG--TA-AG---	0	0	Y	1	Bacteria(100);Cyanobacteria(100);SubsectionIII(100);Pseudanabaena(100);Pseudanabaena_sp._Sai014(100);;	100
>274897	Forward	===================	-C--G-T------------G-C-CA--G-C---A--G-C--CG---C--------------------------------------GG--TA-AG---	0	0	Y	1	Bacteria(100);Proteobacteria(100);Alphaproteobacteria(100);Rickettsiales(100);mitochondria(100);Rafflesia_pricei(100);	100
>203136	Forward	===================	-C--G-T------------G-C-CA--G-C---A--G-C--CG---C--------------------------------------GG--TA-AG---	0	0	Y	1	Bacteria(100);Proteobacteria(100);Alphaproteobacteria(100);Rickettsiales(100);mitochondria(100);Arachis_hypogaea_(peanut)(100);	100
>78896	Forward	===================	-C--G-T------------G-C-CA--G-C---A--G-C--CG---C--------------------------------------GG--TA-AG---	0	0	Y	1	Bacteria(100);Proteobacteria(100);Alphaproteobacteria(100);Rickettsiales(100);mitochondria(100);Hernandia_ovigera(100);	100
>89554	Forward	===================	-C--G-T------------G-C-CA--G-C---A--G-C--CG---C--------------------------------------GG--TA-AT---	0	0	Y	1	Bacteria(100);Bacteroidetes(100);Flavobacteria(100);Flavobacteriales(100);NS9_marine_group(100);uncultured_marine_bacterium(100);	100
>258427	Forward	===================	-C--G-T------------G-C-CA--G-C---A--G-C--CG---C--------------------------------------GG--TA-AA---	0	0	Y	1	Bacteria(100);Firmicutes(100);Clostridia(100);Clostridiales(100);Ruminococcaceae(100);Faecalibacterium(100);uncultured_bacterium(100)	100
>92253	Forward	===================	-C--G-T------------G-C-CA--G-C---A--G-C--CG---C--------------------------------------GG--TA-AG---	0	0	Y	1	Bacteria(100);Proteobacteria(100);Alphaproteobacteria(100);Rickettsiales(100);mitochondria(100);Idiospermum_australiense(100);	100
>26562	Forward	A==T=======TA======	-C--A-T------------G-T-CA--G-C---A--G-C--TA---C--------------------------------------GG--TA-AG---	0	4	N	1	Bacteria(100);Proteobacteria(100);Alphaproteobacteria(100);Rickettsiales(100);mitochondria(100);Welwitschia_mirabilis(100);	87.5
>1685	Forward	===================	-C--G-T------------G-C-CA--G-C---A--G-C--CG---C--------------------------------------GG--TA-AT---	0	0	Y	1	Bacteria(100);Proteobacteria(100);Alphaproteobacteria(100);Rhodobacterales(100);Rhodobacteraceae(100);Sulfitobacter(100);Sulfitobacter_sp._NAS-14.1(100)	100
>154991	Forward	===================	-C--G-T------------G-C-CA--G-C---A--G-C--CG---C--------------------------------------GG--TA-AT---	0	0	Y	1	Bacteria(100);Bacteroidetes(100);Bacteroidia(100);Bacteroidales(100);Bacteroidaceae(100);Bacteroides(100);Bacteroides_coprocola(100)	100
>265034	Forward	===================	-C--G-T------------G-C-CA--G-C---A--G-C--CG---C--------------------------------------GG--TA-AG---	0	0	Y	1	Bacteria(100);Proteobacteria(100);Alphaproteobacteria(100);Rickettsiales(100);mitochondria(100);Cucurbita_pepo(100);	100
>91775	Forward	===================	-C--G-T------------G-C-CA--G-C---A--G-C--CG---C--------------------------------------GG--TA-AG---	0	0	Y	1	Bacteria(100);Proteobacteria(100);Alphaproteobacteria(100);Rickettsiales(100);mitochondria(100);Houttuynia_cordata(100);	100
>101439	Forward	===================	-C--G-T------------G-C-CA--G-C---A--G-C--CG---C--------------------------------------GG--TA-AG---	0	0	Y	1	Bacteria(100);Cyanobacteria(100);Chloroplast(100);Fibrocapsa_japonica(100);;;	100
>91772	Forward	===================	-C--G-T------------G-C-CA--G-C---A--G-C--CG---C--------------------------------------GG--TA-AG---	0	0	Y	1	Bacteria(100);Proteobacteria(100);Alphaproteobacteria(100);Rickettsiales(100);mitochondria(100);Triglochin_maritima(100);	100
>1387	Forward	===================	-C--G-T------------G-C-CA--G-C---A--G-C--CG---C--------------------------------------GG--TA-AT---	0	0	Y	1	Bacteria(100);Proteobacteria(100);Alphaproteobacteria(100);Caulobacterales(100);Hyphomonadaceae(100);Oceanicaulis(100);Oceanicaulis_alexandrii_HTCC2633(100)	100
>127526	Forward	===================	-C--G-T------------G-C-CA--G-C---A--G-C--CG---C--------------------------------------GG--TA-AT---	0	0	Y	1	Bacteria(100);Proteobacteria(100);Alphaproteobacteria(100);Rickettsiales(100);mitochondria(100);uncultured_alpha_proteobacterium(100);	100
>48858	Forward	===================	-C--G-T------------G-C-CA--G-C---A--G-C--CG---C--------------------------------------GG--TA-AA---	0	0	Y	1	Bacteria(100);Proteobacteria(100);Alphaproteobacteria(100);Rickettsiales(100);mitochondria(100);Brassica_napus_(rape)(100);	100
>2002	Forward	===================	-C--G-T------------G-C-CA--G-C---A--G-C--CG---C--------------------------------------GG--TA-AT---	0	0	Y	1	Bacteria(100);Proteobacteria(100);Alphaproteobacteria(100);Rhodobacterales(100);Rhodobacteraceae(100);uncultured(100);Roseobacter_sp._SK209-2-6(100)	100
>92274	Forward	===================	-C--G-T------------G-C-CA--G-C---A--G-C--CG---C--------------------------------------GG--TA-AC---	0	0	Y	1	Bacteria(100);Actinobacteria(100);Actinobacteria(100);Acidimicrobidae(100);Acidimicrobiales(100);Acidimicrobineae(100);Sva0996_marine_group(100)	100
>151867	Forward	===================	-T--G-T------------G-C-CA--G-C---A--G-C--CG---C--------------------------------------GG--TA-AT---	0	0	Y	1	Bacteria(100);Cyanobacteria(100);Chloroplast(100);Trachelium_caeruleum(100);;;	100
>145348	Forward	===================	-C--G-T------------G-C-CA--G-C---A--G-C--CG---C--------------------------------------GG--TA-AT---	0	0	Y	1	Bacteria(100);Firmicutes(100);Bacilli(100);Bacillales(100);Planococcaceae(100);Planomicrobium(100);uncultured_Firmicutes_bacterium(100)	100
>94	Forward	===================	-C--G-T------------G-C-CA--G-C---A--G-C--CG---C--------------------------------------GG--TA-AT---	0	0	Y	1	Bacteria(100);Proteobacteria(100);Alphaproteobacteria(100);Rhodobacterales(100);Rhodobacteraceae(100);Oceanicola(100);Oceanicola_granulosus(100)	100
>51151	Forward	===================	-C--G-T------------G-C-CA--G-C---A--G-C--CG---C--------------------------------------GG--TA-AG---	0	0	Y	1	Bacteria(100);Proteobacteria(100);Alphaproteobacteria(100);Rickettsiales(100);mitochondria(100);Cycas_taitungensis(100);	100
>90243	Forward	===================	-C--G-T------------G-C-CA--G-C---A--G-C--CG---C--------------------------------------GG--TA-AG---	0	0	Y	1	Bacteria(100);Proteobacteria(100);Alphaproteobacteria(100);Rickettsiales(100);mitochondria(100);Petrophile_canescens(100);	100
>275077	Forward	===================	-T--G-T------------G-C-CA--G-C---A--G-C--CG---C--------------------------------------GG--TA-AT---	0	0	Y	1	Bacteria(100);Tenericutes(100);Mollicutes(100);Entomoplasmatales(100);Spiroplasmataceae(100);Spiroplasma(100);Spiroplasma_citri(100)	100
>276300	Forward	===================	-C--G-T------------G-C-CA--G-C---A--G-C--CG---C--------------------------------------GG--TA-AT---	0	0	Y	1	Bacteria(100);Proteobacteria(100);Epsilonproteobacteria(100);Campylobacterales(100);Helicobacteraceae(100);Helicobacter(100);Helicobacter_fennelliae(100)	100
>125196	Forward	===================	-C--G-T------------G-C-CA--G-C---A--G-C--CG---C--------------------------------------GG--TA-AT---	0	0	Y	1	Bacteria(100);Proteobacteria(100);Gammaproteobacteria(100);Pseudomonadales(100);Pseudomonadaceae(100);Pseudomonas(100);Pseudomonas_aeruginosa(100)	100
>19418	Forward	===================	-C--G-T------------G-C-CA--G-C---A--G-C--CG---C--------------------------------------GG--TA-AT---	0	0	Y	1	Bacteria(100);Firmicutes(100);Clostridia(100);Clostridiales(100);Clostridiaceae(100);Clostridium(100);Clostridium_perfringens_CPE_str._F4969(100)	100
>214118	Forward	===================	-T--G-T------------G-C-CA--G-C---A--G-C--CG---C--------------------------------------GG--TA-AT---	0	0	Y	1	Bacteria(100);Tenericutes(100);Mollicutes(100);Candidatus_Phytoplasma(100);Paulownia_witches'-broom_phytoplasma(100);;	100
>6325	Forward	===================	-C--G-T------------G-C-CA--G-C---A--G-C--CG---C--------------------------------------GG--TA-AT---	0	0	Y	1	Bacteria(100);Firmicutes(100);Clostridia(100);Clostridiales(100);Lachnospiraceae(100);Incertae_Sedis(100);uncultured_Eubacteriaceae_bacterium(100)	100
>70547	Forward	===================	-C--G-T------------G-C-CA--G-C---A--G-C--CG---C--------------------------------------GG--TA-AT---	0	0	Y	1	Bacteria(100);Firmicutes(100);Bacilli(100);Lactobacillales(100);Streptococcaceae(100);Streptococcus(100);Streptococcus_phage_9428.3(100)	100
>26242	Forward	===================	-C--G-T------------G-C-CA--G-C---A--G-C--CG---C--------------------------------------GG--TA-AT---	0	0	Y	1	Bacteria(100);Proteobacteria(100);Gammaproteobacteria(100);Alteromonadales(100);Pseudoalteromonadaceae(100);Pseudoalteromonas(100);Pseudoalteromonas_sp._ER72M2(100)	100
>27212	Forward	===================	-T--G-T------------G-C-CA--G-C---A--G-C--CG---C--------------------------------------GG--TA-AT---	0	0	Y	1	Bacteria(100);Proteobacteria(100);Gammaproteobacteria(100);Pseudomonadales(100);Moraxellaceae(100);Psychrobacter(100);psychrophilic_marine_bacterium_PS03(100)	100
>155517	Forward	...................	-C--T-C------------C-G-CC--T-G---G--C-G--AG---T--------------------------------------AC--GA-CC---	4	19	N	0	Bacteria(100);Firmicutes(100);Bacilli(100);Lactobacillales(100);Lactobacillaceae(100);Lactobacillus(100);Lactobacillus_fermentum(100)	-3.12
>144294	Forward	===================	-C--G-T------------G-C-CA--G-C---A--G-C--CG---C--------------------------------------GG--TA-AC---	0	0	Y	1	Bacteria(100);Planctomycetes(100);Planctomycetacia(100);Planctomycetales(100);Planctomycetaceae(100);Planctomyces(100);uncultured_planctomycete_13FN(100)	100
>26954	Forward	===================	-C--G-T------------G-C-CA--G-C---A--G-C--CG---C--------------------------------------GG--TA-AT---	0	0	Y	1	Bacteria(100);Actinobacteria(100);Actinobacteria(100);Actinobacteridae(100);Actinomycetales(100);Micrococcineae(100);Micrococcaceae(100)	100
>90280	Forward	===================	-C--G-T------------G-C-CA--G-C---A--G-C--CG---C--------------------------------------GG--TA-AT---	0	0	Y	1	Bacteria(100);Proteobacteria(100);Deltaproteobacteria(100);Desulfobacterales(100);Nitrospinaceae(100);Nitrospina(100);uncultured_marine_bacterium(100)	100
>84540	Forward	===================	-T--G-T------------G-C-CA--G-C---A--G-C--CG---C--------------------------------------GG--TA-AT---	0	0	Y	1	Bacteria(100);Tenericutes(100);Mollicutes(100);Candidatus_Phytoplasma(100);Artemisia_witches'-broom_phytoplasma(100);;	100
>214749	Forward	===================	-C--G-T------------G-C-CA--G-C---A--G-C--CG---C--------------------------------------GG--TA-AT---	0	0	Y	1	Bacteria(100);Actinobacteria(100);Actinobacteria(100);Actinobacteridae(100);Actinomycetales(100);Corynebacterineae(100);Mycobacteriaceae(100)	100
>104346	Forward	===================	-C--G-T------------G-C-CA--G-C---A--G-C--CG---C--------------------------------------GG--TA-AT---	0	0	Y	1	Bacteria(100);Proteobacteria(100);Betaproteobacteria(100);Burkholderiales(100);Comamonadaceae(100);Polaromonas(100);uncultured_beta_proteobacterium(100)	100
>47940	Forward	===================	-T--G-T------------G-C-CA--G-C---A--G--C-CG---C--------------------------------------GG--TA-AG---	0	0	Y	1	Bacteria(100);Nitrospirae(100);Nitrospira(100);Nitrospirales(100);Nitrospiraceae(100);uncultured(100);uncultured_bacterium(100)	100
>90240	Forward	===================	-C--G-T------------G-C-CA--G-C---A--G-C--CG---C--------------------------------------GG--TA-AG---	0	0	Y	1	Bacteria(100);Proteobacteria(100);Alphaproteobacteria(100);Rickettsiales(100);mitochondria(100);Gnetum_gnemon(100);	100
>63620	Forward	===================	-C--G-T------------G-C-CA--G-C---A--G-C--CG---C--------------------------------------GG--TA-AT---	0	0	Y	1	Bacteria(100);Proteobacteria(100);Alphaproteobacteria(100);Rhizobiales(100);Brucellaceae(100);Ochrobactrum(100);Ochrobactrum_sp._B2(100)	100
>12172	Forward	===================	-C--G-T------------G-C-CA--G-C---A--G-C--CG---C--------------------------------------GG--TA-AT---	0	0	Y	1	Bacteria(100);Verrucomicrobia(100);Verrucomicrobiae(100);Verrucomicrobiales(100);Verrucomicrobiaceae(100);uncultured(100);uncultured_bacterium(100)	100
>92854	Forward	===================	-T--G-T------------G-C-CA--G-C---A--G-C--CG---C--------------------------------------GG--TA-AG---	0	0	Y	1	Bacteria(100);Tenericutes(100);Mollicutes(100);Candidatus_Phytoplasma(100);Fars(Iran)_alfalfa_witches'-broom_phytoplasma(100);;	100
>44658	Forward	===================	-C--G-T------------G-C-CA--G-C---A--G-C--CG---C--------------------------------------GG--TA-AT---	0	0	Y	1	Bacteria(100);Actinobacteria(100);Actinobacteria(100);Actinobacteridae(100);Actinomycetales(100);Micrococcineae(100);Microbacteriaceae(100)	100
>81225	Forward	===================	-T--G-T------------G-C-CA--G-C---A--G-C--CG---C--------------------------------------GG--TA-AT---	0	0	Y	1	Bacteria(100);Tenericutes(100);Mollicutes(100);Candidatus_Phytoplasma(100);Coconut_lethal_yellowing_phytoplasma(100);;	100
>11537	Forward	===================	-C--G-T------------G-C-CA--G-C---A--G-C--CG---C--------------------------------------GG--TA-AT---	0	0	Y	1	Bacteria(100);Proteobacteria(100);Betaproteobacteria(100);Burkholderiales(100);Comamonadaceae(100);Albidiferax(100);uncultured_bacterium(100)	100
>281745	Forward	=================G=	-T--G-T------------G-C-CA--G-C---A--G-C--CG---C--------------------------------------GG--TG-AT---	1	1	N	1	Bacteria(100);Chlorobi(100);Chlorobia(100);Chlorobiales(100);Chlorobiaceae(100);Chlorobium(100);Chlorobium_ferrooxidans(100)	93.75
>26178	Forward	===================	-C--G-T------------G-C-CA--G-C---A--G-C--CG---C--------------------------------------GG--TA-AT---	0	0	Y	1	Bacteria(100);Proteobacteria(100);Epsilonproteobacteria(100);Campylobacterales(100);Helicobacteraceae(100);Helicobacter(100);Helicobacter_sp._'Flexispira_taxon_10'(100)	100
>32230	Forward	===================	-C--G-T------------G-C-CA--G-C---A--G-C--CG---C--------------------------------------GG--TA-AT---	0	0	Y	1	Bacteria(100);Bacteroidetes(100);Sphingobacteria(100);Sphingobacteriales(100);Chitinophagaceae(100);Ferruginibacter(100);uncultured_bacterium(100)	100
>275704	Forward	===================	-C--G-T------------G-C-CA--G-C---A--G-C--CG---C--------------------------------------GG--TA-AT---	0	0	Y	1	Bacteria(100);Cyanobacteria(100);SubsectionIII(100);uncultured(100);Leptolyngbya_sp._Sai002(100);;	100
>279484	Forward	===================	-C--G-T------------G-C-CA--G-C---A--G-C--CG---C--------------------------------------GG--TA-AT---	0	0	Y	1	Bacteria(100);Firmicutes(100);Clostridia(100);Clostridiales(100);Clostridiaceae(100);Clostridium(100);Clostridium_perfringens(100)	100
>122940	Forward	===================	-C--G-T------------G-C-CA--G-C---A--G-C--CG---C--------------------------------------GG--TA-AT---	0	0	Y	1	Bacteria(100);Firmicutes(100);Clostridia(100);Clostridiales(100);Lachnospiraceae(100);Incertae_Sedis(100);uncultured_bacterium(100)	100
>104187	Forward	===================	-T--G-T------------G-C-CA--G-C---A--G-C--CG---C--------------------------------------GG--TA-AT---	0	0	Y	1	Bacteria(100);Proteobacteria(100);Gammaproteobacteria(100);Pseudomonadales(100);Moraxellaceae(100);Acinetobacter(100);uncultured_gamma_proteobacterium(100)	100
>56408	Forward	===================	-T--G-T------------G-C-CA--G-C---A--G-C--CG---C--------------------------------------GG--TA-AT---	0	0	Y	1	Bacteria(100);Cyanobacteria(100);Chloroplast(100);Solanum_lycopersicum(100);;;	100
>279545	Forward	===================	-C--G-T------------G-C-CA--G-C---A--G-C--CG---C--------------------------------------GG--TA-AT---	0	0	Y	1	Bacteria(100);Proteobacteria(100);Epsilonproteobacteria(100);Campylobacterales(100);Helicobacteraceae(100);Helicobacter(100);Helicobacter_sp._CLO-3(100)	100
>39884	Forward	===================	-T--G-T------------G-C-CA--G-C---A--G-C--CG---C--------------------------------------GG--TA-AT---	0	0	Y	1	Bacteria(100);Tenericutes(100);Mollicutes(100);Candidatus_Phytoplasma(100);Candidatus_Phytoplasma_cynodontis(100);;	100
>18836	Forward	...................	-T--A-T------------A-C-CG--C-C---C--T-C--CG---A--------------------------------------CT--GC-GG---	4	19	N	0	Bacteria(100);Firmicutes(100);Bacilli(100);Bacillales(100);Bacillaceae(100);Bacillus(100);Bacillus_sp._MB90(100)	-3.12
>90235	Forward	===================	-C--G-T------------G-C-CA--G-C---A--G-C--CG---C--------------------------------------GG--TA-AG---	0	0	Y	1	Bacteria(100);Proteobacteria(100);Alphaproteobacteria(100);Rickettsiales(100);mitochondria(100);Alisma_plantago-aquatica(100);	100
>215032	Forward	===================	-C--G-T------------G-C-CA--G-C---A--G-C--CG---C--------------------------------------GG--TA-AT---	0	0	Y	1	Bacteria(100);Proteobacteria(100);Betaproteobacteria(100);Burkholderiales(100);Comamonadaceae(100);Alicycliphilus(100);Acidovorax_sp._NII-0922(100)	100
>137063	Forward	....====TAA===AT===	-C----A------------G-C-TA--A-C---G--C-A--TT---A--------------------------------------AG--CA-CT---	1	9	N	0.789474	Bacteria(100);Firmicutes(100);Bacilli(100);Bacillales(100);Staphylococcaceae(100);Staphylococcus(100);Lysinibacillus_boronitolerans(100)	62.17
>93396	Forward	===================	-C--G-T------------G-C-CA--G-C---A--G-C--CG---C--------------------------------------GG--TA-AG---	0	0	Y	1	Bacteria(100);Proteobacteria(100);Alphaproteobacteria(100);Rickettsiales(100);mitochondria(100);Aristolochia_macrophylla(100);	100
>247499	Forward	===================	-C--G-T------------G-C-CA--G-C---A--G-C--CG---C--------------------------------------GG--TA-AT---	0	0	Y	1	Bacteria(100);Firmicutes(100);Clostridia(100);Clostridiales(100);Peptostreptococcaceae(100);Incertae_Sedis(100);Clostridium_difficile_CD196(100)	100
>49297	Forward	===================	-C--G-T------------G-C-CA--G-C---A--G-C--CG---C--------------------------------------GG--TA-AT---	0	0	Y	1	Bacteria(100);Firmicutes(100);Bacilli(100);Bacillales(100);Bacillaceae(100);Bacillus(100);Bacillus_mojavensis(100)	100
>275850	Forward	===================	-C--G-T------------G-C-CA--G-C---A--G-C--CG---C--------------------------------------GG--TA-AG---	0	0	Y	1	Bacteria(100);Firmicutes(100);Clostridia(100);Thermoanaerobacterales(100);Thermoanaerobacteraceae(100);Thermoanaerobacter(100);Clostridium_sp.(100)	100
>133222	Forward	===================	-C--G-T------------G-C-CA--G-C---A--G-C--CG---C--------------------------------------GG--TA-AT---	0	0	Y	1	Bacteria(100);Proteobacteria(100);Gammaproteobacteria(100);Pasteurellales(100);Pasteurellaceae(100);Haemophilus(100);Haemophilus_parasuis(100)	100
>274444	Forward	===================	-C--G-T------------G-C-CA--G-C---A--G-C--CG---C--------------------------------------GG--TA-AT---	0	0	Y	1	Bacteria(100);Deinococcus-Thermus(100);Thermales(100);Thermaceae(100);Thermus(100);Thermus_thermophilus(100);	100
>148456	Forward	===================	-T--G-T------------G-C-CA--G-C---A--G-C--CG---C--------------------------------------GG--TA-AT---	0	0	Y	1	Bacteria(100);Cyanobacteria(100);SubsectionIV(100);SubgroupII(100);Calothrix(100);Calothrix_sp._UAM_315(100);	100
>3277	Forward	===================	-C--G-T------------G-C-CA--G-C---A--G-C--CG---C--------------------------------------GG--TA-AG---	0	0	Y	1	Bacteria(100);Proteobacteria(100);Alphaproteobacteria(100);Rickettsiales(100);mitochondria(100);Ginkgo_biloba_(maidenhair_tree)(100);	100
>115121	Forward	===================	-T--G-T------------G-C-CA--G-C---A--G-C--CG---C--------------------------------------GG--TA-AG---	0	0	Y	1	Bacteria(100);Nitrospirae(100);Nitrospira(100);Nitrospirales(100);Nitrospiraceae(100);Leptospirillum(100);uncultured_bacterium(100)	100
>102826	Forward	===================	-C--G-T------------G-C-CA--G-C---A--G-C--CG---C--------------------------------------GG--TA-AT---	0	0	Y	1	Bacteria(100);Bacteroidetes(100);Sphingobacteria(100);Sphingobacteriales(100);Cytophagaceae(100);Arcicella(100);uncultured_Flectobacillus_sp.(100)	100
>363	Forward	===================	-C--G-T------------G-C-CA--G-C---A--G-C--CG---C--------------------------------------GG--TA-AG---	0	0	Y	1	Bacteria(100);Proteobacteria(100);Alphaproteobacteria(100);Rickettsiales(100);mitochondria(100);Nageia_nagi(100);	100
>25181	Forward	===================	-C--G-T------------G-C-CA--G-C---A--G-C--CG---C--------------------------------------GG--TA-AT---	0	0	Y	1	Bacteria(100);WCHB1-60(100);uncultured_eubacterium_WCHB1-60(100);;;;	100
>127158	Forward	===================	-C--G-T------------G-C-CA--G-C---A--G-C--CG---C--------------------------------------GG--TA-AT---	0	0	Y	1	Bacteria(100);Firmicutes(100);Clostridia(100);Clostridiales(100);Peptococcaceae(100);Desulfosporosinus(100);uncultured_bacterium(100)	100
>89506	Forward	===================	-C--G-T------------G-C-CA--G-C---A--G-C--CG---C--------------------------------------GG--TA-AG---	0	0	Y	1	Bacteria(100);Proteobacteria(100);Alphaproteobacteria(100);Rickettsiales(100);mitochondria(100);Lactoris_fernandeziana(100);	100
>276890	Forward	===================	-C--G-T------------G-C-CA--G-C---A--G-C--CG---C--------------------------------------GG--TA-AG---	0	0	Y	1	Bacteria(100);Proteobacteria(100);Alphaproteobacteria(100);Rickettsiales(100);mitochondria(100);Cytinus_ruber(100);	100
>18728	Forward	T====TA=T==========	-C--T-T------------G-C-CT--A-C---T--G-C--CG---C--------------------------------------GG--TA-AT---	0	4	N	1	Bacteria(100);Proteobacteria(100);Gammaproteobacteria(100);Vibrionales(100);Vibrionaceae(100);Vibrio(100);Photobacterium_sp._MB14(100)	87.5
>92968	Forward	===================	-T--G--T-----------G-C-CA--G-C---A--G-C--CG---C--------------------------------------GG--TA-AT---	0	0	Y	1	Bacteria(100);Actinobacteria(100);Actinobacteria(100);Acidimicrobidae(100);Acidimicrobiales(100);Acidimicrobineae(100);OCS155_marine_group(100)	100
>68052	Forward	===================	-C--G-T------------G-C-CA--G-C---A--G-C--CG---C--------------------------------------GG--TA-AT---	0	0	Y	1	Bacteria(100);Proteobacteria(100);Epsilonproteobacteria(100);Campylobacterales(100);Helicobacteraceae(100);Helicobacter(100);Helicobacter_mastomyrinus(100)	100
>274624	Forward	===================	-C--G-T------------G-C-CA--G-C---A--G-C--CG---C--------------------------------------GG--TA-AT---	0	0	Y	1	Bacteria(100);Proteobacteria(100);Epsilonproteobacteria(100);Campylobacterales(100);Helicobacteraceae(100);Helicobacter(100);Helicobacter_sp._MIT_075165(100)	100
>139589	Forward	...................	-T--T-A------------G-G-GG--G-T---T--T-C--CG---C--------------------------------------CC--CT-TA---	4	19	N	0	Bacteria(100);Firmicutes(100);Bacilli(100);Bacillales(100);Staphylococcaceae(100);Staphylococcus(100);Staphylococcus_sp._IGCAR-3/07(100)	-3.12
>44006	Forward	===================	-C--G-T------------G-C-CA--G-C---A--G-C--CG---C--------------------------------------GG--TA-AT---	0	0	Y	1	Bacteria(100);Actinobacteria(100);Actinobacteria(100);Actinobacteridae(100);Actinomycetales(100);Streptomycineae(100);Streptomycetaceae(100)	100
>92340	Forward	===================	-C--G-T------------G-C-CA--G-C---A--G-C--CG---C--------------------------------------GG--TA-AT---	0	0	Y	1	Bacteria(100);Proteobacteria(100);Alphaproteobacteria(100);Rhodobacterales(100);Rhodobacteraceae(100);Roseobacter_clade_NAC11-7_lineage(100);uncultured_marine_bacterium(100)	100
>91861	Forward	===================	-C--G-T------------G-C-CA--G-C---A--G-C--CG---C--------------------------------------GG--TA-AT---	0	0	Y	1	Bacteria(100);Proteobacteria(100);Gammaproteobacteria(100);Enterobacteriales(100);Enterobacteriaceae(100);Escherichia-Shigella(100);Escherichia_coli(100)	100
>93418	Forward	===================	-C--G--T-----------G-C-CA--G-C---A--G-C--CG---C--------------------------------------GG--TA-AT---	0	0	Y	1	Bacteria(100);Actinobacteria(100);Actinobacteria(100);Acidimicrobidae(100);Acidimicrobiales(100);Acidimicrobineae(100);OCS155_marine_group(100)	100
>219901	Forward	===================	-C--G-T------------G-C-CA--G-C---A--G-C--CG---C--------------------------------------GG--TA-AG---	0	0	Y	1	Bacteria(100);Proteobacteria(100);Alphaproteobacteria(100);Rickettsiales(100);mitochondria(100);Isoetes_engelmannii_(Engelmann's_quillwort)(100);	100
>102660	Forward	===================	-C--G-T------------G-C-CA--G-C---A--G-C--CG---C--------------------------------------GG--TA-AG---	0	0	Y	1	Bacteria(100);Firmicutes(100);Clostridia(100);Clostridiales(100);Syntrophomonadaceae(100);Dethiobacter(100);uncultured_bacterium(100)	100
>152276	Forward	===================	-C--G-T------------G-C-CA--G-C---A--G-C--CG---C--------------------------------------GG--TA-AT---	0	0	Y	1	Bacteria(100);Actinobacteria(100);Actinobacteria(100);Rubrobacteridae(100);AKIW543(100);uncultured_bacterium(100);	100
>31045	Forward	===================	-C--G-T------------G-C-CA--G-C---A--G-C--CG---C--------------------------------------GG--TA-AT---	0	0	Y	1	Bacteria(100);Proteobacteria(100);Epsilonproteobacteria(100);Campylobacterales(100);Helicobacteraceae(100);Helicobacter(100);Helicobacter_sp._WYS-2001(100)	100
>46048	Forward	===================	-C--G-T------------G-C-CA--G-C---A--G-C--CG---C--------------------------------------GG--TA-AT---	0	0	Y	1	Bacteria(100);Proteobacteria(100);Deltaproteobacteria(100);Desulfarculales(100);Desulfarculaceae(100);uncultured(100);uncultured_delta_proteobacterium(100)	100
>274836	Forward	===================	-C--G-T------------G-C-CA--G-C---A--G-C--CG---C--------------------------------------GG--TA-AG---	0	0	Y	1	Bacteria(100);Proteobacteria(100);Alphaproteobacteria(100);Rickettsiales(100);mitochondria(100);Helosis_cayennensis(100);	100
>39329	Forward	===========T=======	-T--G-T------------G-C-CA--G-C---A--G-C--TG---C--------------------------------------GG--TA-AT---	0	1	Y	1	Bacteria(100);Tenericutes(100);Mollicutes(100);Candidatus_Phytoplasma(100);Candidatus_Phytoplasma_mali(100);;	96.88
>21249	Forward	===================	-C--G-T------------G-C-CA--G-C---A--G-C--CG---C--------------------------------------GG--TA-AG---	0	0	Y	1	Bacteria(100);Proteobacteria(100);Alphaproteobacteria(100);Rickettsiales(100);mitochondria(100);Cabomba_sp._Palmer_688(100);	100
>274324	Forward	===================	-C--G-T------------G-C-CA--G-C---A--G-C--CG---C--------------------------------------GG--TA-AG---	0	0	Y	1	Bacteria(100);Firmicutes(100);Clostridia(100);Thermoanaerobacterales(100);Thermoanaerobacteraceae(100);Thermoanaerobacter(100);Thermoanaerobacter_ethanolicus(100)	100
>23555	Forward	===================	-C--G-T------------G-C-CA--G-C---A--G-C--CG---C--------------------------------------GG--TA-AG---	0	0	Y	1	Bacteria(100);Proteobacteria(100);Alphaproteobacteria(100);Rickettsiales(100);mitochondria(100);Phegopteris_hexagonoptera(100);	100
>121193	Forward	===================	-C--G-T------------G-C-CA--G-C---A--G-C--CG---C--------------------------------------GG--TA-AT---	0	0	Y	1	Bacteria(100);Actinobacteria(100);Actinobacteria(100);Actinobacteridae(100);Actinomycetales(100);Micrococcineae(100);Cellulomonadaceae(100)	100
>93399	Forward	===================	-C--G-T------------G-C-CA--G-C---A--G-C--CG---C--------------------------------------GG--TA-AG---	0	0	Y	1	Bacteria(100);Proteobacteria(100);Alphaproteobacteria(100);Rickettsiales(100);mitochondria(100);Berberis_bealei(100);	100
>92255	Forward	===================	-C--G-T------------G-C-CA--G-C---A--G-C--CG---C--------------------------------------GG--TA-AG---	0	0	Y	1	Bacteria(100);Proteobacteria(100);Alphaproteobacteria(100);Rickettsiales(100);mitochondria(100);Trimenia_moorei(100);	100
>64117	Forward	===================	-C--G-T------------G-C-CA--G-C---A--G-C--CG---C--------------------------------------GG--TA-AT---	0	0	Y	1	Bacteria(100);Firmicutes(100);Bacilli(100);Bacillales(100);Family_XI_Incertae_Sedis(100);Gemella(100);uncultured_Gemella_sp.(100)	100
>218274	Forward	===================	-C--G-T------------G-C-CA--G-C---A--G-C--CG---C--------------------------------------GG--TA-AT---	0	0	Y	1	Bacteria(100);Proteobacteria(100);Gammaproteobacteria(100);Xanthomonadales(100);Xanthomonadaceae(100);Thermomonas(100);uncultured_bacterium(100)	100
>91788	Forward	=================G=	-C--G-T------------G-C-CA--G-C---A--G-C--CG---C--------------------------------------GG--TG-AT---	1	1	N	1	Bacteria(100);Proteobacteria(100);Gammaproteobacteria(100);Oceanospirillales(100);SAR86_clade(100);uncultured_marine_bacterium(100);	93.75
>40159	Forward	C==================	-C----T------------G-C-CA--G-C---A--G-C--CG---C--------------------------------------GG--TA-AT---	0	1	Y	1	Bacteria(100);Deferribacteres(100);Deferribacteres(100);Deferribacterales(100);PAUC34f(100);uncultured_bacterium(100);	96.88
>219226	Forward	===================	-C--G-T------------G-C-CA--G-C---A--G-C--CG---C--------------------------------------GG--TA-AT---	0	0	Y	1	Bacteria(100);Proteobacteria(100);Betaproteobacteria(100);Burkholderiales(100);Oxalobacteraceae(100);Naxibacter(100);uncultured_bacterium(100)	100
>18831	Forward	...................	-C--G-T------------C-T-AA--G-G---A--GTA--CT---C--------------------------------------GG--CG-CG---	4	19	N	0	Bacteria(100);Proteobacteria(100);Gammaproteobacteria(100);Alteromonadales(100);Pseudoalteromonadaceae(100);Pseudoalteromonas(100);gamma_proteobacterium_MB10(100)	-3.12
>362	Forward	===================	-C--G-T------------G-C-CA--G-C---A--G-C--CG---C--------------------------------------GG--TA-AG---	0	0	Y	1	Bacteria(100);Proteobacteria(100);Alphaproteobacteria(100);Rickettsiales(100);mitochondria(100);Azolla_pinnata(100);	100
>131940	Forward	===================	-C--G-T------------G-C-CA--G-C---A--G-C--CG---C--------------------------------------GG--TA-AT---	0	0	Y	1	Bacteria(100);Firmicutes(100);Clostridia(100);Clostridiales(100);Peptococcaceae(100);Desulfosporosinus(100);uncultured_bacterium(100)	100
>29649	Forward	===================	-C--G-T------------G-C-CA--G-C---A--G-C--CG---C--------------------------------------GG--TA-AT---	0	0	Y	1	Bacteria(100);Firmicutes(100);Clostridia(100);Thermoanerobacterales(100);Thermoanaerobacteraceae(100);Gelria(100);Gelria_glutamica(100)	100
>23553	Forward	===================	-C--G-T------------G-C-CA--G-C---A--G-C--CG---C--------------------------------------GG--TA-AG---	0	0	Y	1	Bacteria(100);Proteobacteria(100);Alphaproteobacteria(100);Rickettsiales(100);mitochondria(100);Dioon_edule(100);	100
>47596	Forward	===================	-T--G-T------------G-C-CA--G-C---A--G-C--CG---C--------------------------------------GG--TA-AG---	0	0	Y	1	Bacteria(100);Proteobacteria(100);Deltaproteobacteria(100);Myxococcales(100);Sorangiineae(100);Polyangiaceae(100);Sorangium(100)	100
>121827	Forward	===================	-C--G-T------------G-C-CA--G-C---A--G-C--CG---C--------------------------------------GG--TA-AT---	0	0	Y	1	Bacteria(100);Firmicutes(100);Clostridia(100);Clostridiales(100);Lachnospiraceae(100);Blautia(100);uncultured_bacterium(100)	100
>280481	Forward	===================	-C--G-T------------G-C-CA--G-C---A--G-C--CG---C--------------------------------------GG--TA-AG---	0	0	Y	1	Bacteria(100);Proteobacteria(100);Alphaproteobacteria(100);Rickettsiales(100);mitochondria(100);Corynaea_crassa(100);	100
>221201	Forward	...................	-A--G-G------------T-G-TA--G-C---G--G-T--GA---A--------------------------------------AT--GC-GT---	4	19	N	0	Bacteria(100);Proteobacteria(100);Gammaproteobacteria(100);Vibrionales(100);Vibrionaceae(100);Photobacterium(100);uncultured_bacterium(100)	-3.12
>28146	Forward	===================	-C--G-T------------G-C-CA--G-C---A--G-C--CG---C--------------------------------------GG--TA-AG---	0	0	Y	1	Bacteria(100);Proteobacteria(100);Alphaproteobacteria(100);Rickettsiales(100);mitochondria(100);Polytrichum_commune(100);	100
>11864	Forward	===================	-C--G-T------------G-C-CA--G-C---A--G-C--CG---C--------------------------------------GG--TA-AG---	0	0	Y	1	Bacteria(100);Firmicutes(100);Clostridia(100);Thermoanerobacterales(100);Thermoanaerobacteraceae(100);Ammonifex(100);uncultured_bacterium(100)	100
>214028	Forward	===================	-T--G-T------------G-C-CA--G-C---A--G-C--CG---C--------------------------------------GG--TA-AT---	0	0	Y	1	Bacteria(100);Proteobacteria(100);Gammaproteobacteria(100);Chromatiales(100);Halothiobacillaceae(100);Thiovirga(100);uncultured_bacterium(100)	100
>221389	Forward	===================	-C--G-T------------G-C-CA--G-C---A--G-C--CG---C--------------------------------------GG--TA-AT---	0	0	Y	1	Bacteria(100);Proteobacteria(100);Gammaproteobacteria(100);Vibrionales(100);Vibrionaceae(100);Vibrio(100);Vibrio_sp._S4053(100)	100
>53060	Forward	===================	-C--G-T------------G-C-CA--G-C---A--G-C--CG---C--------------------------------------GG--TA-AT---	0	0	Y	1	Bacteria(100);Firmicutes(100);Clostridia(100);Clostridiales(100);Peptococcaceae(100);Desulfotomaculum(100);Desulfotomaculum_kuznetsovii(100)	100
>13770	Forward	===================	-C--G-T------------G-C-CA--G-C---A--G-C--CG---C--------------------------------------GG--TA-AT---	0	0	Y	1	Bacteria(100);Proteobacteria(100);Alphaproteobacteria(100);Rhodospirillales(100);Acetobacteraceae(100);Swaminathania(100);Swaminathania_sp._SI15-1(100)	100
>157560	Forward	===================	-C--G-T------------G-C-CA--G-C---A--G-C--CG---C--------------------------------------GG--TA-AT---	0	0	Y	1	Bacteria(100);Actinobacteria(100);Actinobacteria(100);Actinobacteridae(100);Actinomycetales(100);Micrococcineae(100);Beutenbergiaceae(100)	100
>139149	Forward	===================	-C--G-T------------G-C-CA--G-C---A--G-C--CG---C--------------------------------------GG--TA-AG---	0	0	Y	1	Bacteria(100);Proteobacteria(100);Alphaproteobacteria(100);Rickettsiales(100);mitochondria(100);Chlorokybus_atmophyticus(100);	100
>104519	Forward	===================	-C--G-T------------G-C-CA--G-C---A--G-C--CG---C--------------------------------------GG--TA-AG---	0	0	Y	1	Bacteria(100);Firmicutes(100);Clostridia(100);Clostridiales(100);Syntrophomonadaceae(100);Syntrophomonas(100);Syntrophomonas_wolfei_subsp._saponavida(100)	100
>39057	Forward	===================	-C--G-T------------G-C-CA--G-C---A--G-C--CG---C--------------------------------------GG--TA-AT---	0	0	Y	1	Bacteria(100);Proteobacteria(100);Deltaproteobacteria(100);Desulfurellales(100);Desulfurellaceae(100);Hippea(100);uncultured_delta_proteobacterium(100)	100
>62567	Forward	===========T=======	-T--G-T------------G-C-CA--G-C---A--G-C--TG---C--------------------------------------GG--TA-AT---	0	1	Y	1	Bacteria(100);Tenericutes(100);Mollicutes(100);Candidatus_Phytoplasma(100);Candidatus_Phytoplasma_mali(100);;	96.88
>106193	Forward	===================	-C--G-T------------G-C-CA--G-C---A--G-C--CG---C--------------------------------------GG--TA-AT---	0	0	Y	1	Bacteria(100);Proteobacteria(100);Alphaproteobacteria(100);Rickettsiales(100);mitochondria(100);uncultured_bacterium(100);	100
>94213	Forward	===================	-C--G-T------------G-C-CA--G-C---A--G-C--CG---C--------------------------------------GG--TA-AG---	0	0	Y	1	Bacteria(100);Firmicutes(100);Clostridia(100);Clostridiales(100);Syntrophomonadaceae(100);Syntrophomonas(100);Syntrophomonas_cellicola(100)	100
>93476	Forward	===================	-T--G-T------------G-C-CA--G-C---A--G-C--CG---C--------------------------------------GG--TA-AT---	0	0	Y	1	Bacteria(100);Tenericutes(100);Mollicutes(100);Candidatus_Phytoplasma(100);Phytoplasma_sp._Guerrero_LY-P2(100);;	100
>135542	Forward	...................	-C--G-T------------T-G-GG--A-C---T--C-T--TG---A--------------------------------------AG--TC-TT---	4	19	N	0	Bacteria(100);Proteobacteria(100);Gammaproteobacteria(100);Alteromonadales(100);Alteromonadaceae(100);Marinobacter(100);Marinobacter_hydrocarbonoclasticus(100)	-3.12
>52424	Forward	===================	-C--G-T------------G-C-CA--G-C---A--G-C--CG---C--------------------------------------GG--TA-AT---	0	0	Y	1	Bacteria(100);Firmicutes(100);Clostridia(100);Clostridiales(100);Peptococcaceae(100);Desulfotomaculum(100);Desulfotomaculum_kuznetsovii(100)	100
>4466	Forward	===================	-C--G-T------------G-C-CA--G-C---A--G-C--CG---C--------------------------------------GG--TA-AG---	0	0	Y	1	Bacteria(100);Proteobacteria(100);Alphaproteobacteria(100);Rickettsiales(100);mitochondria(100);Abies_homolepis(100);	100
>183836	Forward	===================	-T--G-T------------G-C-CA--G-C---A--G-C--CG---C--------------------------------------GG--TA-AG---	0	0	Y	1	Bacteria(100);Tenericutes(100);Mollicutes(100);Candidatus_Phytoplasma(100);Candidatus_Phytoplasma_trifolii(100);;	100
>71770	Forward	===================	-C--G-T------------G-C-CA--G-C---A--G-C--CG---C--------------------------------------GG--TA-AT---	0	0	Y	1	Bacteria(100);Proteobacteria(100);Alphaproteobacteria(100);Rhodospirillales(100);Acetobacteraceae(100);Gluconacetobacter(100);Gluconacetobacter_azotocaptans(100)	100
>76785	Forward	===================	-C--G-T------------G-C-CA--G-C---A--G-C--CG---C--------------------------------------GG--TA-AT---	0	0	Y	1	Bacteria(100);Proteobacteria(100);Epsilonproteobacteria(100);Campylobacterales(100);Campylobacteraceae(100);Campylobacter(100);Campylobacter_curvus_525.92(100)	100
>221503	Forward	===================	-C--G-T------------G-C-CA--G-C---A--G-C--CG---C--------------------------------------GG--TA-AT---	0	0	Y	1	Bacteria(100);Nitrospirae(100);Nitrospira(100);Nitrospirales(100);OPB95(100);uncultured_bacterium(100);	100
>56958	Forward	===================	-C--G-T------------G-C-CA--G-C---A--G-C--CG---C--------------------------------------GG--TA-AT---	0	0	Y	1	Bacteria(100);Firmicutes(100);Bacilli(100);Lactobacillales(100);Lactobacillaceae(100);Lactobacillus(100);uncultured_bacterium(100)	100
>140626	Forward	...................	-C--A-G------------G-A-TT--A-G---A--T-A--CC---C--------------------------------------TG--GT-AG---	4	19	N	0	Bacteria(100);Firmicutes(100);Bacilli(100);Bacillales(100);Staphylococcaceae(100);Staphylococcus(100);Staphylococcus_sp._IGCAR-7/07(100)	-3.12
>52268	Forward	===================	-C--G-T------------G-C-CA--G-C---A--G-C--CG---C--------------------------------------GG--TA-AT---	0	0	Y	1	Bacteria(100);Firmicutes(100);Bacilli(100);Lactobacillales(100);Streptococcaceae(100);Streptococcus(100);Streptococcus_agalactiae(100)	100
>45759	Forward	===================	-C--G-T------------G-C-CA--G-C---A--G-C--CG---C--------------------------------------GG--TA-AT---	0	0	Y	1	Bacteria(100);Firmicutes(100);Bacilli(100);Bacillales(100);Bacillaceae(100);Bacillus(100);Bacillus_thuringiensis(100)	100
>67155	Forward	===================	-C--G-T------------G-C-CA--G-C---A--G-C--CG---C--------------------------------------GG--TA-AA---	0	0	Y	1	Bacteria(100);Firmicutes(100);Clostridia(100);Clostridiales(100);Peptococcaceae(100);uncultured_bacterium(100);	100
>142362	Forward	===================	-C--G-T------------G-C-CA--G-C---A--G-C--CG---C--------------------------------------GG--TA-AT---	0	0	Y	1	Bacteria(100);Proteobacteria(100);Epsilonproteobacteria(100);Campylobacterales(100);Helicobacteraceae(100);Helicobacter(100);Helicobacter_canis(100)	100
>245296	Forward	===================	-C--G-T------------G-C-CA--G-C---A--G-C--CG---C--------------------------------------GG--TA-AT---	0	0	Y	1	Bacteria(100);Firmicutes(100);Clostridia(100);Clostridiales(100);Clostridiaceae(100);Clostridium(100);Clostridium_sp._AG07-9(100)	100
>224457	Forward	===================	-C--G-T------------G-C-CA--G-C---A--G-C--CG---C--------------------------------------GG--TA-AT---	0	0	Y	1	Bacteria(100);Firmicutes(100);Clostridia(100);Clostridiales(100);Ruminococcaceae(100);Incertae_Sedis(100);uncultured_bacterium(100)	100
>25617	Forward	====G====TG=C=A=G==	-C--G-T------------G-C-GA--G-C---AT-G-C--CC---A--------------------------------------GG--AA-AGCC-	1	6	N	1	Bacteria(100);Proteobacteria(100);Alphaproteobacteria(100);Rickettsiales(100);mitochondria(100);Atrichum_angustatum(100);	78.12
>25353	Forward	===================	-C--G-T------------G-C-CA--G-C---A--G-C--CG---C--------------------------------------GG--TA-AG---	0	0	Y	1	Bacteria(100);Proteobacteria(100);Alphaproteobacteria(100);Rickettsiales(100);mitochondria(100);Sphagnum_palustre(100);	100
>98394	Forward	===================	-C--G-T------------G-C-CA--G-C---A--G-C--CG---C--------------------------------------GG--TA-AC---	0	0	Y	1	Bacteria(100);Firmicutes(100);Clostridia(100);Clostridiales(100);Peptococcaceae(100);Desulfitibacter(100);uncultured_low_G+C_Gram-positive_bacterium(100)	100
>181238	Forward	===================	-T--G-T------------G-C-CA--G-C---A--G-C--CG---C--------------------------------------GG--TA-AG---	0	0	Y	1	Bacteria(100);Proteobacteria(100);Deltaproteobacteria(100);Myxococcales(100);mle1-27(100);uncultured_bacterium(100);	100
>156830	Forward	===================	-C--G-T------------G-C-CA--G-C---A--G-C--CG---C--------------------------------------GG--TA-AT---	0	0	Y	1	Bacteria(100);Acidobacteria(100);Acidobacteria(100);DA023(100);uncultured_Acidobacteriales_bacterium(100);;	100
>18735	Forward	...................	-T--G-A------------G--CT--A-G---T--G-T--AG---G--------------------------------------GG--CT-CT---	4	19	N	0	Bacteria(100);Firmicutes(100);Bacilli(100);Bacillales(100);Bacillaceae(100);Bacillus(100);Bacillus_sp._MB72(100)	-3.12
>280812	Forward	===================	-C--G-T------------G-C-CA--G-C---A--G-C--CG---C--------------------------------------GG--TA-AT---	0	0	Y	1	Bacteria(100);Proteobacteria(100);Epsilonproteobacteria(100);Campylobacterales(100);Campylobacteraceae(100);Campylobacter(100);Campylobacter_sputorum_subsp._sputorum(100)	100
>35862	Forward	===================	-C--G-T------------G-C-CA--G-C---A--G-C--CG---CG--------------------------------------G--TA-AG---	0	0	Y	1	Bacteria(100);Proteobacteria(100);Alphaproteobacteria(100);Rickettsiales(100);Caedibacter(100);Caedibacter_caryophilus(100);	100
>42316	Forward	===================	-C--G-T------------G-C-CA--G-C---A--G-C--CG---C--------------------------------------GG--TA-AG---	0	0	Y	1	Bacteria(100);Cyanobacteria(100);Chloroplast(100);uncultured_prokaryote(100);;;	100
>231774	Forward	===================	-C--G-T------------G-C-CA--G-C---A--G-C--CG---C--------------------------------------GG--TA-AT---	0	0	Y	1	Bacteria(100);Cyanobacteria(100);SubsectionIV(100);Nostoc(100);uncultured_Nostoc_sp.(100);;	100
>273895	Forward	===================	-C--G-T------------G-C-CA--G-C---A--G-C--CG---C--------------------------------------GG--TA-AT---	0	0	Y	1	Bacteria(100);Firmicutes(100);Bacilli(100);Lactobacillales(100);Lactobacillaceae(100);Lactobacillus(100);Lactobacillus_rhamnosus(100)	100
>5908	Forward	===================	-C--G-T------------G-C-CA--G-C---A--G-C--CG---C--------------------------------------GG--TA-AT---	0	0	Y	1	Bacteria(100);Proteobacteria(100);Epsilonproteobacteria(100);Campylobacterales(100);Campylobacteraceae(100);Campylobacter(100);Campylobacter_lanienae(100)	100
>59975	Forward	===================	-T--G-T------------G-C-CA--G-C---A--G-C--CG---C--------------------------------------GG--TA-AT---	0	0	Y	1	Bacteria(100);Tenericutes(100);Mollicutes(100);Candidatus_Phytoplasma(100);Strawberry_virescence_phytoplasma(100);;	100
>98261	Forward	===================	-C--G-T------------G-C-CA--G-C---A--G-C--CG---C--------------------------------------GG--TA-AT---	0	0	Y	1	Bacteria(100);Firmicutes(100);Bacilli(100);Bacillales(100);Staphylococcaceae(100);Staphylococcus(100);Staphylococcus_sp._IGCAR-8/07(100)	100
>160943	Forward	===================	-C--G-T------------G-C-CA--G-C---A--G-C--CG---C--------------------------------------GG--TA-AT---	0	0	Y	1	Bacteria(100);Firmicutes(100);Bacilli(100);Lactobacillales(100);Lactobacillaceae(100);Lactobacillus(100);Lactobacillus_pentosus(100)	100
>76891	Forward	===================	-C--G-T------------G-C-CA--G-C---A--G-C--CG---C--------------------------------------GG--TA-AT---	0	0	Y	1	Bacteria(100);Firmicutes(100);Clostridia(100);Candidatus_Desulforudis(100);Candidatus_Desulforudis_audaxviator_MP104C(100);;	100
>203148	Forward	===================	-C--G-T------------G-C-CA--G-C---A--G-C--CG---C--------------------------------------GG--TA-AT---	0	0	Y	1	Bacteria(100);Cyanobacteria(100);SubsectionIV(100);Nostoc(100);uncultured_Nostoc_sp.(100);;	100
>135559	Forward	C==GT==T=CA===C====	-C--C-T------------G-G-TA--G-T---C--C-A--CG---C--------------------------------------CG--TA-A----	0	7	N	1	Bacteria(100);Proteobacteria(100);Gammaproteobacteria(100);Pseudomonadales(100);Pseudomonadaceae(100);Pseudomonas(100);Pseudomonas_otitidis(100)	78.12
>236479	Forward	===========T=======	-C--G-T------------G-C-CA--G-C---A--G-C--TG---C--------------------------------------GG--TA-AT---	0	1	Y	1	Bacteria(100);Cyanobacteria(100);SubsectionIV(100);Nostoc(100);uncultured_Nostoc_sp.(100);;	96.88
>231768	Forward	===================	-C--G-T------------G-C-CA--G-C---A--G-C--CG---C--------------------------------------GG--TA-AT---	0	0	Y	1	Bacteria(100);Cyanobacteria(100);SubsectionIV(100);Nostoc(100);uncultured_Nostoc_sp.(100);;	100
>930	Forward	===================	-C--G-T------------G-C-CA--G-C---A--G-C--CG---C--------------------------------------GG--TAAGGA--	0	0	Y	1	Bacteria(100);Proteobacteria(100);Alphaproteobacteria(100);Rickettsiales(100);mitochondria(100);Oryza_sativa_Japonica_Group(100);	100
>76188	Forward	===================	-C--G-T------------G-C-CA--G-C---A--G-C--CG---C--------------------------------------GG--TA-AG---	0	0	Y	1	Bacteria(100);Firmicutes(100);Clostridia(100);Clostridiales(100);Syntrophomonadaceae(100);Syntrophomonas(100);Syntrophomonas_wolfei_subsp._wolfei_str._Goettingen(100)	100
>236478	Forward	===================	-C--G-T------------G-C-CA--G-C---A--G-C--CG---C--------------------------------------GG--TA-AT---	0	0	Y	1	Bacteria(100);Cyanobacteria(100);SubsectionIV(100);Nostoc(100);uncultured_Nostoc_sp.(100);;	100
>140816	Forward	...................	-A--G-C------------G-T-GG--G-G---A--G-CA-AA---C--------------------------------------AG--GA-TT---	4	19	N	0	Bacteria(100);Firmicutes(100);Bacilli(100);Bacillales(100);Bacillaceae(100);Bacillus(100);Bacillus_sp._IGCAR-1/07(100)	-3.12
>216380	Forward	===================	-C--G-T------------G-C-CA--G-C---A--G-C--CG---C--------------------------------------GG--TA-AT---	0	0	Y	1	Bacteria(100);Proteobacteria(100);Gammaproteobacteria(100);Xanthomonadales(100);Xanthomonadaceae(100);Thermomonas(100);uncultured_bacterium(100)	100
>141078	Forward	C==GT==T=CA===C===.	-A--C-C------------C-T-GG--T-A---G--T-C--CA---C--------------------------------------GC--CG-TA---	1	8	N	0.947368	Bacteria(100);Proteobacteria(100);Gammaproteobacteria(100);Pseudomonadales(100);Pseudomonadaceae(100);Pseudomonas(100);Pseudomonas_sp._IGCAR-25/07(100)	70.23
>260123	Forward	===================	-C--G-T------------G-C-CA--G-C---A--G-C--CG---C--------------------------------------GG--TA-AT---	0	0	Y	1	Bacteria(100);Proteobacteria(100);Gammaproteobacteria(100);Pasteurellales(100);Pasteurellaceae(100);uncultured(100);uncultured_bacterium(100)	100
>244269	Forward	===================	-C--G-T------------G-C-CA--G-C---A--G-C--CG---C--------------------------------------GG--TA-AT---	0	0	Y	1	Bacteria(100);Proteobacteria(100);Gammaproteobacteria(100);Enterobacteriales(100);Enterobacteriaceae(100);Serratia(100);Serratia_sp._SBS(100)	100
>218173	Forward	===================	-C--G-T------------G-C-CA--G-C---A--G-C--CG---C--------------------------------------GG--TA-AT---	0	0	Y	1	Bacteria(100);Proteobacteria(100);Gammaproteobacteria(100);Xanthomonadales(100);Xanthomonadaceae(100);Thermomonas(100);uncultured_bacterium(100)	100
>142123	Forward	...................	-C--A-A------------GAT-TA--G-A---T--A-C--CC---T--------------------------------------GG--TA-GT---	4	19	N	0	Bacteria(100);Firmicutes(100);Bacilli(100);Bacillales(100);Staphylococcaceae(100);Staphylococcus(100);Staphylococcus_sp._IGCAR-2/07(100)	-3.12
>3670	Forward	===========T=======	-C--G-T------------G-C-CA--G-C---A--G-C--TG---C--------------------------------------GG--TA-AG---	0	1	Y	1	Bacteria(100);Proteobacteria(100);Alphaproteobacteria(100);Rickettsiales(100);mitochondria(100);Pseudotsuga_menziesii_(Douglas-fir)(100);	96.88
>75358	Forward	===================	-C--G-T------------G-C-CA--G-C---A--G-C--CG---C--------------------------------------GG--TA-AT---	0	0	Y	1	Bacteria(100);Firmicutes(100);Bacilli(100);Bacillales(100);Paenibacillaceae(100);Brevibacillus(100);unidentified(100)	100
>40561	Forward	===================	-T--G-T------------G-C-CA--G-C---A--G-C--CG---C--------------------------------------GG--TA-AT---	0	0	Y	1	Bacteria(100);Proteobacteria(100);Gammaproteobacteria(100);Pseudomonadales(100);Moraxellaceae(100);Psychrobacter(100);Psychrobacter_sp._wp30(100)	100
>276553	Forward	===================	-C--G-T------------G-C-CA--G-C---A--G-C--CG---C--------------------------------------GG--TA-AT---	0	0	Y	1	Bacteria(100);Cyanobacteria(100);SubsectionIII(100);uncultured(100);Leptolyngbya_sp._Sai001(100);;	100
>68928	Forward	==========T========	-C--G-T------------G-C-CA--G-C---A--G-T--CG---C--------------------------------------GG--TA-AT---	0	1	Y	1	Bacteria(100);Proteobacteria(100);Alphaproteobacteria(100);Rickettsiales(100);mitochondria(100);Fusarium_oxysporum(100);	96.88
>47559	Forward	===================	-C--G-T------------G-C-CA--G-C---A--G-C--CG---C--------------------------------------GG--TA-AT---	0	0	Y	1	Bacteria(100);Firmicutes(100);Clostridia(100);Clostridiales(100);Syntrophomonadaceae(100);Dethiobacter(100);uncultured_bacterium(100)	100
>275300	Forward	===================	-C--G-T------------G-C-CA--G-C---A--G-C--CG---C--------------------------------------GG--TA-AG---	0	0	Y	1	Bacteria(100);Firmicutes(100);Clostridia(100);Clostridiales(100);Syntrophomonadaceae(100);uncultured_Firmicutes_bacterium(100);	100
>120680	Forward	===================	-T--G-T------------G-C-CA--G-C---A--G-C--CG---C--------------------------------------GG--TA-AT---	0	0	Y	1	Bacteria(100);Proteobacteria(100);Gammaproteobacteria(100);Xanthomonadales(100);Sinobacteraceae(100);Steroidobacter(100);uncultured_Pseudomonadales_bacterium(100)	100
>274913	Forward	===================	-C--G-T------------G-C-CA--G-C---A--G-C--CG---C--------------------------------------GG--TA-AT---	0	0	Y	1	Bacteria(100);Proteobacteria(100);Alphaproteobacteria(100);Rickettsiales(100);mitochondria(100);Prototheca_wickerhamii(100);	100
>50805	Forward	===================	-C--G-T------------G-C-CA--G-C---A--G-C--CG---C--------------------------------------GG--TA-AT---	0	0	Y	1	Bacteria(100);Firmicutes(100);Clostridia(100);Clostridiales(100);Peptococcaceae(100);Desulfitobacterium(100);Desulfitobacterium_hafniense_Y51(100)	100
>42281	Forward	===================	-C--G-T------------G-C-CA--G-C---A--G-C--CG---C--------------------------------------GG--TA-AT---	0	0	Y	1	Bacteria(100);Thermotogae(100);Thermotogae(100);Thermotogales(100);Thermotogaceae(100);Thermotoga(100);Thermotoga_neapolitana(100)	100
>19116	Forward	===================	-C--G-T------------G-C-CA--G-C---A--G-C--CG---C--------------------------------------GG--TA-AG---	0	0	Y	1	Bacteria(100);Firmicutes(100);Clostridia(100);Clostridiales(100);Syntrophomonadaceae(100);Syntrophothermus(100);uncultured_bacterium(100)	100
>204055	Forward	===================	-C--G-T------------G-C-CA--G-C---A--G-C--CG---C--------------------------------------GG--TA-AT---	0	0	Y	1	Bacteria(100);Proteobacteria(100);Betaproteobacteria(100);Rhodocyclales(100);Rhodocyclaceae(100);Dechloromonas(100);uncultured_bacterium(100)	100
>90318	Forward	===================	-C--G-T------------G-C-CA--G-C---A--G-C--CG---C--------------------------------------GG--TA-AT---	0	0	Y	1	Bacteria(100);Firmicutes(100);Clostridia(100);Clostridiales(100);Syntrophomonadaceae(100);Dethiobacter(100);uncultured_bacterium(100)	100
>104644	Forward	===================	-C--G-T------------G-C-CA--G-C---A--G-C--CG---C--------------------------------------GG--TA-AG---	0	0	Y	1	Bacteria(100);Firmicutes(100);Clostridia(100);Clostridiales(100);Syntrophomonadaceae(100);Syntrophomonas(100);uncultured_bacterium(100)	100
>147327	Forward	==========T=====C==	-T--G-T------------G-C-CA--G-C---A--G-T--CG---C--------------------------------------GG--CA-AC---	1	2	N	1	Bacteria(100);Proteobacteria(100);Alphaproteobacteria(100);Rickettsiales(100);mitochondria(100);Mycosphaerella_graminicola(100);	90.62
>20902	Forward	===================	-C--G-T------------G-C-CA--G-C---A--G-C--CG---C--------------------------------------GG--TA-AG---	0	0	Y	1	Bacteria(100);Firmicutes(100);Clostridia(100);Clostridiales(100);Peptococcaceae(100);Desulfotomaculum(100);Desulfotomaculum_luciae(100)	100
>12579	Forward	===================	-C--G-T------------G-C-CA--G-C---A--G-C--CG---C--------------------------------------GG--TA-AG---	0	0	Y	1	Bacteria(100);Firmicutes(100);Clostridia(100);Thermoanerobacterales(100);Thermoanaerobacteraceae(100);Ammonifex(100);uncultured_bacterium(100)	100
>127339	Forward	===================	-T--G-T------------G-C-CA--G-C---A--G-C--CG---C--------------------------------------GG--TA-AT---	0	0	Y	1	Bacteria(100);Tenericutes(100);Mollicutes(100);Mycoplasmatales(100);Mycoplasmataceae(100);Mycoplasma(100);Mycoplasma_cricetuli(100)	100
>219839	Forward	===================	-C--G-T------------G-C-CA--G-C---A--G-C--CG---C--------------------------------------GG--TA-AT---	0	0	Y	1	Bacteria(100);Firmicutes(100);Bacilli(100);Bacillales(100);Bacillaceae(100);Bacillus(100);Bacillus_sp._OU-A7(100)	100
>64932	Forward	===================	-C--G-T------------G-C-CA--G-C---A--G-C--CG---C--------------------------------------GG--TA-AT---	0	0	Y	1	Bacteria(100);Proteobacteria(100);Epsilonproteobacteria(100);Campylobacterales(100);Helicobacteraceae(100);Helicobacter(100);Helicobacter_bilis(100)	100
>38106	Forward	===================	-C--G-T------------G-C-CA--G-C---A--G-C--CG---C--------------------------------------GG--TA-AT---	0	0	Y	1	Bacteria(100);Firmicutes(100);Clostridia(100);Clostridiales(100);Veillonellaceae(100);uncultured(100);uncultured_bacterium(100)	100
>118709	Forward	...................	-G--G-T------------T-T-C---G-G---G--G-C--TA---C--------------------------------------TG--GA-AC---	4	19	N	0	Bacteria(100);Candidate_division_OP11(100);uncultured_candidate_division_OP11_bacterium(100);;;;	-3.12
>24426	Forward	===================	-C--G-T------------G-C-CA--G-C---A--G-C--CG---C--------------------------------------GG--TA-AG---	0	0	Y	1	Bacteria(100);Proteobacteria(100);Alphaproteobacteria(100);Rickettsiales(100);mitochondria(100);Takakia_lepidozioides(100);	100
>214907	Forward	===================	-C--G-T------------G-C-CA--G-C---A--G-C--CG---C--------------------------------------GG--TA-AC---	0	0	Y	1	Bacteria(100);Firmicutes(100);Clostridia(100);Clostridiales(100);Peptococcaceae(100);uncultured(100);uncultured_bacterium(100)	100
>184044	Forward	===================	-C--G-T------------G-C-CA--G-C---A--G-C--CG---C--------------------------------------GG--TA-AT---	0	0	Y	1	Bacteria(100);Firmicutes(100);Clostridia(100);Clostridiales(100);Veillonellaceae(100);Sporotalea(100);uncultured_Pseudomonas_sp.(100)	100
>81312	Forward	===================	-C--G-T------------G-C-CA--G-C---A--G-C--CG---C--------------------------------------GG--TA-AT---	0	0	Y	1	Bacteria(100);Firmicutes(100);Clostridia(100);Clostridiales(100);Lachnospiraceae(100);Butyrivibrio(100);uncultured_rumen_bacterium(100)	100
>128652	Forward	===================	-C--G-T------------G-C-CA--G-C---A--G-C--CG---C--------------------------------------GG--TA-AT---	0	0	Y	1	Bacteria(100);Firmicutes(100);Clostridia(100);Clostridiales(100);Peptococcaceae(100);uncultured(100);uncultured_bacterium(100)	100
>213237	Forward	...................	-C--G-A------------G---TA----C---G--G-C--AG---A--------------------------------------GG--GA-GG---	4	19	N	0	Bacteria(100);Proteobacteria(100);Betaproteobacteria(100);Rhodocyclales(100);Rhodocyclaceae(100);Zoogloea(100);uncultured_bacterium(100)	-3.12
>39250	Forward	===================	-C--G-T------------G-C-CA--G-C---A--G-C--CG---C--------------------------------------GG--TA-AT---	0	0	Y	1	Bacteria(100);Firmicutes(100);Clostridia(100);Clostridiales(100);Veillonellaceae(100);Propionispora(100);Propionispora_hippei(100)	100
>225156	Forward	===================	-C--G-T------------G-C-CA--G-C---A--G-C--CG---C--------------------------------------GG--TA-AT---	0	0	Y	1	Bacteria(100);Firmicutes(100);Clostridia(100);Clostridiales(100);Lachnospiraceae(100);Incertae_Sedis(100);butyrate-producing_bacterium_SM4/1(100)	100
>61476	Forward	===================	-C--G-T------------G-C-CA--G-C---A--G-C--CG---C--------------------------------------GG--TA-AT---	0	0	Y	1	Bacteria(100);Bacteroidetes(100);Bacteroidia(100);Bacteroidales(100);Porphyromonadaceae(100);Dysgonomonas(100);uncultured_bacterium(100)	100
>54767	Forward	===================	-C--G-T------------G-C-CA--G-C---A--G-C--CG---C--------------------------------------GG--TA-AT---	0	0	Y	1	Bacteria(100);Firmicutes(100);Bacilli(100);Bacillales(100);Bacillaceae(100);Bacillus(100);Bacillus_clausii(100)	100
>141544	Forward	...................	-T--A-C------------G-A-AA--G-C---AT-G-G--GG---A--------------------------------------GC--AA-AC---	4	19	N	0	Bacteria(100);Proteobacteria(100);Gammaproteobacteria(100);Pseudomonadales(100);Moraxellaceae(100);Acinetobacter(100);Acinetobacter_sp._IGCAR-9/07(100)	-3.12
>20489	Forward	===================	-C--G-T------------G-C-CA--G-C---A--G-C--CG---C--------------------------------------GG--TA-AT---	0	0	Y	1	Bacteria(100);Firmicutes(100);Clostridia(100);Clostridiales(100);Veillonellaceae(100);Phascolarctobacterium(100);wallaby_gut_metagenome(100)	100
>6598	Forward	===================	-C--G-T------------G-C-CA--G-C---A--G-C--CG---C--------------------------------------GG--TA-AT---	0	0	Y	1	Bacteria(100);Firmicutes(100);Clostridia(100);Clostridiales(100);Ruminococcaceae(100);Papillibacter(100);uncultured_Clostridiaceae_bacterium(100)	100
>97433	Forward	===================	-C--G-T------------G-C-CA--G-C---A--G-C--CG---C--------------------------------------GG--TA-AT---	0	0	Y	1	Bacteria(100);Proteobacteria(100);Gammaproteobacteria(100);Legionellales(100);Legionellaceae(100);uncultured(100);uncultured_organism(100)	100
>201632	Forward	===================	-C--G-T------------G-C-CA--G-C---A--G-C--CG---C--------------------------------------GG--TA-AA---	0	0	Y	1	Bacteria(100);Firmicutes(100);Clostridia(100);Clostridiales(100);Peptococcaceae(100);Cryptanaerobacter(100);uncultured_Pelotomaculum_sp.(100)	100
>140797	Forward	===================	-C--G-T------------G-C-CA--G-C---A--G-C--CG---C--------------------------------------GG--TA-AT---	0	0	Y	1	Bacteria(100);Firmicutes(100);Clostridia(100);Clostridiales(100);Lachnospiraceae(100);uncultured(100);uncultured_bacterium(100)	100
>247153	Forward	===================	-C--G-T------------G-C-CA--G-C---A--G-C--CG---C--------------------------------------GG--TA-AT---	0	0	Y	1	Bacteria(100);Firmicutes(100);Bacilli(100);Bacillales(100);Bacillaceae(100);Bacillus(100);Bacillus_sp._PCWCS6(100)	100
>277963	Forward	============T======	-C--G-T------------G-C-CA--G-C---A--G-C--CT---C--------------------------------------GG--TA-AG---	0	1	Y	1	Bacteria(100);Firmicutes(100);Clostridia(100);Thermoanaerobacterales(100);Thermoanaerobacteraceae(100);Thermoanaerobacter(100);Thermoanaerobacter_kivui(100)	96.88
>26693	Forward	===================	-C--G-T------------G-C-CA--G-C---A--G-C--CG---C--------------------------------------GG--TA-AT---	0	0	Y	1	Bacteria(100);Proteobacteria(100);Epsilonproteobacteria(100);Campylobacterales(100);Campylobacteraceae(100);Campylobacter(100);Campylobacter_hyointestinalis_subsp._lawsonii(100)	100
>157093	Forward	===================	-C--G-T------------G-C-CA--G-C---A--G-C--CG---C--------------------------------------GG--TA-AT---	0	0	Y	1	Bacteria(100);Actinobacteria(100);Actinobacteria(100);Actinobacteridae(100);Actinomycetales(100);Streptosporangineae(100);Thermomonosporaceae(100)	100
>36095	Forward	===================	-C--G-T------------G-C-CA--G-C---A--G-C--CG---C--------------------------------------GG--TA-AT---	0	0	Y	1	Bacteria(100);Firmicutes(100);Clostridia(100);Clostridiales(100);Peptococcaceae(100);Dehalobacter(100);uncultured_bacterium_SHA-67(100)	100
>264524	Forward	===================	-C--G-T------------G-C-CA--G-C---A--G-C--CG---C--------------------------------------GG--TA-AT---	0	0	Y	1	Bacteria(100);Firmicutes(100);Clostridia(100);Clostridiales(100);Peptococcaceae(100);Desulfosporosinus(100);uncultured_bacterium(100)	100
>163861	Forward	===================	-C--G-T------------G-C-CA--G-C---A--G-C--CG---C--------------------------------------GG--TA-AT---	0	0	Y	1	Bacteria(100);Firmicutes(100);Clostridia(100);Clostridiales(100);Lachnospiraceae(100);Butyrivibrio(100);uncultured_rumen_bacterium(100)	100
>32050	Forward	===================	-T--G-T------------G-C-CA--G-C---A--G-C--CG---C--------------------------------------GG--TA-AG---	0	0	Y	1	Bacteria(100);Chloroflexi(100);Chloroflexi(100);Chloroflexales(100);Chloroflexaceae(100);Roseiflexus(100);uncultured_Chloroflexaceae_bacterium(100)	100
>238290	Forward	===================	-C--G-T------------G-C-CA--G-C---A--G-C--CG---C--------------------------------------GG--TA-AT---	0	0	Y	1	Bacteria(100);Proteobacteria(100);Epsilonproteobacteria(100);Campylobacterales(100);Helicobacteraceae(100);Sulfuricurvum(100);uncultured_bacterium(100)	100
>278337	Forward	===================	-C--G-T------------G-C-CA--G-C---A--G-C--CG---C--------------------------------------GG--TA-AT---	0	0	Y	1	Bacteria(100);Firmicutes(100);Clostridia(100);Thermoanerobacterales(100);Thermoanaerobacteraceae(100);Gelria(100);uncultured_Firmicutes_bacterium(100)	100
>50786	Forward	===================	-C--G-T------------G-C-CA--G-C---A--G-C--CG---C--------------------------------------GG--TA-AT---	0	0	Y	1	Bacteria(100);Firmicutes(100);Clostridia(100);Clostridiales(100);Peptococcaceae(100);Desulfitobacterium(100);Desulfitobacterium_hafniense_Y51(100)	100
>38010	Forward	===================	-C--G-T------------G-C-CA--G-C---A--G-C--CG---C--------------------------------------GG--TA-AG---	0	0	Y	1	Bacteria(100);Proteobacteria(100);Alphaproteobacteria(100);Rickettsiales(100);mitochondria(100);Plantago_cynops(100);	100
>65704	Forward	===================	-C--G-T------------G-C-CA--G-C---A--G-C--CG---C--------------------------------------GG--TA-AT---	0	0	Y	1	Bacteria(100);Firmicutes(100);Bacilli(100);Lactobacillales(100);Streptococcaceae(100);Streptococcus(100);uncultured_Streptococcus_sp.(100)	100
>205653	Forward	===================	-C--G-T------------G-C-CA--G-C---A--G-C--CG---C--------------------------------------GG--TA-AT---	0	0	Y	1	Bacteria(100);Firmicutes(100);Clostridia(100);Clostridiales(100);Lachnospiraceae(100);uncultured(100);uncultured_bacterium(100)	100
>115926	Forward	===================	-C--G-T------------G-C-CA--G-C---A--G-C--CG---C--------------------------------------GG--TA-AT---	0	0	Y	1	Bacteria(100);Firmicutes(100);Clostridia(100);Clostridiales(100);Veillonellaceae(100);Dialister(100);uncultured_bacterium(100)	100
>43979	Forward	===================	-T--G-T------------G-C-CA--G-C---A--G-C--CG---C--------------------------------------GG--TA-AT---	0	0	Y	1	Bacteria(100);Proteobacteria(100);Gammaproteobacteria(100);Pseudomonadales(100);Moraxellaceae(100);Psychrobacter(100);Psychrobacter_fozii(100)	100
>216372	Forward	===================	-T--G-T------------G-C-CA--G-C---A--G-C--CG---C--------------------------------------GG--TA-ATACA	0	0	Y	1	Bacteria(100);Proteobacteria(100);Gammaproteobacteria(100);Pseudomonadales(100);Pseudomonadaceae(100);Pseudomonas(100);uncultured_bacterium(100)	100
>66674	Forward	===================	-C--G-T------------G-C-CA--G-C---A--G-C--CG---C--------------------------------------GG--TA-AT---	0	0	Y	1	Bacteria(100);Proteobacteria(100);Betaproteobacteria(100);Burkholderiales(100);Oxalobacteraceae(100);Herminiimonas(100);Herminiimonas_arsenicoxydans(100)	100
>141933	Forward	===================	-C--G-T------------G-C-CA--G-C---A--G-C--CG---C--------------------------------------GG--TA-AT---	0	0	Y	1	Bacteria(100);Firmicutes(100);Clostridia(100);Halanaerobiales(100);Halanaerobiaceae(100);Halocella(100);uncultured_bacterium(100)	100
>277597	Forward	===================	-C--G-T------------G-C-CA--G-C---A--G-C--CG---C--------------------------------------GG--TA-AG---	0	0	Y	1	Bacteria(100);Firmicutes(100);Clostridia(100);Natranaerobiales(100);Natranaerobiaceae(100);Natranaerobius(100);uncultured_Firmicutes_bacterium(100)	100
>157338	Forward	===================	-C--G-T------------G-C-CA--G-C---A--G-C--CG---C--------------------------------------GG--TA-AT---	0	0	Y	1	Bacteria(100);Firmicutes(100);Clostridia(100);Clostridiales(100);Ruminococcaceae(100);Incertae_Sedis(100);uncultured_Clostridium_sp.(100)	100
>139848	Forward	...................	-C----T------------G-A-CA----C---T--G-A--GG---T--------------------------------------GC--GA-AA---	4	19	N	0	Bacteria(100);Proteobacteria(100);Gammaproteobacteria(100);Pseudomonadales(100);Pseudomonadaceae(100);Pseudomonas(100);Pseudomonas_sp._IGCAR-27/07(100)	-3.12
>159426	Forward	===================	-C--G-T------------G-C-CA--G-C---A--G-C--CG---C--------------------------------------GG--TA-AT---	0	0	Y	1	Bacteria(100);Firmicutes(100);Clostridia(100);Clostridiales(100);Family_XI_Incertae_Sedis(100);Sedimentibacter(100);uncultured_Peptostreptococcaceae_bacterium(100)	100
>249691	Forward	===================	-C--G-T------------G-C-CA--G-C---A--G-C--CG---C--------------------------------------GG--TA-AT---	0	0	Y	1	Bacteria(100);Firmicutes(100);Clostridia(100);Clostridiales(100);Veillonellaceae(100);Sporotalea(100);Sporotalea_propionica(100)	100
>30605	Forward	===================	-C--G-T------------G-C-CA--G-C---A--G-C--CG---C--------------------------------------GG--TA-AT---	0	0	Y	1	Bacteria(100);Proteobacteria(100);Epsilonproteobacteria(100);Campylobacterales(100);Helicobacteraceae(100);Helicobacter(100);Helicobacter_macacae(100)	100
>24448	Forward	===================	-C--G-T------------G-C-CA--G-C---A--G-C--CG---C--------------------------------------GG--TA-AG---	0	0	Y	1	Bacteria(100);Proteobacteria(100);Alphaproteobacteria(100);Rickettsiales(100);mitochondria(100);Syntrichia_ruralis(100);	100
>98434	Forward	===================	-T--G-T------------G-C-CA--G-C---A--G-C--CG---C--------------------------------------GG--TA-AG---	0	0	Y	1	Bacteria(100);Nitrospirae(100);Nitrospira(100);Nitrospirales(100);Nitrospiraceae(100);uncultured(100);uncultured_bacterium(100)	100
>245689	Forward	===================	-C--G-T------------G-C-CA--G-C---A--G-C--CG---C--------------------------------------GG--TA-AT---	0	0	Y	1	Bacteria(100);Proteobacteria(100);Epsilonproteobacteria(100);Campylobacterales(100);Campylobacteraceae(100);Campylobacter(100);uncultured_bacterium(100)	100
>132132	Forward	===================	-C--G-T------------G-C-CA--G-C---A--G-C--CG---C--------------------------------------GG--TA-AC---	0	0	Y	1	Bacteria(100);Spirochaetes(100);Spirochaetes(100);Spirochaetales(100);Spirochaetaceae(100);Spirochaeta(100);uncultured_bacterium(100)	100
>142336	Forward	...................	-C----T------------G-A-CA----C---T--G-A--GG---T--------------------------------------GC--GA-AA---	4	19	N	0	Bacteria(100);Proteobacteria(100);Gammaproteobacteria(100);Pseudomonadales(100);Pseudomonadaceae(100);Pseudomonas(100);Pseudomonas_sp._IGCAR-26/07(100)	-3.12
>22463	Forward	===================	-C--G-T------------G-C-CA--G-C---A--G-C--CG---C--------------------------------------GG--TA-AT---	0	0	Y	1	Bacteria(100);Firmicutes(100);Bacilli(100);Lactobacillales(100);Lactobacillaceae(100);Lactobacillus(100);Lactobacillus_prophage_Lj928(100)	100
>220578	Forward	===================	-C--G-T------------G-C-CA--G-C---A--G-C--CG---C--------------------------------------GG--TA-AT---	0	0	Y	1	Bacteria(100);Proteobacteria(100);Gammaproteobacteria(100);Vibrionales(100);Vibrionaceae(100);Vibrio(100);Vibrio_sp._S3897(100)	100
>202977	Forward	===================	-C--G-T------------G-C-CA--G-C---A--G-C--CG---C--------------------------------------GG--TA-AT---	0	0	Y	1	Bacteria(100);Proteobacteria(100);Betaproteobacteria(100);Methylophilales(100);Methylophilaceae(100);Methylophilus(100);uncultured_bacterium(100)	100
>273062	Forward	===================	-C--G-T------------G-C-CA--G-C---A--G-C--CG---C--------------------------------------GG--TA-AT---	0	0	Y	1	Bacteria(100);Proteobacteria(100);Gammaproteobacteria(100);Pseudomonadales(100);Pseudomonadaceae(100);Pseudomonas(100);Pseudomonas_aeruginosa(100)	100
>124980	Forward	===================	-C--G-T------------G-C-CA--G-C---A--G-C--CG---C--------------------------------------GG--TA-AT---	0	0	Y	1	Bacteria(100);Firmicutes(100);Clostridia(100);Clostridiales(100);Veillonellaceae(100);Phascolarctobacterium(100);uncultured_bacterium(100)	100
>192357	Forward	=====TA==A=========	-C--G-T------------G-C-CT--A-C---A--A-C--CG---C--------------------------------------GG--TA-AT---	0	3	N	1	Bacteria(100);Firmicutes(100);Clostridia(100);Candidatus_Desulforudis(100);uncultured_bacterium(100);;	90.62
>75316	Forward	===================	-C--G-T------------G-C-CA--G-C---A--G-C--CG---C--------------------------------------GG--TA-AT---	0	0	Y	1	Bacteria(100);Firmicutes(100);Clostridia(100);Clostridiales(100);Veillonellaceae(100);Phascolarctobacterium(100);human_gut_metagenome(100)	100
>83737	Forward	===================	-C--G-T------------G-C-CA--G-C---A--G-C--CG---C--------------------------------------GG--TA-AT---	0	0	Y	1	Bacteria(100);Bacteroidetes(100);Bacteroidia(100);Bacteroidales(100);Bacteroidaceae(100);Bacteroides(100);uncultured_bacterium(100)	100
>115787	Forward	===================	-C--G-T------------G-C-CA--G-C---A--G-C--CG---C--------------------------------------GG--TA-AA---	0	0	Y	1	Bacteria(100);Firmicutes(100);Clostridia(100);Clostridiales(100);Ruminococcaceae(100);Faecalibacterium(100);uncultured_bacterium(100)	100
>137387	Forward	...................	-G--A-T------------A-C-TG--A-C---AC-T-G--A---T--------------------------------------GC--GA-AA---	4	19	N	0	Bacteria(100);Proteobacteria(100);Gammaproteobacteria(100);Pseudomonadales(100);Pseudomonadaceae(100);Pseudomonas(100);Pseudomonas_alcaligenes(100)	-3.12
>79431	Forward	===================	-T--G-T------------G-C-CA--G-C---A--G-C--CG---C--------------------------------------GG--TA-AT---	0	0	Y	1	Bacteria(100);Proteobacteria(100);Gammaproteobacteria(100);Pseudomonadales(100);Moraxellaceae(100);Moraxella(100);Moraxella_bovoculi(100)	100
>31425	Forward	===================	-C--G-T------------G-C-CA--G-C---A--G-C--CG---C--------------------------------------GG--TA-AT---	0	0	Y	1	Bacteria(100);Firmicutes(100);Bacilli(100);Bacillales(100);Bacillaceae(100);Bacillus(100);Bacillus_sp._USC13(100)	100
>9658	Forward	===================	-C--G-T------------G-C-CA--G-C---A--G-C--CG---C--------------------------------------GG--TA-AC---	0	0	Y	1	Bacteria(100);Spirochaetes(100);Spirochaetes(100);Spirochaetales(100);Spirochaetaceae(100);Termite_Treponema_cluster(100);uncultured_Treponema_sp.(100)	100
>157159	Forward	===================	-C--G-T------------G-C-CA--G-C---A--G-C--CG---C--------------------------------------GG--TA-AT---	0	0	Y	1	Bacteria(100);Firmicutes(100);Bacilli(100);Bacillales(100);Bacillaceae(100);Bacillus(100);Bacillus_megaterium(100)	100
>203958	Forward	===================	-C--G-T------------G-C-CA--G-C---A--G-C--CG---C--------------------------------------GG--TA-AT---	0	0	Y	1	Bacteria(100);Firmicutes(100);Clostridia(100);Clostridiales(100);Lachnospiraceae(100);uncultured(100);uncultured_bacterium(100)	100
>98599	Forward	...................	-A--G-T------------G-C-GA----A---A--G-C--GT---G--------------------------------------AG--GA-GC---	4	19	N	0	Bacteria(100);Proteobacteria(100);Gammaproteobacteria(100);Aeromonadales(100);Aeromonadaceae(100);Aeromonas(100);Aeromonas_sp._IGCAR-23/07(100)	-3.12
>225981	Forward	===================	-C--G-T------------G-C-CA--G-C---A--G-C--CG---C--------------------------------------GG--TA-AT---	0	0	Y	1	Bacteria(100);Firmicutes(100);Clostridia(100);Clostridiales(100);Lachnospiraceae(100);uncultured(100);uncultured_bacterium(100)	100
>12602	Forward	===================	-C--G-T------------G-C-CA--G-C---A--G-C--CG---C--------------------------------------GG--TA-AG---	0	0	Y	1	Bacteria(100);Firmicutes(100);Clostridia(100);Thermoanerobacterales(100);Thermoanaerobacteraceae(100);Ammonifex(100);uncultured_bacterium(100)	100
>9790	Forward	===================	-C--G-T------------G-C-CA--G-C---A--G-C--CG---C--------------------------------------GG--TA-AT---	0	0	Y	1	Bacteria(100);Firmicutes(100);Clostridia(100);Clostridiales(100);Ruminococcaceae(100);Incertae_Sedis(100);uncultured_Clostridiaceae_bacterium(100)	100
>64155	Forward	===================	-C--G-T------------G-C-CA--G-C---A--G-C--CG---C--------------------------------------GG--TA-AT---	0	0	Y	1	Bacteria(100);Firmicutes(100);Clostridia(100);Clostridiales(100);Veillonellaceae(100);Megasphaera(100);uncultured_Megasphaera_sp.(100)	100
>8906	Forward	===================	-T--G-T------------G-C-CA--G-C---A--G-C--CG---C--------------------------------------GG--TA-AT---	0	0	Y	1	Bacteria(100);Candidate_division_OP9(100);uncultured_bacterium(100);;;;	100
>64428	Forward	===================	-C--G-T------------G-C-CA--G-C---A--G-C--CG---C--------------------------------------GG--TA-AT---	0	0	Y	1	Bacteria(100);Firmicutes(100);Clostridia(100);Clostridiales(100);Veillonellaceae(100);Selenomonas(100);Selenomonas_ruminantium(100)	100
>137071	Forward	...................	-C--G-T------------G-G-CG--A-A---A--G-C--CA---C--------------------------------------TT--TC-TG---	4	19	N	0	Bacteria(100);Firmicutes(100);Bacilli(100);Bacillales(100);Staphylococcaceae(100);Staphylococcus(100);Staphylococcus_sp._IGCAR-6/07(100)	-3.12
>142205	Forward	===================	-C--G-T------------G-C-CA--G-C---A--G-C--CG---C--------------------------------------GG--TA-AT---	0	0	Y	1	Bacteria(100);Firmicutes(100);Bacilli(100);Bacillales(100);Staphylococcaceae(100);Staphylococcus(100);Bacillus_cereus(100)	100
>248501	Forward	===================	-C--G-T------------G-C-CA--G-C---A--G-C--CG---C--------------------------------------GG--TA-AT---	0	0	Y	1	Bacteria(100);Proteobacteria(100);Deltaproteobacteria(100);Syntrophobacterales(100);Syntrophobacteraceae(100);Desulfovirga(100);uncultured_delta_proteobacterium(100)	100
>104769	Forward	===================	-C--G-T------------G-C-CA--G-C---A--G-C--CG---C--------------------------------------GG--TA-AT---	0	0	Y	1	Bacteria(100);Proteobacteria(100);Betaproteobacteria(100);TRA3-20(100);uncultured_bacterium(100);;	100
>275210	Forward	===================	-C--G-T------------G-C-CA--G-C---A--G-C--CG---C--------------------------------------GG--TA-AT---	0	0	Y	1	Bacteria(100);Firmicutes(100);Bacilli(100);Bacillales(100);Bacillaceae(100);Bacillus(100);Bacillus_subtilis(100)	100
>206994	Forward	===================	-C--G-T------------G-C-CA--G-C---A--G-C--CG---C--------------------------------------GG--TA-AT---	0	0	Y	1	Bacteria(100);Proteobacteria(100);Deltaproteobacteria(100);Syntrophobacterales(100);Syntrophobacteraceae(100);Desulforhabdus(100);uncultured_Syntrophobacter_sp.(100)	100
>206613	Forward	===================	-C--G-T------------G-C-CA--G-C---A--G-C--CG---C--------------------------------------GG--TA-AG---	0	0	Y	1	Bacteria(100);Firmicutes(100);Clostridia(100);Clostridiales(100);Syntrophomonadaceae(100);uncultured(100);uncultured_bacterium(100)	100
>253194	Forward	===================	-C--G-T------------G-C-CA--G-C---A--G-C--CG---C--------------------------------------GG--TA-AT---	0	0	Y	1	Bacteria(100);Firmicutes(100);Bacilli(100);Bacillales(100);Family_XII_Incertae_Sedis(100);Exiguobacterium(100);Exiguobacterium_indicum(100)	100
>63897	Forward	===================	-C--G-T------------G-C-CA--G-C---A--G-C--CG---C--------------------------------------GG--TA-AT---	0	0	Y	1	Bacteria(100);Firmicutes(100);Clostridia(100);Clostridiales(100);Peptostreptococcaceae(100);Peptostreptococcus(100);uncultured_bacterium(100)	100
>219228	Forward	===================	-C--G-T------------G-C-CA--G-C---A--G-C--CG---C--------------------------------------GG--TA-AT---	0	0	Y	1	Bacteria(100);Proteobacteria(100);Betaproteobacteria(100);Burkholderiales(100);Comamonadaceae(100);Aquabacterium(100);uncultured_bacterium(100)	100
>276684	Forward	===================	-C--G-T------------G-C-CA--G-C---A--G-C--CG---C--------------------------------------GG--TA-AT---	0	0	Y	1	Bacteria(100);Firmicutes(100);Clostridia(100);Clostridiales(100);Ruminococcaceae(100);Incertae_Sedis(100);Clostridium_cellulolyticum(100)	100
>50169	Forward	===========G=======	-C--G-T------------G-C-CA--G-C---A--G-C--GG---C--------------------------------------GG--TA-AT---	0	1	Y	1	Bacteria(100);Candidate_division_OD1(100);uncultured_deep-sea_bacterium(100);;;;	96.88
>42225	Forward	===================	-C--G-T------------G-C-CA--G-C---A--G-C--CG---C--------------------------------------GG--TA-AT---	0	0	Y	1	Bacteria(100);Proteobacteria(100);Alphaproteobacteria(100);Rhodobacterales(100);Rhodobacteraceae(100);Citreicella(100);Rhodobacteraceae_bacterium_GPM2511(100)	100
>142188	Forward	===================	-C--G-T------------G-C-CA--G-C---A--G-C--CG---C--------------------------------------GG--TA-AT---	0	0	Y	1	Bacteria(100);Firmicutes(100);Clostridia(100);Clostridiales(100);Clostridiaceae(100);Alkaliphilus(100);uncultured_bacterium(100)	100
>156415	Forward	===================	-T--G-T------------G-C-CA--G-C---A--G-C--CG---C--------------------------------------GG--TA-AT---	0	0	Y	1	Bacteria(100);Proteobacteria(100);Deltaproteobacteria(100);Myxococcales(100);Nannocystineae(100);Haliangiaceae(100);Haliangium(100)	100
>225989	Forward	===================	-T--G-T------------G-C-CA--G-C---A--G-C--CG---C--------------------------------------GG--TA-AT---	0	0	Y	1	Bacteria(100);Verrucomicrobia(100);Spartobacteria(100);LD29(100);uncultured_bacterium(100);;	100
>139846	Forward	===================	-C--G-T------------G-C-CA--G-C---A--G-C--CG---C--------------------------------------GG--TA-AT---	0	0	Y	1	Bacteria(100);Proteobacteria(100);Gammaproteobacteria(100);Aeromonadales(100);Aeromonadaceae(100);Aeromonas(100);Aeromonas_sp._IGCAR-19/07(100)	100
>281860	Forward	===================	-C--G-T------------G-C-CA--G-C---A--G-C--CG---C--------------------------------------GG--TA-AT---	0	0	Y	1	Bacteria(100);Firmicutes(100);Clostridia(100);Clostridiales(100);Ruminococcaceae(100);Incertae_Sedis(100);Clostridium_thermosuccinogenes(100)	100
>150941	Forward	===================	-C--G-T------------G-C-CA--G-C---A--G-C--CG---C--------------------------------------GG--TA-AT---	0	0	Y	1	Bacteria(100);Acidobacteria(100);Acidobacteria(100);DA023(100);uncultured_Acidobacteriales_bacterium(100);;	100
>99582	Forward	===================	-C--G-T------------G-C-CA--G-C---A--G-C--CG---C--------------------------------------GG--TA-AT---	0	0	Y	1	Bacteria(100);Firmicutes(100);Clostridia(100);Clostridiales(100);Ruminococcaceae(100);Fastidiosipila(100);uncultured_bacterium(100)	100
>105557	Forward	===================	-C--G-T------------G-C-CA--G-C---A--G-C--CG---C--------------------------------------GG--TA-AT---	0	0	Y	1	Bacteria(100);Firmicutes(100);Bacilli(100);Bacillales(100);Paenibacillaceae(100);Paenibacillus(100);uncultured_bacterium(100)	100
>161476	Forward	===================	-T--G-T------------G-C-CA--G-C---A--G-C--CG---C--------------------------------------GG--TA-AT---	0	0	Y	1	Bacteria(100);Cyanobacteria(100);Chloroplast(100);Artemisia_annua_(sweet_wormwood)(100);;;	100
>248930	Forward	===================	-C--G-T------------G-C-CA--G-C---A--G-C--CG---C--------------------------------------GG--TA-AT---	0	0	Y	1	Bacteria(100);Proteobacteria(100);Alphaproteobacteria(100);Caulobacterales(100);Caulobacteraceae(100);Brevundimonas(100);Brevundimonas_sp._OU-6(100)	100
>214416	Forward	...................	-A--A-T------------G-A-GG--T-A---G--G-C--GGA--A--------------------------------------TG--TG-TT---	4	19	N	0	Bacteria(100);Bacteroidetes(100);Bacteroidia(100);Bacteroidales(100);Porphyromonadaceae(100);Paludibacter(100);uncultured_bacterium(100)	-3.12
>204453	Forward	===================	-C--G-T------------G-C-CA--G-C---A--G-C--CG---C--------------------------------------GG--TA-AT---	0	0	Y	1	Bacteria(100);Proteobacteria(100);Alphaproteobacteria(100);Rhodospirillales(100);Acetobacteraceae(100);Rhodovarius(100);uncultured_bacterium(100)	100
>16202	Forward	===================	-C--G-T------------G-C-CA--G-C---A--G-C--CG---C--------------------------------------GG--TA-AT---	0	0	Y	1	Bacteria(100);Firmicutes(100);Clostridia(100);Thermoanerobacterales(100);Thermoanaerobacteraceae(100);Gelria(100);uncultured_bacterium(100)	100
>157782	Forward	===================	-C--G-T------------G-C-CA--G-C---A--G-C--CG---C--------------------------------------GG--TA-AT---	0	0	Y	1	Bacteria(100);Actinobacteria(100);Actinobacteria(100);Actinobacteridae(100);Actinomycetales(100);Streptomycineae(100);Streptomycetaceae(100)	100
>240155	Forward	===================	-C--G-T------------G-C-CA--G-C---A--G-C--CG---C--------------------------------------GG--TA-AT---	0	0	Y	1	Bacteria(100);Firmicutes(100);Clostridia(100);Clostridiales(100);Family_XIII_Incertae_Sedis(100);Anaerovorax_(100);uncultured_bacterium(100)	100
>218725	Forward	===================	-C--G-T------------G-C-CA--G-C---A--G-C--CG---C--------------------------------------GG--TA-AT---	0	0	Y	1	Bacteria(100);Bacteroidetes(100);Flavobacteria(100);Flavobacteriales(100);Flavobacteriaceae(100);Cloacibacterium(100);uncultured_bacterium(100)	100
>161454	Forward	===================	-T--G-T------------G-C-CA--G-C---A--G--C-CG---C--------------------------------------GG--TA-AG---	0	0	Y	1	Bacteria(100);Nitrospirae(100);Nitrospira(100);Nitrospirales(100);Nitrospiraceae(100);uncultured(100);uncultured_bacterium(100)	100
>199977	Forward	===================	-C--G-T------------G-C-CA--G-C---A--G-C--CG---C--------------------------------------GG--TA-AT---	0	0	Y	1	Bacteria(100);Proteobacteria(100);Gammaproteobacteria(100);Alteromonadales(100);Pseudoalteromonadaceae(100);Pseudoalteromonas(100);Pseudoalteromonas_sp._p31(100)	100
>140763	Forward	===================	-C--G-T------------G-C-CA--G-C---A--G-C--CG---C--------------------------------------GG--TA-AT---	0	0	Y	1	Bacteria(100);Firmicutes(100);Clostridia(100);Clostridiales(100);Lachnospiraceae(100);uncultured(100);uncultured_bacterium(100)	100
>62713	Forward	===================	-C--G-T------------G-C-CA--G-C---A--G-C--CG---C--------------------------------------GG--TA-AT---	0	0	Y	1	Bacteria(100);Candidate_division_BRC1(100);uncultured_bacterium(100);;;;	100
>43819	Forward	==========T========	-C--G-T------------G-C-CA--G-C---A--G-T--CG---C--------------------------------------GG--TA-AT---	0	1	Y	1	Bacteria(100);Candidate_division_OP11(100);uncultured_candidate_division_OP11_bacterium(100);;;;	96.88
>91498	Forward	===================	-C--G-T------------G-C-CA--G-C---A--G-C--CG---C--------------------------------------GG--TA-AG---	0	0	Y	1	Bacteria(100);Cyanobacteria(100);Chloroplast(100);'Chlorella'_saccharophila(100);;;	100
>31324	Forward	===================	-C--G-T------------G-C-CA--G-C---A--G-C--CG---C--------------------------------------GG--TA-AT---	0	0	Y	1	Bacteria(100);Firmicutes(100);Clostridia(100);Clostridiales(100);Peptococcaceae(100);Dehalobacter(100);uncultured_bacterium(100)	100
>97855	Forward	===================	-C--G-T------------G-C-CA--G-C---A--G-C--CG---C--------------------------------------GG--TA-AT---	0	0	Y	1	Bacteria(100);Firmicutes(100);Clostridia(100);Thermoanerobacterales(100);Thermoanaerobacteraceae(100);Ammonifex(100);uncultured_bacterium(100)	100
>236092	Forward	===================	-C--G-T------------G-C-CA--G-C---A--G-C--CG---C--------------------------------------GG--TA-AT---	0	0	Y	1	Bacteria(100);Fusobacteria(100);Fusobacteria(100);Fusobacteriales(100);Fusobacteriaceae(100);Propionigenium(100);uncultured_bacterium(100)	100
>83732	Forward	===================	-C--G-T------------G-C-CA--G-C---A--G-C--CG---C--------------------------------------GG--TA-AT---	0	0	Y	1	Bacteria(100);Firmicutes(100);Clostridia(100);Clostridiales(100);Veillonellaceae(100);Dialister(100);uncultured_bacterium(100)	100
>121546	Forward	===================	-C--G-T------------G-C-CA--G-C---A--G-C--CG---C--------------------------------------GG--TA-AT---	0	0	Y	1	Bacteria(100);Proteobacteria(100);Epsilonproteobacteria(100);Campylobacterales(100);Helicobacteraceae(100);Helicobacter(100);Helicobacter_macacae(100)	100
>213993	Forward	===================	-T--G-T------------G-C-CA--G-C---A--G-C--CG---C--------------------------------------GG--TA-AT---	0	0	Y	1	Bacteria(100);Tenericutes(100);Mollicutes(100);Mycoplasmatales(100);Mycoplasmataceae(100);Mycoplasma(100);Mycoplasma_sp._LR5794(100)	100
>106153	Forward	===================	-C--G-T------------G-C-CA--G-C---A--G-C--CG---C--------------------------------------GG--TA-AT---	0	0	Y	1	Bacteria(100);Firmicutes(100);Clostridia(100);Clostridiales(100);Veillonellaceae(100);Selenomonas(100);uncultured_rumen_bacterium(100)	100
>137832	Forward	===================	-C--G-T------------G-C-CA--G-C---A--G-C--CG---C--------------------------------------GG--TA-AT---	0	0	Y	1	Bacteria(100);Firmicutes(100);Clostridia(100);Clostridiales(100);Lachnospiraceae(100);uncultured(100);uncultured_rumen_bacterium(100)	100
>134406	Forward	===================	-C--G-T------------G-C-CA--G-C---A--G-C--CG---C--------------------------------------GG--TA-AT---	0	0	Y	1	Bacteria(100);Firmicutes(100);Clostridia(100);Clostridiales(100);Veillonellaceae(100);Phascolarctobacterium(100);uncultured_bacterium(100)	100
>47931	Forward	===================	-C--G-T------------G-C-CA--G-C---A--G-C--CG---C--------------------------------------GG--TA-AT---	0	0	Y	1	Bacteria(100);Actinobacteria(100);Actinobacteria(100);Actinobacteridae(100);Actinomycetales(100);Streptomycineae(100);Streptomycetaceae(100)	100
>95772	Forward	===================	-C--G-T------------G-C-CA--G-C---A--G-C--CG---C--------------------------------------GG--TA-AT---	0	0	Y	1	Bacteria(100);Firmicutes(100);Clostridia(100);Clostridiales(100);Veillonellaceae(100);Selenomonas(100);Selenomonas_ruminantium(100)	100
>25177	Forward	===================	-C--G-T------------G-C-CA--G-C---A--G-C--CG---C--------------------------------------GG--TA-AT---	0	0	Y	1	Bacteria(100);Firmicutes(100);Clostridia(100);Clostridiales(100);Peptococcaceae(100);Desulfosporosinus(100);uncultured_eubacterium_WCHB1-77(100)	100
>37674	Forward	===================	-C--G-T------------G-C-CA--G-C---A--G-C--CG---C--------------------------------------GG--TA-AG---	0	0	Y	1	Bacteria(100);Proteobacteria(100);Alphaproteobacteria(100);Rickettsiales(100);mitochondria(100);Plantago_coronopus(100);	100
>176161	Forward	===================	-C--G-T------------G-C-CA--G-C---A--G-C--CG---C--------------------------------------GG--TA-AT---	0	0	Y	1	Bacteria(100);Proteobacteria(100);Alphaproteobacteria(100);Rhizobiales(100);Rhizobiaceae(100);Ensifer(100);Ensifer_meliloti(100)	100
>79152	Forward	===================	-C--G-T------------G-C-CA--G-C---A--G-C--CG---C--------------------------------------GG--TA-AT---	0	0	Y	1	Bacteria(100);Actinobacteria(100);Actinobacteria(100);Actinobacteridae(100);Actinomycetales(100);Micrococcineae(100);Micrococcaceae(100)	100
>51207	Forward	===================	-C--G-T------------G-C-CA--G-C---A--G-C--CG---C--------------------------------------GG--TA-AT---	0	0	Y	1	Bacteria(100);Proteobacteria(100);Betaproteobacteria(100);Burkholderiales(100);Comamonadaceae(100);uncultured(100);uncultured_bacterium(100)	100
>102768	Forward	===================	-C--G-T-------------GC-CA--G-C---A--G-C--CG---C--------------------------------------GG--TA-AT---	0	0	Y	1	Bacteria(100);Bacteroidetes(100);Flavobacteria(100);Flavobacteriales(100);Flavobacteriaceae(100);Polaribacter(100);uncultured_organism(100)	100
>214341	Forward	===================	-C--G-T------------G-C-CA--G-C---A--G-C--CG---C--------------------------------------GG--TA-AT---	0	0	Y	1	Bacteria(100);Proteobacteria(100);Deltaproteobacteria(100);Desulfuromonadales(100);Geobacteraceae(100);Geobacter(100);iron-reducing_bacterium_enrichment_culture_clone_HN-HFO94(100)	100
>151454	Forward	===================	-C--G-T------------G-C-CA--G-C---A--G-C--CG---C--------------------------------------GG--TA-AT---	0	0	Y	1	Bacteria(100);Chloroflexi(100);P2-11E(100);uncultured_bacterium(100);;;	100
>114251	Forward	===================	-C--G-T------------G-C-CA--G-C---A--G-C--CG---C--------------------------------------GG--TA-AT---	0	0	Y	1	Bacteria(100);Firmicutes(100);Bacilli(100);Bacillales(100);Bacillaceae(100);Bacillus(100);Bacillus_thuringiensis(100)	100
>142217	Forward	===================	-C--G-T------------G-C-CA--G-C---A--G-C--CG---C--------------------------------------GG--TA-AT---	0	0	Y	1	Bacteria(100);Firmicutes(100);Clostridia(100);Clostridiales(100);Lachnospiraceae(100);Anaerosporobacter(100);uncultured_bacterium(100)	100
>224629	Forward	===================	-C--G-T------------G-C-CA--G-C---A--G-C--CG---C--------------------------------------GG--TA-AT---	0	0	Y	1	Bacteria(100);Proteobacteria(100);Gammaproteobacteria(100);Methylococcales(100);IheB2-23(100);uncultured_gamma_proteobacterium(100);	100
>67729	Forward	===================	-C--G-T------------G-C-CA--G-C---A--G-C--CG---C--------------------------------------GG--TA-AT---	0	0	Y	1	Bacteria(100);Firmicutes(100);Clostridia(100);Clostridiales(100);Lachnospiraceae(100);uncultured(100);uncultured_bacterium(100)	100
>280701	Forward	===================	-C--G-T------------G-C-CA--G-C---A--G-C--CG---C--------------------------------------GG--TA-AT---	0	0	Y	1	Bacteria(100);Cyanobacteria(100);Chloroplast(100);'Chlorella'_mirabilis(100);;;	100
>29435	Forward	===================	-C--G-T------------G-C-CA--G-C---A--G-C--CG---C--------------------------------------GG--TA-AT---	0	0	Y	1	Bacteria(100);Firmicutes(100);Clostridia(100);Clostridiales(100);Peptostreptococcaceae(100);Incertae_Sedis(100);uncultured_sludge_bacterium_A28(100)	100
>248379	Forward	===================	-C--G-T------------G-C-CA--G-C---A--G-C--CG---C--------------------------------------GG--TA-AG---	0	0	Y	1	Bacteria(100);Firmicutes(100);Clostridia(100);Clostridiales(100);Syntrophomonadaceae(100);Syntrophomonas(100);uncultured_Firmicutes_bacterium(100)	100
>91742	Forward	===================	-C--G-T------------G-C-CA--G-C---A--G-C--CG---C--------------------------------------GG--TA-AT---	0	0	Y	1	Bacteria(100);Firmicutes(100);Clostridia(100);Clostridiales(100);Ruminococcaceae(100);Incertae_Sedis(100);Clostridium_sp.(100)	100
>5938	Forward	===================	-C--G-T------------G-C-CA--G-C---A--G-C--CG---C--------------------------------------GG--TA-AT---	0	0	Y	1	Bacteria(100);Firmicutes(100);Clostridia(100);Clostridiales(100);Lachnospiraceae(100);Incertae_Sedis(100);uncultured_Eubacteriaceae_bacterium(100)	100
>118569	Forward	===================	-C--G-T------------G-C-CA--G-C---A--G-C--CG---C--------------------------------------GG--TA-AT---	0	0	Y	1	Bacteria(100);Firmicutes(100);Clostridia(100);Clostridiales(100);Veillonellaceae(100);Dialister(100);uncultured_bacterium(100)	100
>214388	Forward	===================	-C--G-T------------G-C-CA--G-C---A--G-C--CG---C--------------------------------------GG--TA-AT---	0	0	Y	1	Bacteria(100);Firmicutes(100);Clostridia(100);Clostridiales(100);Ruminococcaceae(100);uncultured(100);uncultured_bacterium(100)	100
>3043	Forward	===================	-C--G-T------------G-C-CA--G-C---A--G-C--CG---C--------------------------------------GG--TA-AT---	0	0	Y	1	Bacteria(100);Firmicutes(100);Bacilli(100);Bacillales(100);Bacillaceae(100);Bacillus(100);Bacillus_subtilis(100)	100
>177207	Forward	===================	-T--G-T------------G-C-CA--G-CAGCCGCGGTAATACAGAGGGTGCGA--------------------------GCGTTAATCGGATTTA	0	0	Y	1	Bacteria(100);Proteobacteria(100);Gammaproteobacteria(100);Pseudomonadales(100);Moraxellaceae(100);Acinetobacter(100);uncultured_bacterium(100)	100
>14349	Forward	===================	-C--G-T------------G-C-CA--G-C---A--G-C--CG---C--------------------------------------GG--TA-AT---	0	0	Y	1	Bacteria(100);Firmicutes(100);Clostridia(100);Clostridiales(100);Peptococcaceae(100);Desulfitobacterium(100);Desulfitobacterium_sp._CR1(100)	100
>103888	Forward	===================	-C--G-T------------G-C-CA--G-C---A--G-C--CG---C--------------------------------------GG--TA-AT---	0	0	Y	1	Bacteria(100);Deferribacteres(100);Deferribacteres(100);Deferribacterales(100);Deferribacteraceae(100);Calditerrivibrio(100);uncultured_bacterium(100)	100
>152768	Forward	===================	-C--G-T------------G-C-CA--G-C---A--G-C--CG---C--------------------------------------GG--TA-AT---	0	0	Y	1	Bacteria(100);Firmicutes(100);Bacilli(100);Bacillales(100);Bacillaceae(100);Bacillus(100);Bacillus_thuringiensis(100)	100
>157939	Forward	===================	-C--G-T------------G-C-CA--G-C---A--G-C--CG---C--------------------------------------GG--TA-AT---	0	0	Y	1	Bacteria(100);Firmicutes(100);Bacilli(100);Lactobacillales(100);Lactobacillaceae(100);Lactobacillus(100);Lactobacillus_plantarum(100)	100
>161248	Forward	===================	-C--G-T------------G-C-CA--G-C---A--G-C--CG---C--------------------------------------GG--TA-AT---	0	0	Y	1	Bacteria(100);Firmicutes(100);Clostridia(100);Clostridiales(100);Clostridiaceae(100);Thermotalea_metallivorans(100);	100
>109194	Forward	===================	-C--G-T------------G-C-CA--G-C---A--G-C--CG---C--------------------------------------GG--TA-AT---	0	0	Y	1	Bacteria(100);Firmicutes(100);Clostridia(100);Clostridiales(100);Clostridiaceae(100);Geosporobacter(100);Geosporobacter_subterraneus(100)	100
>27322	Forward	===================	-C--G-T------------G-C-CA--G-C---A--G-C--CG---C--------------------------------------GG--TA-AT---	0	0	Y	1	Bacteria(100);Proteobacteria(100);Epsilonproteobacteria(100);Campylobacterales(100);Helicobacteraceae(100);Helicobacter(100);Helicobacter_cinaedi(100)	100
>34473	Forward	===================	-C--G-T------------G-C-CA--G-C---A--G-C--CG---C--------------------------------------GG--TA-AG---	0	0	Y	1	Bacteria(100);Firmicutes(100);Clostridia(100);Clostridiales(100);Syntrophomonadaceae(100);Syntrophomonas(100);uncultured_bacterium(100)	100
>157804	Forward	===================	-C--G-T------------G-C-CA--G-C---A--G-C--CG---C--------------------------------------GG--TA-AT---	0	0	Y	1	Bacteria(100);Firmicutes(100);Clostridia(100);Clostridiales(100);Peptococcaceae(100);Desulfosporosinus(100);uncultured_bacterium(100)	100
>16528	Forward	===================	-C--G-T------------G-C-CA--G-C---A--G-C--CG---C--------------------------------------GG--TA-AT---	0	0	Y	1	Bacteria(100);Firmicutes(100);Clostridia(100);Clostridiales(100);Peptococcaceae(100);Desulfitibacter(100);uncultured_bacterium(100)	100
>80426	Forward	===================	-C--G-T------------G-C-CA--G-C---A--G-C--CG---C--------------------------------------GG--TA-AT---	0	0	Y	1	Bacteria(100);Firmicutes(100);Clostridia(100);Clostridiales(100);Lachnospiraceae(100);uncultured(100);uncultured_rumen_bacterium(100)	100
>5537	Forward	===================	-C--G-T------------G-C-CA--G-C---A--G-C--CG---C--------------------------------------GG--TA-AT---	0	0	Y	1	Bacteria(100);Firmicutes(100);Clostridia(100);Clostridiales(100);Family_XIII_Incertae_Sedis(100);uncultured(100);uncultured_Eubacteriaceae_bacterium(100)	100
>218698	Forward	===================	-C--G-T------------G-C-CA--G-C---A--G-C--CG---C--------------------------------------GG--TA-AT---	0	0	Y	1	Bacteria(100);Firmicutes(100);Clostridia(100);Clostridiales(100);Ruminococcaceae(100);uncultured(100);uncultured_bacterium(100)	100
>268737	Forward	===================	-C--G-T------------G-C-CA--G-C---A--G-C--CG---C--------------------------------------GG--TA-AT---	0	0	Y	1	Bacteria(100);Proteobacteria(100);Alphaproteobacteria(100);Rhizobiales(100);Methylobacteriaceae(100);Methylobacterium(100);Methylobacterium_radiotolerans(100)	100
>198445	Forward	===================	-C--G-T------------G-C-CA--G-C---A--G-C--CG---C--------------------------------------GG--TA-AT---	0	0	Y	1	Bacteria(100);Firmicutes(100);Clostridia(100);Clostridiales(100);Lachnospiraceae(100);uncultured(100);uncultured_bacterium(100)	100
>246423	Forward	===================	-C--G-T------------G-C-CA--G-C---A--G-C--CG---C--------------------------------------GG--TA-AC---	0	0	Y	1	Bacteria(100);Firmicutes(100);Clostridia(100);Clostridiales(100);Peptococcaceae(100);uncultured(100);uncultured_bacterium(100)	100
>151879	Forward	===================	-C--G-T------------G-C-CA--G-C---A--G-C--CG---C--------------------------------------GG--TA-AT---	0	0	Y	1	Bacteria(100);Firmicutes(100);Bacilli(100);Bacillales(100);Bacillaceae(100);Bacillus(100);Bacillus_thuringiensis(100)	100
>203050	Forward	===================	-C--G-T------------G-C-CA--G-C---A--G-C--CG---C--------------------------------------GG--TA-AC---	0	0	Y	1	Bacteria(100);Firmicutes(100);Clostridia(100);Thermoanerobacterales(100);Thermoanaerobacteraceae(100);Gelria(100);uncultured_bacterium(100)	100
>135745	Forward	===================	-T--G-T------------G-C-CA--G-C---A--G-C--CG---C--------------------------------------GG--TA-AT---	0	0	Y	1	Bacteria(100);Proteobacteria(100);Gammaproteobacteria(100);Pseudomonadales(100);Pseudomonadaceae(100);Pseudomonas(100);Pseudomonas_fluorescens(100)	100
>149971	Forward	===================	-T--G-T------------G-C-CA--G-C---A--G-C--CG---C--------------------------------------GG--TA-AT---	0	0	Y	1	Bacteria(100);Proteobacteria(100);Alphaproteobacteria(100);Rickettsiales(100);Anaplasmataceae(100);Ehrlichia(100);Ehrlichia_canis(100)	100
>6488	Forward	===================	-C--G-T------------G-C-CA--G-C---A--G-C--CG---C--------------------------------------GG--TA-AT---	0	0	Y	1	Bacteria(100);Firmicutes(100);Clostridia(100);Clostridiales(100);Ruminococcaceae(100);uncultured(100);Clostridium_sp._JC3(100)	100
>141100	Forward	===================	-C--G-T------------G-C-CA--G-C---A--G-C--CG---C--------------------------------------GG--TA-AT---	0	0	Y	1	Bacteria(100);Proteobacteria(100);Gammaproteobacteria(100);Alteromonadales(100);Pseudoalteromonadaceae(100);Pseudoalteromonas(100);Pseudoalteromonas_sp._NJ70(100)	100
>175803	Forward	===================	-C--G-T------------G-C-CA--G-C---A--G-C--CG---C--------------------------------------GG--TA-AT---	0	0	Y	1	Bacteria(100);Firmicutes(100);Clostridia(100);Clostridiales(100);Lachnospiraceae(100);Dorea(100);uncultured_Dorea_sp.(100)	100
>153242	Forward	===================	-C--G-T------------G-C-CA--G-C---A--G-C--CG---C--------------------------------------GG--TA-AT---	0	0	Y	1	Bacteria(100);Proteobacteria(100);Gammaproteobacteria(100);Xanthomonadales(100);Xanthomonadaceae(100);Xanthomonas(100);uncultured_Lysobacter_sp.(100)	100
>144516	Forward	...................	-C--G-T------------G-CCAA--G-C---A--GCC-CGG---CG-------------------------------------GG-TAA-AT---	4	19	N	0	Bacteria(100);Firmicutes(100);Bacilli(100);Bacillales(100);Bacillaceae(100);Bacillus(100);Bacillus_licheniformis(100)	-3.12
>246448	Forward	=C=================	-C--G-C------------G-C-CA--G-C---A--G-C--CG---C--------------------------------------GG--TA-AT---	0	1	Y	1	Bacteria(100);Proteobacteria(100);Deltaproteobacteria(100);Desulfobacterales(100);Desulfobacteraceae(100);uncultured(100);uncultured_bacterium(100)	96.88
>206706	Forward	===================	-C--G-T------------G-C-CA--G-C---A--G-C--CG---C--------------------------------------GG--TA-AT---	0	0	Y	1	Bacteria(100);Proteobacteria(100);Gammaproteobacteria(100);Xanthomonadales(100);Xanthomonadaceae(100);uncultured_bacterium(100);	100
>262807	Forward	===================	-C--G-T------------G-C-CA--G-C---A--G-C--CG---C--------------------------------------GG--TA-AT---	0	0	Y	1	Bacteria(100);Firmicutes(100);Bacilli(100);Bacillales(100);Family_XII_Incertae_Sedis(100);Exiguobacterium(100);Exiguobacterium_sp._NY0931(100)	100
>22449	Forward	===================	-C--G-T------------G-C-CA--G-C---A--G-C--CG---C--------------------------------------GG--TA-AT---	0	0	Y	1	Bacteria(100);Proteobacteria(100);Epsilonproteobacteria(100);Campylobacterales(100);Helicobacteraceae(100);Helicobacter(100);Helicobacter_hepaticus(100)	100
>102082	Forward	=C=================	-C--G-C------------G-C-CA--G-C---A--G-C--CG---C--------------------------------------GG--TA-AT---	0	1	Y	1	Bacteria(100);Firmicutes(100);Bacilli(100);Lactobacillales(100);Carnobacteriaceae(100);Granulicatella(100);Granulicatella_sp._oral_clone_ASCA05(100)	96.88
>95154	Forward	===================	-C--G-T------------G-C-CA--G-C---A--G-C--CG---C--------------------------------------GG--TA-AT---	0	0	Y	1	Bacteria(100);Firmicutes(100);Clostridia(100);Clostridiales(100);Peptostreptococcaceae(100);Peptostreptococcus(100);uncultured_bacterium(100)	100
>68636	Forward	===================	-C--G-T------------G-C-CA--G-C---A--G-C--CG---C--------------------------------------GG--TA-AT---	0	0	Y	1	Bacteria(100);Firmicutes(100);Clostridia(100);Clostridiales(100);Ruminococcaceae(100);uncultured(100);uncultured_bacterium(100)	100
>146008	Forward	===================	-C--G-T------------G-C-CA--G-C---A--G-C--CG---C--------------------------------------GG--TA-AT---	0	0	Y	1	Bacteria(100);Proteobacteria(100);Deltaproteobacteria(100);Desulfobacterales(100);Desulfobacteraceae(100);uncultured(100);uncultured_sulfate-reducing_bacterium(100)	100
>60504	Forward	===================	-C--G-T------------G-C-CA--G-C---A--G-C--CG---C--------------------------------------GG--TA-AT---	0	0	Y	1	Bacteria(100);Firmicutes(100);Clostridia(100);Clostridiales(100);Lachnospiraceae(100);uncultured(100);uncultured_bacterium(100)	100
>184553	Forward	===================	-C--G-T------------G-C-CA--G-C---A--G-C--CG---C--------------------------------------GG--TA-AT---	0	0	Y	1	Bacteria(100);Proteobacteria(100);Deltaproteobacteria(100);Desulfarculales(100);Desulfarculaceae(100);uncultured(100);uncultured_bacterium(100)	100
>75344	Forward	===================	-C--G-T------------G-C-CA--G-C---A--G-C--CG---C--------------------------------------GG--TA-AA---	0	0	Y	1	Bacteria(100);Firmicutes(100);Clostridia(100);Clostridiales(100);Ruminococcaceae(100);Subdoligranulum(100);human_gut_metagenome(100)	100
>61739	Forward	===================	-C--G-T------------G-C-CA--G-C---A--G-C--CG---C--------------------------------------GG--TA-AT---	0	0	Y	1	Bacteria(100);Firmicutes(100);Clostridia(100);Clostridiales(100);Veillonellaceae(100);uncultured(100);uncultured_bacterium(100)	100
>122284	Forward	===================	-C--G-T------------G-C-CA--G-C---A--G-C--CG---C--------------------------------------GG--TA-AT---	0	0	Y	1	Bacteria(100);Actinobacteria(100);Actinobacteria(100);Actinobacteridae(100);Actinomycetales(100);Streptosporangineae(100);Streptosporangiaceae(100)	100
>65701	Forward	===================	-C--G-T------------G-C-CA--G-C---A--G-C--CG---C--------------------------------------GG--TA-AT---	0	0	Y	1	Bacteria(100);Firmicutes(100);Clostridia(100);Clostridiales(100);Veillonellaceae(100);Veillonella(100);uncultured_Veillonella_sp.(100)	100
>20699	Forward	===================	-C--G-T------------G-C-CA--G-C---A--G-C--CG---C--------------------------------------GG--TA-AG---	0	0	Y	1	Bacteria(100);Firmicutes(100);Clostridia(100);Thermoanaerobacterales(100);Thermoanaerobacteraceae(100);Caldanaerobacter(100);Caldanaerobacter_subterraneus_subsp._tengcongensis(100)	100
>115922	Forward	===================	-C--G-T------------G-C-CA--G-C---A--G-C--CG---C--------------------------------------GG--TA-AT---	0	0	Y	1	Bacteria(100);Firmicutes(100);Clostridia(100);Clostridiales(100);Lachnospiraceae(100);Blautia(100);uncultured_bacterium(100)	100
>248210	Forward	=======A===AT====G=	-C--G-T------------G-C-CA--G-A---A--G-C--AT---C--------------------------------------GG--TG-AA---	1	4	N	1	Bacteria(100);Candidate_division_WS6(100);uncultured_bacterium(100);;;;	84.38
>267005	Forward	===================	-A--G-T------------G-C-CA--G-C---A--G-C--CG---C--------------------------------------GG--TA-AT---	0	0	Y	1	Bacteria(100);Proteobacteria(100);Gammaproteobacteria(100);Oceanospirillales(100);Oceanospirillaceae(100);Oleispira(100);uncultured_Oceanospirillales_bacterium(100)	100
>23144	Forward	===================	-C--G-T------------G-C-CA--G-C---A--G-C--CG---C--------------------------------------GG--TA-AT---	0	0	Y	1	Bacteria(100);Proteobacteria(100);Deltaproteobacteria(100);Desulfobacterales(100);Desulfobacteraceae(100);uncultured(100);uncultured_delta_proteobacterium(100)	100
>62560	Forward	===================	-C--G-T------------G-C-CA--G-C---A--G-C--CG---C--------------------------------------GG--TA-AT---	0	0	Y	1	Bacteria(100);Firmicutes(100);Clostridia(100);Clostridiales(100);Clostridiaceae(100);Alkaliphilus(100);uncultured_Alkaliphilus_sp.(100)	100
>121005	Forward	===================	-C--G-T------------G-C-CA--G-C---A--G-C--CG---C--------------------------------------GG--TA-AT---	0	0	Y	1	Bacteria(100);Firmicutes(100);Clostridia(100);Clostridiales(100);Lachnospiraceae(100);Pseudobutyrivibrio(100);uncultured_bacterium(100)	100
>57773	Forward	===================	-C--G-T------------G-C-CA--G-C---A--G-C--CG---C--------------------------------------GG--TA-AT---	0	0	Y	1	Bacteria(100);Proteobacteria(100);Epsilonproteobacteria(100);Campylobacterales(100);Helicobacteraceae(100);Helicobacter(100);Helicobacter_sp._MIT_01-5529B(100)	100
>121319	Forward	===================	-C--G-T------------G-C-CA--G-C---A--G-C--CG---C--------------------------------------GG--TA-AT---	0	0	Y	1	Bacteria(100);Firmicutes(100);Clostridia(100);Clostridiales(100);Ruminococcaceae(100);Incertae_Sedis(100);uncultured_bacterium(100)	100
>3703	Forward	===================	-T--G-T------------G-C-CA--G-C---A--G-C--CG---C--------------------------------------GG--TA-AT---	0	0	Y	1	Bacteria(100);Lentisphaerae(100);Lentisphaeria(100);WCHB1-41(100);unidentified_bacterium(100);;	100
>131255	Forward	===================	-C--G-T------------G-C-CA--G-C---A--G-C--CG---C--------------------------------------GG--TA-AT---	0	0	Y	1	Bacteria(100);Proteobacteria(100);Deltaproteobacteria(100);Desulfuromonadales(100);Desulfuromonadaceae(100);Desulfuromonas(100);uncultured_bacterium(100)	100
>190701	Forward	T=====C==C==C===A=T	-C--T-T------------G-C-CA--C-C---A--C-C--CC---C--------------------------------------GG--AA-TT---	2	6	N	1	Bacteria(100);Firmicutes(100);Clostridia(100);Candidatus_Desulforudis(100);uncultured_bacterium(100);;	75
>103932	Forward	===================	-C--G-T------------G-C-CA--G-C---A--G-C--CG---C--------------------------------------GG--TA-AT---	0	0	Y	1	Bacteria(100);Firmicutes(100);Clostridia(100);Clostridiales(100);Ruminococcaceae(100);uncultured(100);uncultured_bacterium(100)	100
>91128	Forward	===================	-C--G-T------------G-C-CA--G-C---A--G-C--CG---C--------------------------------------GG--TA-AT---	0	0	Y	1	Bacteria(100);Firmicutes(100);Clostridia(100);Clostridiales(100);Lachnospiraceae(100);uncultured(100);uncultured_rumen_bacterium(100)	100
>47202	Forward	===================	-C--G-T------------G-C-CA--G-C---A--G-C--CG---C--------------------------------------GG--TA-AT---	0	0	Y	1	Bacteria(100);Firmicutes(100);Bacilli(100);Bacillales(100);Planococcaceae(100);Lysinibacillus(100);Lysinibacillus_sp._R-27019(100)	100
>61483	Forward	===================	-C--G-T------------G-C-CA--G-C---A--G-C--CG---C--------------------------------------GG--TA-AT---	0	0	Y	1	Bacteria(100);Proteobacteria(100);Betaproteobacteria(100);TRA3-20(100);uncultured_bacterium(100);;	100
>206333	Forward	===================	-C--G-T------------G-C-CA--G-C---A--G-C--CG---C--------------------------------------GG--TA-AT---	0	0	Y	1	Bacteria(100);Firmicutes(100);Clostridia(100);Clostridiales(100);Ruminococcaceae(100);uncultured(100);uncultured_bacterium(100)	100
>38310	Forward	===================	-C--G-T------------G-C-CA--G-C---A--G-C--CG---C--------------------------------------GG--TA-AG---	0	0	Y	1	Bacteria(100);Firmicutes(100);Clostridia(100);Clostridiales(100);Peptococcaceae(100);Desulfotomaculum(100);Desulfotomaculum_thermobenzoicum_subsp._thermobenzoicum(100)	100
>254669	Forward	===================	-C--G-T------------G-C-CA--G-C---A--G-C--CG---C--------------------------------------GG--TA-AT---	0	0	Y	1	Bacteria(100);Firmicutes(100);Bacilli(100);Bacillales(100);Bacillaceae(100);Bacillus(100);Bacillus_sp._210_35(100)	100
>208135	Forward	===================	-C--G-T------------G-C-CA--G-C---A--G-C--CG---C--------------------------------------GG--TA-AT---	0	0	Y	1	Bacteria(100);Proteobacteria(100);Gammaproteobacteria(100);Pseudomonadales(100);Pseudomonadaceae(100);Pseudomonas(100);uncultured_bacterium(100)	100
>208644	Forward	===================	-C--G-T------------G-C-CA--G-C---A--G-C--CG---C--------------------------------------GG--TA-AT---	0	0	Y	1	Bacteria(100);Proteobacteria(100);Betaproteobacteria(100);Burkholderiales(100);Alcaligenaceae(100);Advenella(100);uncultured_bacterium(100)	100
>39855	Forward	===================	-C--G-T------------G-C-CA--G-C---A--G-C--CG---C--------------------------------------GG--TA-AT---	0	0	Y	1	Bacteria(100);Firmicutes(100);Clostridia(100);Clostridiales(100);Clostridiaceae(100);uncultured_bacterium(100);	100
>15441	Forward	===c================	-C--G-T------------GCC-CA--G-C---A--G-C--CG---C--------------------------------------GG--TA-AT---	0	1	Y	1	Bacteria(100);Firmicutes(100);Bacilli(100);Lactobacillales(100);Lactobacillaceae(100);Lactobacillus(100);Lactobacillus_sp._N3-10-1(100)	96.88
>139296	Forward	===================	-T--G-T------------G-C-CA--G-C---A--G-C--CG---C--------------------------------------GG--TA-AT---	0	0	Y	1	Bacteria(100);Verrucomicrobia(100);Spartobacteria(100);DA101_soil_group(100);uncultured_bacterium(100);;	100
>161449	Forward	===================	-C--G-T------------G-C-CA--G-C---A--G-C--CG---C--------------------------------------GG--TA-AT---	0	0	Y	1	Bacteria(100);Proteobacteria(100);Betaproteobacteria(100);Burkholderiales(100);Alcaligenaceae(100);Alcaligenes(100);uncultured_bacterium(100)	100
>230736	Forward	===================	-C--G-T------------G-C-CA--G-C---A--G-C--CG---C--------------------------------------GG--TA-AT---	0	0	Y	1	Bacteria(100);Firmicutes(100);Bacilli(100);Bacillales(100);Bacillaceae(100);Bacillus(100);uncultured_bacterium(100)	100
>25304	Forward	===================	-C--G-T------------G-C-CA--G-C---A--G-C--CG---C--------------------------------------GG--TA-AT---	0	0	Y	1	Bacteria(100);Proteobacteria(100);Gammaproteobacteria(100);Alteromonadales(100);Alteromonadaceae(100);Alteromonas(100);uncultured_gamma_proteobacterium_DCM-ATT-9(100)	100
>47944	Forward	===================	-T--G-T------------G-C-CA--G-C---A--G--C-CG---C--------------------------------------GG--TA-AG---	0	0	Y	1	Bacteria(100);Nitrospirae(100);Nitrospira(100);Nitrospirales(100);Nitrospiraceae(100);uncultured(100);uncultured_bacterium(100)	100
>121823	Forward	===================	-C--G-T------------G-C-CA--G-C---A--G-C--CG---C--------------------------------------GG--TA-AT---	0	0	Y	1	Bacteria(100);Firmicutes(100);Clostridia(100);Clostridiales(100);Veillonellaceae(100);Dialister(100);uncultured_bacterium(100)	100
>221220	Forward	===================	-C--G-T------------G-C-CA--G-C---A--G-C--CG---C--------------------------------------GG--TA-AT---	0	0	Y	1	Bacteria(100);Firmicutes(100);Clostridia(100);Clostridiales(100);Ruminococcaceae(100);Incertae_Sedis(100);uncultured_Ruminococcaceae_bacterium(100)	100
>34268	Forward	===================	-T--G-T------------G-C-CA--G-C---A--G-C--CG---C--------------------------------------GG--TA-AT---	0	0	Y	1	Bacteria(100);Tenericutes(100);Mollicutes(100);Mycoplasmatales(100);Mycoplasmataceae(100);Mycoplasma(100);Mycoplasma_hominis(100)	100
>247053	Forward	===================	-C--G-T------------G-C-CA--G-C---A--G-C--CG---C--------------------------------------GG--TA-AT---	0	0	Y	1	Bacteria(100);Proteobacteria(100);Betaproteobacteria(100);Burkholderiales(100);Alcaligenaceae(100);Alcaligenes(100);Alcaligenaceae_bacterium_CCUG_53761(100)	100
>105344	Forward	===================	-C--G-T------------G-C-CA--G-C---A--G-C--CG---C--------------------------------------GG--TA-AT---	0	0	Y	1	Bacteria(100);Firmicutes(100);Erysipelotrichi(100);Erysipelotrichales(100);Erysipelotrichaceae(100);Incertae_Sedis(100);uncultured_bacterium(100)	100
>75753	Forward	===================	-C--G-T------------G-C-CA--G-C---A--G-C--CG---C--------------------------------------GG--TA-AT---	0	0	Y	1	Bacteria(100);Firmicutes(100);Clostridia(100);Clostridiales(100);Peptococcaceae(100);Desulfotomaculum(100);Desulfotomaculum_reducens_MI-1(100)	100
>49772	Forward	===================	-C--G-T------------G-C-CA--G-C---A--G-C--CG---C--------------------------------------GG--TA-AT---	0	0	Y	1	Bacteria(100);Actinobacteria(100);Actinobacteria(100);Actinobacteridae(100);Actinomycetales(100);Micrococcineae(100);Promicromonosporaceae(100)	100
>83612	Forward	===================	-C--G-T------------G-C-CA--G-C---A--G-C--CG---C--------------------------------------GG--TA-AT---	0	0	Y	1	Bacteria(100);Firmicutes(100);Clostridia(100);Clostridiales(100);Ruminococcaceae(100);Incertae_Sedis(100);uncultured_bacterium(100)	100
>46701	Forward	===================	-C--G-T------------G-C-CA--G-C---A--G-C--CG---C--------------------------------------GG--TA-AT---	0	0	Y	1	Bacteria(100);Proteobacteria(100);Betaproteobacteria(100);Burkholderiales(100);Comamonadaceae(100);Hydrogenophaga(100);uncultured_bacterium(100)	100
>184991	Forward	===================	-C--G-T------------G-C-CA--G-C---A--G-C--CG---C--------------------------------------GG--TA-AT---	0	0	Y	1	Bacteria(100);Proteobacteria(100);Gammaproteobacteria(100);Vibrionales(100);Vibrionaceae(100);Photobacterium(100);uncultured_bacterium(100)	100
>59552	Forward	===================	-C--G-T------------G-C-CA--G-C---A--G-C--CG---C--------------------------------------GG--TA-AT---	0	0	Y	1	Bacteria(100);Firmicutes(100);Clostridia(100);Clostridiales(100);Veillonellaceae(100);Mitsuokella(100);bacterium_RA2107(100)	100
>102483	Forward	===================	-C--G-T------------G-C-CA--G-C---A--G-C--CG---C--------------------------------------GG--TA-AA---	0	0	Y	1	Bacteria(100);Firmicutes(100);Clostridia(100);Clostridiales(100);Ruminococcaceae(100);Faecalibacterium(100);uncultured_bacterium(100)	100
>275818	Forward	===================	-C--G-T------------G-C-CA--G-C---A--G-C--CG---C--------------------------------------GG--TA-AG---	0	0	Y	1	Bacteria(100);Thermotogae(100);Thermotogae(100);Thermotogales(100);Thermotogaceae(100);Geotoga(100);Geotoga_subterranea(100)	100
>65211	Forward	===================	-C--G-T------------G-C-CA--G-C---A--G-C--CG---C--------------------------------------GG--TA-AT---	0	0	Y	1	Bacteria(100);Firmicutes(100);Clostridia(100);Clostridiales(100);Family_XI_Incertae_Sedis(100);Sedimentibacter(100);uncultured_bacterium(100)	100
>216744	Forward	===================	-T--G-T------------G-C-CA--G-C---A--G-C--CG---C--------------------------------------GG--TA-AT---	0	0	Y	1	Bacteria(100);Proteobacteria(100);Gammaproteobacteria(100);Xanthomonadales(100);Xanthomonadaceae(100);Stenotrophomonas(100);Pseudomonas_fluorescens(100)	100
>185617	Forward	===================	-C--G-T------------G-C-CA--G-C---A--G-C--CG---C--------------------------------------GG--TA-AT---	0	0	Y	1	Bacteria(100);Firmicutes(100);Clostridia(100);Clostridiales(100);Lachnospiraceae(100);uncultured(100);uncultured_bacterium(100)	100
>92388	Forward	===================	-C--G-T------------G-C-CA--G-C---A--G-C--CG---C--------------------------------------GG--TA-AT---	0	0	Y	1	Bacteria(100);Firmicutes(100);Clostridia(100);Clostridiales(100);Clostridiaceae(100);Thermobrachium(100);Thermobrachium_celere(100)	100
>121883	Forward	===================	-C--G-T------------G-C-CA--G-C---A--G-C--CG---C--------------------------------------GG--TA-AT---	0	0	Y	1	Bacteria(100);Acidobacteria(100);Acidobacteria(100);RB41(100);uncultured_soil_bacterium(100);;	100
>2093	Forward	===================	-C--G-T------------G-C-CA--G-C---A--G-C--CG---C--------------------------------------GG--TA-AT---	0	0	Y	1	Bacteria(100);Proteobacteria(100);Alphaproteobacteria(100);Rhodobacterales(100);Rhodobacteraceae(100);Labrenzia(100);Labrenzia_aggregata(100)	100
>75705	Forward	===================	-T--G-T------------G-C-CA--G-C---A--G-C--CG---C--------------------------------------GG--TA-AT---	0	0	Y	1	Bacteria(100);Proteobacteria(100);Gammaproteobacteria(100);Pseudomonadales(100);Moraxellaceae(100);Psychrobacter(100);Psychrobacter_arcticus_273-4(100)	100
>14100	Forward	===================	-C--G-T------------G-C-CA--G-C---A--G-C--CG---C--------------------------------------GG--TA-AT---	0	0	Y	1	Bacteria(100);Firmicutes(100);Clostridia(100);Clostridiales(100);Family_XI_Incertae_Sedis(100);Sedimentibacter(100);uncultured_bacterium(100)	100
>280592	Forward	===================	-C--G-T------------G-C-CA--G-C---A--G-C--CG---C--------------------------------------GG--TA-AT---	0	0	Y	1	Bacteria(100);Proteobacteria(100);Betaproteobacteria(100);Burkholderiales(100);Burkholderiaceae(100);Burkholderia(100);Burkholderia_cepacia(100)	100
>64122	Forward	===================	-C--G-T------------G-C-CA--G-C---A--G-C--CG---C--------------------------------------GG--TA-AT---	0	0	Y	1	Bacteria(100);Firmicutes(100);Bacilli(100);Lactobacillales(100);Lactobacillaceae(100);Lactobacillus(100);uncultured_Lactobacillus_sp.(100)	100
>151858	Forward	===================	-T--G-T------------G-C-CA--G-C---A--G-C--CG---C--------------------------------------GG--TA-AT---	0	0	Y	1	Bacteria(100);Tenericutes(100);Mollicutes(100);Candidatus_Phytoplasma(100);Candidatus_Phytoplasma_solani(100);;	100
>187198	Forward	===================	-C--G-T------------G-C-CA--G-C---A--G-C--CG---C--------------------------------------GG--TA-AT---	0	0	Y	1	Bacteria(100);Firmicutes(100);Bacilli(100);Bacillales(100);Planococcaceae(100);Planomicrobium(100);uncultured_Planococcus_sp.(100)	100
>271356	Forward	===================	-C--G-T------------G-C-CA--G-C---A--G-C--CG---C--------------------------------------GG--TA-AT---	0	0	Y	1	Bacteria(100);Firmicutes(100);Clostridia(100);Clostridiales(100);Peptococcaceae(100);uncultured(100);uncultured_bacterium(100)	100
>219954	Forward	===================	-C--G-T------------G-C-CA--G-C---A--G-C--CG---C--------------------------------------GG--TA-AT---	0	0	Y	1	Bacteria(100);Firmicutes(100);Clostridia(100);Clostridiales(100);Gracilibacteraceae(100);Lutispora(100);uncultured_bacterium(100)	100
>205580	Forward	===================	-C--G-T------------G-C-CA--G-C---A--G-C--CG---C--------------------------------------GG--TA-AT---	0	0	Y	1	Bacteria(100);Firmicutes(100);Clostridia(100);Clostridiales(100);Lachnospiraceae(100);uncultured(100);uncultured_bacterium(100)	100
>275832	Forward	===================	-C--G-T------------G-C-CA--G-C---A--G-C--CG---C--------------------------------------GG--TA-AT---	0	0	Y	1	Bacteria(100);Proteobacteria(100);Epsilonproteobacteria(100);Campylobacterales(100);Helicobacteraceae(100);Helicobacter(100);Helicobacter_canis(100)	100
>205445	Forward	===================	-C--G-T------------G-C-CA--G-C---A--G-C--CG---C--------------------------------------GG--TA-AT---	0	0	Y	1	Bacteria(100);Proteobacteria(100);Betaproteobacteria(100);Burkholderiales(100);Comamonadaceae(100);Comamonas(100);uncultured_bacterium(100)	100
>52565	Forward	=C=================	-C--G-C------------G-C-CA--G-C---A--G-C--CG---C--------------------------------------GG--TA-AT---	0	1	Y	1	Bacteria(100);Thermodesulfobacteria(100);Thermodesulfobacteria(100);Thermodesulfobacteriales(100);Thermodesulfobacteriaceae(100);Caldimicrobium(100);uncultured_Thermodesulfobacteriaceae_bacterium(100)	96.88
>185745	Forward	===================	-C--G-T------------G-C-CA--G-C---A--G-C--CG---C--------------------------------------GG--TA-AT---	0	0	Y	1	Bacteria(100);Proteobacteria(100);SPOTSOCT00m83(100);uncultured_bacterium(100);;;	100
>16271	Forward	===================	-T--G-T------------G-C-CA--G-C---A--G-C--CG---C--------------------------------------GG--TA-AG---	0	0	Y	1	Bacteria(100);Cyanobacteria(100);Chloroplast(100);Oryza_sativa_Japonica_Group(100);;;	100
>259502	Forward	===================	-C--G-T------------G-C-CA--G-C---A--G-C--CG---C--------------------------------------GG--TA-AA---	0	0	Y	1	Bacteria(100);Firmicutes(100);Clostridia(100);uncultured_Firmicutes_bacterium(100);;;	100
>132350	Forward	===================	-C--G-T------------G-C-CA--G-C---A--G-C--CG---C--------------------------------------GG--TA-AT---	0	0	Y	1	Bacteria(100);Firmicutes(100);Bacilli(100);Bacillales(100);Paenibacillaceae(100);Paenibacillus(100);Paenibacillus_sp._MK17(100)	100
>263	Forward	=================C=	-C--G-T------------G-C-CA--G-C---A--G-C--CG---C--------------------------------------GG--TC-AT---	1	1	N	1	Bacteria(100);Candidate_division_TM7(100);uncultured_epsilon_proteobacterium(100);;;;	93.75
>89498	Forward	================G==	-C--G-T------------G-C-CA--G-C---A--G-C--CG---C--------------------------------------GG--GA-AG---	1	1	N	1	Bacteria(100);Proteobacteria(100);Alphaproteobacteria(100);Rickettsiales(100);mitochondria(100);Acorus_gramineus(100);	93.75
>110927	Forward	===================	-C--G-T------------G-C-CA--G-C---A--G-C--CG---C--------------------------------------GG--TA-AT---	0	0	Y	1	Bacteria(100);Actinobacteria(100);Actinobacteria(100);Actinobacteridae(100);Actinomycetales(100);Micrococcineae(100);Microbacteriaceae(100)	100
>226235	Forward	===================	-C--G-T------------G-C-CA--G-C---A--G-C--CG---C--------------------------------------GG--TA-AT---	0	0	Y	1	Bacteria(100);Proteobacteria(100);Gammaproteobacteria(100);Aeromonadales(100);Aeromonadaceae(100);Aeromonas(100);Aeromonas_sp._MCCB_141(100)	100
>147718	Forward	===================	-T--G-T------------G-C-CA--G-C---A--G-C--CG---C--------------------------------------GG--TA-AT---	0	0	Y	1	Bacteria(100);Proteobacteria(100);Gammaproteobacteria(100);Xanthomonadales(100);Xanthomonadaceae(100);Stenotrophomonas(100);Pseudomonas_migulae(100)	100
>145188	Forward	===================	-C--G-T------------G-C-CA--G-C---A--G-C--CG---C--------------------------------------GG--TA-AT---	0	0	Y	1	Bacteria(100);Firmicutes(100);Clostridia(100);Clostridiales(100);Lachnospiraceae(100);Roseburia(100);uncultured_bacterium(100)	100
>280042	Forward	===================	-C--G-T------------G-C-CA--G-C---A--G-C--CG---C--------------------------------------GG--TA-AT---	0	0	Y	1	Bacteria(100);Proteobacteria(100);Deltaproteobacteria(100);Desulfurellales(100);Desulfurellaceae(100);Hippea(100);Hippea(100)	100
>257431	Forward	===================	-C--G-T------------G-C-CA--G-C---A--G-C--CG---C--------------------------------------GG--TA-AT---	0	0	Y	1	Bacteria(100);Deferribacteres(100);Deferribacteres(100);Deferribacterales(100);Deferribacteraceae(100);Calditerrivibrio(100);uncultured_bacterium(100)	100
>3673	Forward	===================	-T--G-T------------G-C-CA--G-C---A--G-C--CG---C--------------------------------------GG--TA-AT---	0	0	Y	1	Bacteria(100);Candidate_division_OP9(100);uncultured_candidate_division_JS1_bacterium(100);;;;	100
>7290	Forward	===================	-C--G-T------------G-C-CA--G-C---A--G-C--CG---C--------------------------------------GG--TA-AT---	0	0	Y	1	Bacteria(100);Firmicutes(100);Clostridia(100);Clostridiales(100);Family_XI_Incertae_Sedis(100);Sedimentibacter(100);uncultured_bacterium(100)	100
>248567	Forward	===================	-C--G-T------------G-C-CA--G-C---A--G-C--CG---C--------------------------------------GG--TA-AT---	0	0	Y	1	Bacteria(100);Firmicutes(100);Bacilli(100);Bacillales(100);Thermoactinomycetaceae(100);uncultured(100);Thermoactinomycetaceae_bacterium_JFMB-ATE(100)	100
>46491	Forward	===================	-C--G-T------------G-C-CA--G-C---A--G-C--CG---C--------------------------------------GG--TA-AT---	0	0	Y	1	Bacteria(100);Firmicutes(100);Clostridia(100);Clostridiales(100);Veillonellaceae(100);Phascolarctobacterium(100);uncultured_bacterium(100)	100
>218166	Forward	===================	-T--G-T------------G-C-CA--G-C---A--G-C--CG---C--------------------------------------GG--TA-AT---	0	0	Y	1	Bacteria(100);Proteobacteria(100);Gammaproteobacteria(100);Pseudomonadales(100);Moraxellaceae(100);Acinetobacter(100);uncultured_bacterium(100)	100
>243525	Forward	...................	-C--G-T------------GCC-CA--G-C---AC-GCC--CG---CGG------------------------------------GG--TA-AT---	4	19	N	0	Bacteria(100);Proteobacteria(100);Gammaproteobacteria(100);Alteromonadales(100);Alteromonadaceae(100);uncultured(100);uncultured_gamma_proteobacterium(100)	-3.12
>216367	Forward	===================	-C--G-T------------G-C-CA--G-C---A--G-C--CG---C--------------------------------------GG--TA-AT---	0	0	Y	1	Bacteria(100);Proteobacteria(100);Betaproteobacteria(100);Burkholderiales(100);Comamonadaceae(100);Aquabacterium(100);uncultured_bacterium(100)	100
>51208	Forward	===================	-C--G-T------------G-C-CA--G-C---A--G-C--CG---C--------------------------------------GG--TA-AT---	0	0	Y	1	Bacteria(100);Proteobacteria(100);Betaproteobacteria(100);Burkholderiales(100);Alcaligenaceae(100);uncultured(100);uncultured_bacterium(100)	100
>218175	Forward	===================	-C--G-T------------G-C-CA--G-C---A--G-C--CG---C--------------------------------------GG--TA-AT---	0	0	Y	1	Bacteria(100);Proteobacteria(100);Betaproteobacteria(100);Burkholderiales(100);Comamonadaceae(100);Aquabacterium(100);uncultured_bacterium(100)	100
>205469	Forward	===================	-C--G-T------------G-C-CA--G-C---A--G-C--CG---C--------------------------------------GG--TA-AG---	0	0	Y	1	Bacteria(100);Proteobacteria(100);Alphaproteobacteria(100);Rickettsiales(100);mitochondria(100);Artemisia_annua_(sweet_wormwood)(100);	100
>61479	Forward	===================	-C--G-T------------G-C-CA--G-C---A--G-C--CG---C--------------------------------------GG--TA-AT---	0	0	Y	1	Bacteria(100);Firmicutes(100);Clostridia(100);Clostridiales(100);Peptococcaceae(100);Desulfitobacterium(100);Desulfitobacterium_sp._RPf35Ei(100)	100
>90234	Forward	===================	-T--G-T------------G-C-CA--G-C---A--G-C--CG---C--------------------------------------GG--TA-AG---	0	0	Y	1	Bacteria(100);Proteobacteria(100);Deltaproteobacteria(100);Myxococcales(100);Sorangiineae(100);Polyangiaceae(100);Byssovorax(100)	100
>138218	Forward	===================	-C--G-T------------G-C-CA--G-C---A--G-C--CG---C--------------------------------------GG--TA-AT---	0	0	Y	1	Bacteria(100);Firmicutes(100);Clostridia(100);Clostridiales(100);Lachnospiraceae(100);Caldicoprobacter(100);uncultured_bacterium(100)	100
>235220	Forward	===================	-C--G-T------------G-C-CA--G-C---A--G-C--CG---C--------------------------------------GG--TA-AT---	0	0	Y	1	Bacteria(100);Firmicutes(100);Bacilli(100);Bacillales(100);Bacillaceae(100);Bacillus(100);Bacillus_sp._E-163(100)	100
>280595	Forward	===================	-C--G-T------------G-C-CA--G-C---A--G-C--CG---C--------------------------------------GG--TA-AT---	0	0	Y	1	Bacteria(100);Proteobacteria(100);Betaproteobacteria(100);Burkholderiales(100);Burkholderiaceae(100);Burkholderia(100);Burkholderia_glathei(100)	100
>13220	Forward	===================	-C--G-T------------G-C-CA--G-C---A--G-C--CG---C--------------------------------------GG--TA-AG---	0	0	Y	1	Bacteria(100);Firmicutes(100);Clostridia(100);Clostridiales(100);Syntrophomonadaceae(100);Syntrophomonas(100);uncultured_bacterium(100)	100
>263002	Forward	===================	-C--G-T------------G-C-CA--G-C---A--G-C--CG---C--------------------------------------GG--TA-AT---	0	0	Y	1	Bacteria(100);Bacteroidetes(100);Flavobacteria(100);Flavobacteriales(100);Flavobacteriaceae(100);Coenonia(100);Coenonia_anatina(100)	100
>235216	Forward	===================	-C--G-T------------G-C-CA--G-C---A--G-C--CG---C--------------------------------------GG--TA-AT---	0	0	Y	1	Bacteria(100);Firmicutes(100);Bacilli(100);Lactobacillales(100);Carnobacteriaceae(100);Alkalibacterium(100);Alkalibacterium_sp._E-059(100)	100
>241610	Forward	==============A====	-C--G-T------------G-C-CA--G-C---A--G-C--CG---C--------------------------------------AG--TA-AT---	0	1	Y	1	Bacteria(100);Firmicutes(100);Bacilli(100);Bacillales(100);Bacillaceae(100);Bacillus(100);Bacillus_sp._A2_ZZ-2008(100)	96.88
>278276	Forward	===================	-C--G-T------------G-C-CA--G-C---A--G-C--CG---C--------------------------------------GG--TA-AT---	0	0	Y	1	Bacteria(100);Proteobacteria(100);Gammaproteobacteria(100);Pseudomonadales(100);Moraxellaceae(100);Acinetobacter(100);Pseudomonas_aeruginosa(100)	100
>11322	Forward	===================	-C--G-T------------G-C-CA--G-C---A--G-C--CG---C--------------------------------------GG--TA-AC---	0	0	Y	1	Bacteria(100);Firmicutes(100);Clostridia(100);Thermoanerobacterales(100);Thermoanaerobacteraceae(100);Ammonifex(100);uncultured_bacterium(100)	100
>137617	Forward	===================	-C--G-T------------G-C-CA--G-C---A--G-C--CG---C--------------------------------------GG--TA-AT---	0	0	Y	1	Bacteria(100);Firmicutes(100);Clostridia(100);Clostridiales(100);Lachnospiraceae(100);uncultured(100);uncultured_bacterium(100)	100
>139274	Forward	===================	-C--G-T------------G-C-CA--G-C---A--G-C--CG---C--------------------------------------GG--TA-AG---	0	0	Y	1	Bacteria(100);Firmicutes(100);Clostridia(100);Clostridiales(100);Peptococcaceae(100);Desulfotomaculum(100);Desulfotomaculum_sp._Hbr7(100)	100
[truncated: 37,364 more rows]

## Sheet: MIPE_F515.stat
F515:
GTGCCAGCAGCCGCGGTAA
[truncated: 3,654 more rows]

## Sheet: PrimerProspector_R806match_type
# Primer: r806 5'-GGACTACCVGGGTATCTAAT-3'
[truncated: 50,812 more rows]

[truncated: 2 more sheets: MIPE_R806match_type, MIPE_R806.stat]
