# Supplementary material for: MIPE: A metagenome-based community structure explorer and SSU primer evaluation tool
Source: PLoS One. 2017 Mar 28;12(3):e0174609. doi: 10.1371/journal.pone.0174609 (PMC5370157; doi:10.1371/journal.pone.0174609)
Supplement: S3 Table — (XLS) [file pone.0174609.s003.xls]

## Sheet: F515_annotation_of_difference
Seq_name	Forward or reverse	MIPE_Match_type	MIPE_Whether_matching	PrimerProspector_whether_matching	PrimerProspector_seq_hit	PrimerProspector_primer_hit	PrimerProspector_seq_hit_transformed_into_MIPE_format	Whether_same_match_type	Annotation
>NCBI_READ_1113235642436	Forward	..=========A=======	N	Y	GCCAGCAGCAGCGGTAA	GCCAGCMGCCGCGGTAA	..=========A=======	YES
>HumanGut_CONTIG_00133356	Forward	==AA===============	N	Y	GTAACAGCAGCCGCGGTAA	GTGCCAGCMGCCGCGGTAA	==AA===============	YES
>HF_READ_05586136	Forward	==C===A============	N	Y	GTCCCAACAGCCGCGGTAA	GTGCCAGCMGCCGCGGTAA	==C===A============	YES
>HumanGut_CONTIG_00200995	Forward	===A===G===========	N	Y	GTGACAGGAGCCGCGGTAA	GTGCCAGCMGCCGCGGTAA	===A===G===========	YES
>JCVI_READ_1099679326162	Forward	===d==============.	N	Y	GTGC-AGCAGCCGCGGTA	GTGCCAGCMGCCGCGGTA	====d=============.	YES	Base slip of deletion tag or insertion tag, but they are same match type. It happened when the deletion or insertion was in the sequence of same bases.
>JCVI_READ_1092301162879	Forward	======A=====C======	N	Y	GTGCCAACCGCCCCGGTAA	GTGCCAGCMGCCGCGGTAA	======A=====C======	YES
>JCVI_READ_1091140622357	Forward	======A=T==========	N	Y	GTGCCAACTGCCGCGGTAA	GTGCCAGCMGCCGCGGTAA	======A=T==========	YES
>NCBI_READ_1113297616987	Forward	=======A====T======	N	Y	GTGCCAGAAGCCTCGGTAA	GTGCCAGCMGCCGCGGTAA	=======A====T======	YES
>JCVI_READ_1108829238315	Forward	===============A===	N	Y	GTGCCAGCAGCCGCGATAA	GTGCCAGCMGCCGCGGTAA	===============A===	YES
>HF_READ_04762279	Forward	=================..	N	Y	GTGCCAGCAGCCGCGGT	GTGCCAGCMGCCGCGGT	=================..	YES
>JCVI_READ_1092351394078	Forward	=================..	N	Y	GTGCCAGCAGCCGCGGT	GTGCCAGCMGCCGCGGT	=================..	YES
>JCVI_READ_1095523107104	Forward	=================..	N	Y	GTGCCAGCAGCCGCGGT	GTGCCAGCMGCCGCGGT	=================..	YES
>NCBI_READ_1112749193148	Forward	==================.	N	Y	GTGCCAGCAGCCGCGGTA	GTGCCAGCMGCCGCGGTA	==================.	YES
>JCVI_READ_1095339023765	Forward	==================.	N	Y	GTGCCAGCAGCCGCGGTA	GTGCCAGCMGCCGCGGTA	==================.	YES
>JCVI_READ_1093016256251	Forward	==================.	N	Y	GTGCCAGCAGCCGCGGTA	GTGCCAGCMGCCGCGGTA	==================.	YES
>JCVI_READ_1091143341971	Forward	==================.	N	Y	GTGCCAGCAGCCGCGGTA	GTGCCAGCMGCCGCGGTA	==================.	YES
>JCVI_READ_1108829659081	Forward	==================.	N	Y	GTGCCAGCAGCCGCGGTA	GTGCCAGCMGCCGCGGTA	==================.	YES
>NCBI_READ_1112493764912	Forward	=================C=	N	Y	GTGCCAGCAGCCGCGGTCA	GTGCCAGCMGCCGCGGTAA	=================C=	YES
>HumanGut_CONTIG_00244842	Forward	=================C=	N	Y	GTGCCAGCAGCCGCGGTCA	GTGCCAGCMGCCGCGGTAA	=================C=	YES
>JCVI_READ_1095898148367	Forward	=================C=	N	Y	GTGCCAGCAGCCGCGGTCA	GTGCCAGCMGCCGCGGTAA	=================C=	YES
>JCVI_READ_1092450647755	Forward	=================C=	N	Y	GTGCCAGCAGCCGCGGTCA	GTGCCAGCMGCCGCGGTAA	=================C=	YES
>NCBI_READ_1113298130748	Forward	=================G=	N	Y	GTGCCAGCAGCCGCGGTGA	GTGCCAGCMGCCGCGGTAA	=================G=	YES
>NCBI_READ_1113340546020	Forward	=================G=	N	Y	GTGCCAGCAGCCGCGGTGA	GTGCCAGCMGCCGCGGTAA	=================G=	YES
>NCBI_READ_1113298194311	Forward	=================G=	N	Y	GTGCCAGCAGCCGCGGTGA	GTGCCAGCMGCCGCGGTAA	=================G=	YES
>NCBI_READ_1113215756453	Forward	=================G=	N	Y	GTGCCAGCAGCCGCGGTGA	GTGCCAGCMGCCGCGGTAA	=================G=	YES
>NCBI_READ_1112280179251	Forward	=================G=	N	Y	GTGCCAGCAGCCGCGGTGA	GTGCCAGCMGCCGCGGTAA	=================G=	YES
>NCBI_READ_1113315862695	Forward	=================G=	N	Y	GTGCCAGCAGCCGCGGTGA	GTGCCAGCMGCCGCGGTAA	=================G=	YES
>NCBI_READ_1112309064909	Forward	=================G=	N	Y	GTGCCAGCAGCCGCGGTGA	GTGCCAGCMGCCGCGGTAA	=================G=	YES
>NCBI_READ_1113289168669	Forward	=================G=	N	Y	GTGCCAGCAGCCGCGGTGA	GTGCCAGCMGCCGCGGTAA	=================G=	YES
>NCBI_READ_1113212320825	Forward	=================G=	N	Y	GTGCCAGCAGCCGCGGTGA	GTGCCAGCMGCCGCGGTAA	=================G=	YES
>NCBI_READ_1113215581862	Forward	=================G=	N	Y	GTGCCAGCAGCCGCGGTGA	GTGCCAGCMGCCGCGGTAA	=================G=	YES
>NCBI_READ_1113216230137	Forward	=================G=	N	Y	GTGCCAGCAGCCGCGGTGA	GTGCCAGCMGCCGCGGTAA	=================G=	YES
>NCBI_READ_1113316066177	Forward	=================G=	N	Y	GTGCCAGCAGCCGCGGTGA	GTGCCAGCMGCCGCGGTAA	=================G=	YES
>NCBI_READ_1113215593819	Forward	=================G=	N	Y	GTGCCAGCAGCCGCGGTGA	GTGCCAGCMGCCGCGGTAA	=================G=	YES
>NCBI_READ_1113216206444	Forward	=================G=	N	Y	GTGCCAGCAGCCGCGGTGA	GTGCCAGCMGCCGCGGTAA	=================G=	YES
>NCBI_READ_1113315892239	Forward	=================G=	N	Y	GTGCCAGCAGCCGCGGTGA	GTGCCAGCMGCCGCGGTAA	=================G=	YES
>NCBI_READ_1112280184443	Forward	=================G=	N	Y	GTGCCAGCAGCCGCGGTGA	GTGCCAGCMGCCGCGGTAA	=================G=	YES
>NCBI_READ_1112280179243	Forward	=================G=	N	Y	GTGCCAGCAGCCGCGGTGA	GTGCCAGCMGCCGCGGTAA	=================G=	YES
>NCBI_READ_1113298307049	Forward	=================G=	N	Y	GTGCCAGCAGCCGCGGTGA	GTGCCAGCMGCCGCGGTAA	=================G=	YES
>NCBI_READ_1113298264740	Forward	=================G=	N	Y	GTGCCAGCAGCCGCGGTGA	GTGCCAGCMGCCGCGGTAA	=================G=	YES
>NCBI_READ_1112290244610	Forward	=================G=	N	Y	GTGCCAGCAGCCGCGGTGA	GTGCCAGCMGCCGCGGTAA	=================G=	YES
>NCBI_READ_1113298349464	Forward	=================G=	N	Y	GTGCCAGCAGCCGCGGTGA	GTGCCAGCMGCCGCGGTAA	=================G=	YES
>NCBI_READ_1113215645255	Forward	=================G=	N	Y	GTGCCAGCAGCCGCGGTGA	GTGCCAGCMGCCGCGGTAA	=================G=	YES
>NCBI_READ_1113235389473	Forward	=================G=	N	Y	GTGCCAGCAGCCGCGGTGA	GTGCCAGCMGCCGCGGTAA	=================G=	YES
>NCBI_READ_1113235843725	Forward	=================G=	N	Y	GTGCCAGCAGCCGCGGTGA	GTGCCAGCMGCCGCGGTAA	=================G=	YES
>NCBI_READ_1113215706881	Forward	=================G=	N	Y	GTGCCAGCAGCCGCGGTGA	GTGCCAGCMGCCGCGGTAA	=================G=	YES
>NCBI_READ_1112280215539	Forward	=================G=	N	Y	GTGCCAGCAGCCGCGGTGA	GTGCCAGCMGCCGCGGTAA	=================G=	YES
>HumanGut_CONTIG_00282550	Forward	=================G=	N	Y	GTGCCAGCAGCCGCGGTGA	GTGCCAGCMGCCGCGGTAA	=================G=	YES
>JCVI_READ_1092351531521	Forward	=================G=	N	Y	GTGCCAGCAGCCGCGGTGA	GTGCCAGCMGCCGCGGTAA	=================G=	YES
>JCVI_READ_1095897550984	Forward	=================G=	N	Y	GTGCCAGCAGCCGCGGTGA	GTGCCAGCMGCCGCGGTAA	=================G=	YES
>JCVI_READ_1095328025919	Forward	=================G=	N	Y	GTGCCAGCAGCCGCGGTGA	GTGCCAGCMGCCGCGGTAA	=================G=	YES
>JCVI_READ_1095293031991	Forward	=================G=	N	Y	GTGCCAGCAGCCGCGGTGA	GTGCCAGCMGCCGCGGTAA	=================G=	YES
>JCVI_READ_1095356001668	Forward	=================G=	N	Y	GTGCCAGCAGCCGCGGTGA	GTGCCAGCMGCCGCGGTAA	=================G=	YES
>JCVI_READ_1093025019836	Forward	=================G=	N	Y	GTGCCAGCAGCCGCGGTGA	GTGCCAGCMGCCGCGGTAA	=================G=	YES
>JCVI_READ_1091142300595	Forward	=================G=	N	Y	GTGCCAGCAGCCGCGGTGA	GTGCCAGCMGCCGCGGTAA	=================G=	YES
>JCVI_READ_1095339031412	Forward	=================G=	N	Y	GTGCCAGCAGCCGCGGTGA	GTGCCAGCMGCCGCGGTAA	=================G=	YES
>JCVI_READ_1095302014927	Forward	=================G=	N	Y	GTGCCAGCAGCCGCGGTGA	GTGCCAGCMGCCGCGGTAA	=================G=	YES
>JCVI_READ_1095295018228	Forward	=================G=	N	Y	GTGCCAGCAGCCGCGGTGA	GTGCCAGCMGCCGCGGTAA	=================G=	YES
>JCVI_READ_1093018915873	Forward	=================G=	N	Y	GTGCCAGCAGCCGCGGTGA	GTGCCAGCMGCCGCGGTAA	=================G=	YES
>JCVI_READ_1091143068894	Forward	=================G=	N	Y	GTGCCAGCAGCCGCGGTGA	GTGCCAGCMGCCGCGGTAA	=================G=	YES
>JCVI_READ_1091143076584	Forward	=================G=	N	Y	GTGCCAGCAGCCGCGGTGA	GTGCCAGCMGCCGCGGTAA	=================G=	YES
>JCVI_READ_1095328045894	Forward	=================G=	N	Y	GTGCCAGCAGCCGCGGTGA	GTGCCAGCMGCCGCGGTAA	=================G=	YES
>JCVI_READ_1093022130047	Forward	=================G=	N	Y	GTGCCAGCAGCCGCGGTGA	GTGCCAGCMGCCGCGGTAA	=================G=	YES
>JCVI_READ_1091142207678	Forward	=================G=	N	Y	GTGCCAGCAGCCGCGGTGA	GTGCCAGCMGCCGCGGTAA	=================G=	YES
>JCVI_READ_1095339024453	Forward	=================G=	N	Y	GTGCCAGCAGCCGCGGTGA	GTGCCAGCMGCCGCGGTAA	=================G=	YES
>JCVI_READ_1095899136398	Forward	=================G=	N	Y	GTGCCAGCAGCCGCGGTGA	GTGCCAGCMGCCGCGGTAA	=================G=	YES
>JCVI_READ_1095901066847	Forward	=================G=	N	Y	GTGCCAGCAGCCGCGGTGA	GTGCCAGCMGCCGCGGTAA	=================G=	YES
>JCVI_READ_1095335025076	Forward	=================G=	N	Y	GTGCCAGCAGCCGCGGTGA	GTGCCAGCMGCCGCGGTAA	=================G=	YES
>JCVI_READ_1095390122640	Forward	=================G=	N	Y	GTGCCAGCAGCCGCGGTGA	GTGCCAGCMGCCGCGGTAA	=================G=	YES
>JCVI_READ_1095302030293	Forward	=================G=	N	Y	GTGCCAGCAGCCGCGGTGA	GTGCCAGCMGCCGCGGTAA	=================G=	YES
>JCVI_READ_1095898313969	Forward	=================G=	N	Y	GTGCCAGCAGCCGCGGTGA	GTGCCAGCMGCCGCGGTAA	=================G=	YES
>NCBI_READ_1112637373739	Forward	=================T=	N	Y	GTGCCAGCAGCCGCGGTTA	GTGCCAGCMGCCGCGGTAA	=================T=	YES
>HumanGut_CONTIG_00016966	Forward	=================T=	N	Y	GTGCCAGCAGCCGCGGTTA	GTGCCAGCMGCCGCGGTAA	=================T=	YES
>HumanGut_CONTIG_00274464	Forward	=================T=	N	Y	GTGCCAGCAGCCGCGGTTA	GTGCCAGCMGCCGCGGTAA	=================T=	YES
>JCVI_READ_1093016171914	Forward	=================T=	N	Y	GTGCCAGCAGCCGCGGTTA	GTGCCAGCMGCCGCGGTAA	=================T=	YES
>JCVI_READ_1093009588748	Forward	=================T=	N	Y	GTGCCAGCAGCCGCGGTTA	GTGCCAGCMGCCGCGGTAA	=================T=	YES
>JCVI_READ_1093022082616	Forward	=================T=	N	Y	GTGCCAGCAGCCGCGGTTA	GTGCCAGCMGCCGCGGTAA	=================T=	YES
>JCVI_READ_1095521043648	Forward	===============T==.	N	Y	GTGCCAGCAGCCGCGTTA	GTGCCAGCMGCCGCGGTA	===============T==.	YES
>JCVI_READ_1105333536461	Forward	===============T===	N	Y	GTGCCAGCAGCCGCGTTAA	GTGCCAGCMGCCGCGGTAA	===============T===	YES
>BisonMetagenome_READ_00261935	Forward	=============TA====	N	Y	GTGCCAGCAGCCGTAGTAA	GTGCCAGCMGCCGCGGTAA	=============TA====	YES
>JCVI_READ_1103769599263	Forward	=============T====.	N	Y	GTGCCAGCAGCCGTGGTA	GTGCCAGCMGCCGCGGTA	=============T====.	YES
>NCBI_READ_1112052267622	Forward	===========T=A=====	N	Y	GTGCCAGCAGCTGAGGTAA	GTGCCAGCMGCCGCGGTAA	===========T=A=====	YES
>HF_READ_05421913	Forward	==========GA=======	N	Y	GTGCCAGCAGGAGCGGTAA	GTGCCAGCMGCCGCGGTAA	==========GA=======	YES
>NCBI_READ_1112309043834	Forward	==========GA=======	N	Y	GTGCCAGCAGGAGCGGTAA	GTGCCAGCMGCCGCGGTAA	==========GA=======	YES
>NCBI_READ_1113289187994	Forward	==========GA=======	N	Y	GTGCCAGCAGGAGCGGTAA	GTGCCAGCMGCCGCGGTAA	==========GA=======	YES
>NCBI_READ_1113315653031	Forward	==========GA=======	N	Y	GTGCCAGCAGGAGCGGTAA	GTGCCAGCMGCCGCGGTAA	==========GA=======	YES
>NCBI_READ_1113297590932	Forward	==========GA=======	N	Y	GTGCCAGCAGGAGCGGTAA	GTGCCAGCMGCCGCGGTAA	==========GA=======	YES
>NCBI_READ_1113297637742	Forward	==========GA=======	N	Y	GTGCCAGCAGGAGCGGTAA	GTGCCAGCMGCCGCGGTAA	==========GA=======	YES
>NCBI_READ_1112290489217	Forward	==========GA=======	N	Y	GTGCCAGCAGGAGCGGTAA	GTGCCAGCMGCCGCGGTAA	==========GA=======	YES
>NCBI_READ_1112308391168	Forward	==========GA=======	N	Y	GTGCCAGCAGGAGCGGTAA	GTGCCAGCMGCCGCGGTAA	==========GA=======	YES
>NCBI_READ_1113297563435	Forward	==========GA=======	N	Y	GTGCCAGCAGGAGCGGTAA	GTGCCAGCMGCCGCGGTAA	==========GA=======	YES
>NCBI_READ_1113235624213	Forward	==========GA=======	N	Y	GTGCCAGCAGGAGCGGTAA	GTGCCAGCMGCCGCGGTAA	==========GA=======	YES
>NCBI_READ_1113264407650	Forward	==========GA=======	N	Y	GTGCCAGCAGGAGCGGTAA	GTGCCAGCMGCCGCGGTAA	==========GA=======	YES
>NCBI_READ_1112309046332	Forward	==========GA=======	N	Y	GTGCCAGCAGGAGCGGTAA	GTGCCAGCMGCCGCGGTAA	==========GA=======	YES
>NCBI_READ_1112290764397	Forward	==========GA=======	N	Y	GTGCCAGCAGGAGCGGTAA	GTGCCAGCMGCCGCGGTAA	==========GA=======	YES
>NCBI_READ_1112308288094	Forward	==========GA=======	N	Y	GTGCCAGCAGGAGCGGTAA	GTGCCAGCMGCCGCGGTAA	==========GA=======	YES
>JCVI_READ_1095527039720	Forward	==========GA=======	N	Y	GTGCCAGCAGGAGCGGTAA	GTGCCAGCMGCCGCGGTAA	==========GA=======	YES
>JCVI_READ_1092351206019	Forward	==========GA=======	N	Y	GTGCCAGCAGGAGCGGTAA	GTGCCAGCMGCCGCGGTAA	==========GA=======	YES
>JCVI_READ_1095522312683	Forward	==========GA=======	N	Y	GTGCCAGCAGGAGCGGTAA	GTGCCAGCMGCCGCGGTAA	==========GA=======	YES
>JCVI_READ_1093018137575	Forward	==========GA=======	N	Y	GTGCCAGCAGGAGCGGTAA	GTGCCAGCMGCCGCGGTAA	==========GA=======	YES
>JCVI_READ_1095521727188	Forward	==========GA=======	N	Y	GTGCCAGCAGGAGCGGTAA	GTGCCAGCMGCCGCGGTAA	==========GA=======	YES
>JCVI_READ_1092452149296	Forward	==========GA=======	N	Y	GTGCCAGCAGGAGCGGTAA	GTGCCAGCMGCCGCGGTAA	==========GA=======	YES
>JCVI_READ_1092351574350	Forward	==========GA=======	N	Y	GTGCCAGCAGGAGCGGTAA	GTGCCAGCMGCCGCGGTAA	==========GA=======	YES
>JCVI_READ_1091141026677	Forward	==========GA=======	N	Y	GTGCCAGCAGGAGCGGTAA	GTGCCAGCMGCCGCGGTAA	==========GA=======	YES
>JCVI_READ_1095525027518	Forward	==========GA=======	N	Y	GTGCCAGCAGGAGCGGTAA	GTGCCAGCMGCCGCGGTAA	==========GA=======	YES
>HumanGut_CONTIG_00311196	Forward	======T===A========	N	Y	GTGCCATCAGACGCGGTAA	GTGCCAGCMGCCGCGGTAA	======T===A========	YES
>HumanGut_CONTIG_00179776	Forward	===G======A========	N	Y	GTGGCAGCAGACGCGGTAA	GTGCCAGCMGCCGCGGTAA	===G======A========	YES
>JCVI_READ_1092186085612	Forward	===T======G========	N	Y	GTGTCAGCAGGCGCGGTAA	GTGCCAGCMGCCGCGGTAA	===T======G========	YES
>JCVI_READ_1103242643003	Forward	===T=T=============	N	Y	GTGTCTGCAGCCGCGGTAA	GTGCCAGCMGCCGCGGTAA	===T=T=============	YES
>JCVI_READ_1104230114657	Forward	.=========d========	N	Y	TGCCAGCAGC-GCGGTAA	TGCCAGCMGCCGCGGTAA	.==========d=======	YES	Base slip of deletion tag or insertion tag, but they are same match type. It happened when the deletion or insertion was in the sequence of same bases.
>HF_READ_05576994	Forward	TG=================	N	Y	TGGCCAGCAGCCGCGGTAA	GTGCCAGCMGCCGCGGTAA	TG=================	YES

## Sheet: R806_annotation_of_difference
Seq_name	Forward or reverse	MIPE_Match_type	MIPE_Whether_matching	PrimerProspector_whether_matching	PrimerProspector_seq_hit	PrimerProspector_primer_hit	PrimerProspector_seq_hit_transformed_into_MIPE_format	Whether_same_match_type	Annotation
>JCVI_READ_1092403994890	Reverse	=C==================	N	Y	ACTAGATACCCTGGTAGTCC	ATTAGATACCCBGGTAGTCC	=C==================	YES
>HumanGut_CONTIG_00079600	Reverse	=G==================	N	Y	AGTAGATACCCTGGTAGTCC	ATTAGATACCCBGGTAGTCC	=G==================	YES
>JCVI_READ_1093015811141	Reverse	=G==================	N	Y	AGTAGATACCCTGGTAGTCC	ATTAGATACCCBGGTAGTCC	=G==================	YES
>JCVI_READ_1103242511708	Reverse	=G==================	N	Y	AGTAGATACCCTGGTAGTCC	ATTAGATACCCBGGTAGTCC	=G==================	YES
>BisonMetagenome_READ_00350647	Reverse	==A=================	N	Y	ATAAGATACCCGGGTAGTCC	ATTAGATACCCBGGTAGTCC	==A=================	YES
>BisonMetagenome_READ_00124364	Reverse	==G=================	N	Y	ATGAGATACCCTGGTAGTCC	ATTAGATACCCBGGTAGTCC	==G=================	YES
>JCVI_READ_1092955160256	Reverse	====A=======C=======	N	Y	ATTAAATACCCTCGTAGTCC	ATTAGATACCCBGGTAGTCC	====A=======C=======	YES
>JGI_AMD_5WAY_IRNMTN_READ_1540745828	Reverse	====A=========G=====	N	Y	ATTAAATACCCTGGGAGTCC	ATTAGATACCCBGGTAGTCC	====A=========G=====	YES
>JCVI_READ_1092963134196	Reverse	====A========T======	N	Y	ATTAAATACCCTGTTAGTCC	ATTAGATACCCBGGTAGTCC	====A========T======	YES
>JCVI_READ_1103242408402	Reverse	====C=======C=======	N	Y	ATTACATACCCTCGTAGTCC	ATTAGATACCCBGGTAGTCC	====C=======C=======	YES
>JCVI_READ_1092341857528	Reverse	====C=======C=======	N	Y	ATTACATACCCTCGTAGTCC	ATTAGATACCCBGGTAGTCC	====C=======C=======	YES
>JCVI_READ_1092963806377	Reverse	====C=======C=======	N	Y	ATTACATACCCTCGTAGTCC	ATTAGATACCCBGGTAGTCC	====C=======C=======	YES
>JCVI_READ_1093017489043	Reverse	======C======T======	N	Y	ATTAGACACCCTGTTAGTCC	ATTAGATACCCBGGTAGTCC	======C======T======	YES
>JCVI_READ_1105544844847	Reverse	==========A=T=======	N	Y	ATTAGATACCACTGTAGTCC	ATTAGATACCCBGGTAGTCC	==========A=T=======	YES
>JCVI_READ_1095456013804	Reverse	===========AC=======	N	Y	ATTAGATACCCACGTAGTCC	ATTAGATACCCBGGTAGTCC	===========AC=======	YES
>JCVI_READ_1092343140788	Reverse	============T======.	N	Y	ATTAGATACCCCTGTAGTC	ATTAGATACCCBGGTAGTC	============T======.	YES
>JCVI_READ_1091140852329	Reverse	============T======A	N	Y	ATTAGATACCCCTGTAGTCA	ATTAGATACCCBGGTAGTCC	============T======A	YES
>HF_READ_05033316	Reverse	============T======T	N	Y	ATTAGATACCCCTGTAGTCT	ATTAGATACCCBGGTAGTCC	============T======T	YES
>HF_READ_05011326	Reverse	============T======T	N	Y	ATTAGATACCCCTGTAGTCT	ATTAGATACCCBGGTAGTCC	============T======T	YES
>JCVI_READ_1104230411658	Reverse	============T======T	N	Y	ATTAGATACCCCTGTAGTCT	ATTAGATACCCBGGTAGTCC	============T======T	YES
>JCVI_READ_1103359069035	Reverse	============TT======	N	Y	ATTAGATACCCCTTTAGTCC	ATTAGATACCCBGGTAGTCC	============TT======	YES
>HumanGut_CONTIG_00336671	Reverse	============A=====G=	N	Y	ATTAGATACCCTAGTAGTGC	ATTAGATACCCBGGTAGTCC	============A=====G=	YES
>JCVI_READ_1103180722689	Reverse	============CC======	N	Y	ATTAGATACCCTCCTAGTCC	ATTAGATACCCBGGTAGTCC	============CC======	YES
>JCVI_READ_1095460167194	Reverse	============CC======	N	Y	ATTAGATACCCTCCTAGTCC	ATTAGATACCCBGGTAGTCC	============CC======	YES
>JCVI_READ_1095356000149	Reverse	============C=====..	N	Y	ATTAGATACCCTCGTAGT	ATTAGATACCCBGGTAGT	============C=====..	YES
>JCVI_READ_1091120976283	Reverse	============C=====A=	N	Y	ATTAGATACCCTCGTAGTAC	ATTAGATACCCBGGTAGTCC	============C=====A=	YES
>JCVI_READ_1095469528950	Reverse	============C=====A=	N	Y	ATTAGATACCCTCGTAGTAC	ATTAGATACCCBGGTAGTCC	============C=====A=	YES
>JCVI_READ_1093018792851	Reverse	============C======.	N	Y	ATTAGATACCCTCGTAGTC	ATTAGATACCCBGGTAGTC	============C======.	YES
>NCBI_READ_1112308925387	Reverse	============C======A	N	Y	ATTAGATACCCTCGTAGTCA	ATTAGATACCCBGGTAGTCC	============C======A	YES
>NCBI_READ_1113316340684	Reverse	============C======A	N	Y	ATTAGATACCCTCGTAGTCA	ATTAGATACCCBGGTAGTCC	============C======A	YES
>NCBI_READ_1113288568290	Reverse	============C======A	N	Y	ATTAGATACCCTCGTAGTCA	ATTAGATACCCBGGTAGTCC	============C======A	YES
>JCVI_READ_1091141341269	Reverse	============C======A	N	Y	ATTAGATACCCTCGTAGTCA	ATTAGATACCCBGGTAGTCC	============C======A	YES
>JCVI_READ_1092450654013	Reverse	============C======A	N	Y	ATTAGATACCCTCGTAGTCA	ATTAGATACCCBGGTAGTCC	============C======A	YES
>JCVI_READ_1092256262559	Reverse	============C======A	N	Y	ATTAGATACCCTCGTAGTCA	ATTAGATACCCBGGTAGTCC	============C======A	YES
>JCVI_READ_1108829933387	Reverse	============C======A	N	Y	ATTAGATACCCTCGTAGTCA	ATTAGATACCCBGGTAGTCC	============C======A	YES
>JCVI_READ_1108839541526	Reverse	============C======A	N	Y	ATTAGATACCCTCGTAGTCA	ATTAGATACCCBGGTAGTCC	============C======A	YES
>JCVI_READ_1095467066774	Reverse	============C======A	N	Y	ATTAGATACCCTCGTAGTCA	ATTAGATACCCBGGTAGTCC	============C======A	YES
>JCVI_READ_1095462331202	Reverse	============C=====G=	N	Y	ATTAGATACCCTCGTAGTGC	ATTAGATACCCBGGTAGTCC	============C=====G=	YES
>JCVI_READ_1093018484537	Reverse	============C=====G=	N	Y	ATTAGATACCCTCGTAGTGC	ATTAGATACCCBGGTAGTCC	============C=====G=	YES
>JCVI_READ_1108829523438	Reverse	============C===T===	N	Y	ATTAGATACCCTCGTATTCC	ATTAGATACCCBGGTAGTCC	============C===T===	YES
>JCVI_READ_1092402547410	Reverse	=============C=====T	N	Y	ATTAGATACCCTGCTAGTCT	ATTAGATACCCBGGTAGTCC	=============C=====T	YES
>HumanGut_CONTIG_00025252	Reverse	=================A=G	N	Y	ATTAGATACCCTGGTAGACG	ATTAGATACCCBGGTAGTCC	=================A=G	YES
>JCVI_READ_1095306106065	Reverse	=================C=G	N	Y	ATTAGATACCCTGGTAGCCG	ATTAGATACCCBGGTAGTCC	=================C=G	YES
>JCVI_READ_1092256333220	Reverse	=================C=T	N	Y	ATTAGATACCCTGGTAGCCT	ATTAGATACCCBGGTAGTCC	=================C=T	YES
>HF_READ_05482019	Reverse	==================G.	N	Y	ATTAGATACCCTGGTAGTG	ATTAGATACCCBGGTAGTC	==================G.	YES
>BisonMetagenome_READ_00252108	Reverse	============T==T====	N	Y	ATTAGATACCCTTGTTGTCC	ATTAGATACCCBGGTAGTCC	============T==T====	YES
>HumanGut_CONTIG_00242296	Reverse	==========G=======G=	N	Y	ATTAGATACCGGGGTAGTGC	ATTAGATACCCBGGTAGTCC	==========G=======G=	YES
>HF_READ_05450009	Reverse	==========G========A	N	Y	ATTAGATACCGTGGTAGTCA	ATTAGATACCCBGGTAGTCC	==========G========A	YES
>JCVI_READ_1104230246344	Reverse	==========G========A	N	Y	ATTAGATACCGTGGTAGTCA	ATTAGATACCCBGGTAGTCC	==========G========A	YES
>JCVI_READ_1092955333055	Reverse	==========G========A	N	Y	ATTAGATACCGTGGTAGTCA	ATTAGATACCCBGGTAGTCC	==========G========A	YES
>JCVI_READ_1095456011284	Reverse	==========G========A	N	Y	ATTAGATACCGTGGTAGTCA	ATTAGATACCCBGGTAGTCC	==========G========A	YES
>JCVI_READ_1095521896895	Reverse	==========G========A	N	Y	ATTAGATACCGTGGTAGTCA	ATTAGATACCCBGGTAGTCC	==========G========A	YES
>JCVI_READ_1105333427618	Reverse	==========G=======T=	N	Y	ATTAGATACCGTGGTAGTTC	ATTAGATACCCBGGTAGTCC	==========G=======T=	YES
>JCVI_READ_1103770068800	Reverse	==========T=T=======	N	Y	ATTAGATACCTCTGTAGTCC	ATTAGATACCCBGGTAGTCC	==========T=T=======	YES
>JCVI_READ_1093015531816	Reverse	========d==========.	N	Y	ATTAGATACC-TGGTAGTC	ATTAGATACCCBGGTAGTC	==========d========.	YES	Base slip of deletion tag or insertion tag, but they are same match type. It happened when the deletion or insertion was in the sequence of same bases.
>JCVI_READ_1108830047979	Reverse	==========T=C=======	N	Y	ATTAGATACCTTCGTAGTCC	ATTAGATACCCBGGTAGTCC	==========T=C=======	YES
>JCVI_READ_1103359073820	Reverse	==========T=C=======	N	Y	ATTAGATACCTTCGTAGTCC	ATTAGATACCCBGGTAGTCC	==========T=C=======	YES
>JCVI_READ_1091140064395	Reverse	==========T=C=======	N	Y	ATTAGATACCTTCGTAGTCC	ATTAGATACCCBGGTAGTCC	==========T=C=======	YES
>JCVI_READ_1093012090741	Reverse	==========T========A	N	Y	ATTAGATACCTTGGTAGTCA	ATTAGATACCCBGGTAGTCC	==========T========A	YES
>HF_READ_05212728	Reverse	=========G======A===	N	Y	ATTAGATACGCTGGTAATCC	ATTAGATACCCBGGTAGTCC	=========G======A===	YES
>JCVI_READ_1093018170556	Reverse	=========T==T=======	N	Y	ATTAGATACTCCTGTAGTCC	ATTAGATACCCBGGTAGTCC	=========T==T=======	YES
>JCVI_READ_1095390179268	Reverse	=========T==T=======	N	Y	ATTAGATACTCCTGTAGTCC	ATTAGATACCCBGGTAGTCC	=========T==T=======	YES
>JCVI_READ_1095349031077	Reverse	=========T==T=======	N	Y	ATTAGATACTCCTGTAGTCC	ATTAGATACCCBGGTAGTCC	=========T==T=======	YES
>JCVI_READ_1095454133690	Reverse	=========T==T=======	N	Y	ATTAGATACTCCTGTAGTCC	ATTAGATACCCBGGTAGTCC	=========T==T=======	YES
>JCVI_READ_1095366012967	Reverse	=========T==C=======	N	Y	ATTAGATACTCTCGTAGTCC	ATTAGATACCCBGGTAGTCC	=========T==C=======	YES
>JCVI_READ_1108799517271	Reverse	=========T==C=======	N	Y	ATTAGATACTCTCGTAGTCC	ATTAGATACCCBGGTAGTCC	=========T==C=======	YES
>JCVI_READ_1093023040372	Reverse	=========T==C=======	N	Y	ATTAGATACTCTCGTAGTCC	ATTAGATACCCBGGTAGTCC	=========T==C=======	YES
>JCVI_READ_1091141689729	Reverse	=========T==C=======	N	Y	ATTAGATACTCTCGTAGTCC	ATTAGATACCCBGGTAGTCC	=========T==C=======	YES
>JCVI_READ_1095515643506	Reverse	=========T========T=	N	Y	ATTAGATACTCTGGTAGTTC	ATTAGATACCCBGGTAGTCC	=========T========T=	YES
>JCVI_READ_1108829627525	Reverse	====T=======T=======	N	Y	ATTATATACCCCTGTAGTCC	ATTAGATACCCBGGTAGTCC	====T=======T=======	YES
>JCVI_READ_1104230403756	Reverse	====T=======C=======	N	Y	ATTATATACCCTCGTAGTCC	ATTAGATACCCBGGTAGTCC	====T=======C=======	YES
>JCVI_READ_1091143023278	Reverse	====TT==============	N	Y	ATTATTTACCCTGGTAGTCC	ATTAGATACCCBGGTAGTCC	====TT==============	YES
>NCBI_READ_1112493690785	Reverse	===T================	N	Y	ATTTGATACCCTGGTAGTCC	ATTAGATACCCBGGTAGTCC	===T================	YES
>HumanGut_CONTIG_00301653	Reverse	===T================	N	Y	ATTTGATACCCTGGTAGTCC	ATTAGATACCCBGGTAGTCC	===T================	YES
>JCVI_READ_1103359537145	Reverse	..==========T=======	N	Y	TAGATACCCCTGTAGTCC	TAGATACCCBGGTAGTCC	..==========T=======	YES
>JCVI_READ_1092343761311	Reverse	..==========T=======	N	Y	TAGATACCCCTGTAGTCC	TAGATACCCBGGTAGTCC	..==========T=======	YES
>NCBI_READ_1112493917850	Reverse	..==========C=======	N	Y	TAGATACCCTCGTAGTCC	TAGATACCCBGGTAGTCC	..==========C=======	YES
>JCVI_READ_1092347053217	Reverse	..==========C=======	N	Y	TAGATACCCTCGTAGTCC	TAGATACCCBGGTAGTCC	..==========C=======	YES
>JCVI_READ_1095462004769	Reverse	..==========C=======	N	Y	TAGATACCCTCGTAGTCC	TAGATACCCBGGTAGTCC	..==========C=======	YES
>JCVI_READ_1101733966294	Reverse	..==========C=======	N	Y	TAGATACCCTCGTAGTCC	TAGATACCCBGGTAGTCC	..==========C=======	YES
>JCVI_READ_1103769332268	Reverse	..==========C=======	N	Y	TAGATACCCTCGTAGTCC	TAGATACCCBGGTAGTCC	..==========C=======	YES
>JCVI_READ_1091140196809	Reverse	..==========C=======	N	Y	TAGATACCCTCGTAGTCC	TAGATACCCBGGTAGTCC	..==========C=======	YES
>NCBI_READ_1112290393954	Reverse	..==================	N	Y	TAGATACCCTGGTAGTCC	TAGATACCCBGGTAGTCC	..==================	YES
>NCBI_READ_1112308402832	Reverse	..==================	N	Y	TAGATACCCTGGTAGTCC	TAGATACCCBGGTAGTCC	..==================	YES
>JCVI_READ_1092344030124	Reverse	..==================	N	Y	TAGATACCCTGGTAGTCC	TAGATACCCBGGTAGTCC	..==================	YES
>JCVI_READ_1092343638772	Reverse	..==================	N	Y	TAGATACCCTGGTAGTCC	TAGATACCCBGGTAGTCC	..==================	YES
>JCVI_READ_1101955074106	Reverse	..==================	N	Y	TAGATACCCTGGTAGTCC	TAGATACCCBGGTAGTCC	..==================	YES
>JCVI_READ_1093017844837	Reverse	..=====C==T=========	N	Y	TAGATCCCTGGGTAGTCC	TAGATACCCBGGTAGTCC	..=====C==T=========	YES
>JCVI_READ_1103769243731	Reverse	.==================A	N	Y	TTAGATACCCTGGTAGTCA	TTAGATACCCBGGTAGTCC	.==================A	YES
>JCVI_READ_1093023032140	Reverse	.===================	N	Y	TTAGATACCCTGGTAGTCC	TTAGATACCCBGGTAGTCC	.===================	YES

## Sheet: PrimerProspector_F515match_type
# Primer: f515 5'-GTGCCAGCMGCCGCGGTAA-3'
# Input fasta file: ssu_merge_27409.pick.fasta
# Parameters
# 3' length: 4
# non 3' mismatch penalty: 0.40 per mismatch
# 3' mismatch penalty: 1.00 per mismatch
# last base mismatch penalty: 3.00
# non 3' gap penalty: 1.00 per gap
# 3' gap penalty: 3.00 per gap
# Note - seq hit and primer hit are the best local pairwise alignment results for a given sequence and primer pair. A gap in seq hit represents a deletion in the sequence	whereas a gap in the primer hit signifies an insertion in the target sequence.
# MIPE annotation: overall weighted score threshold: 1.00
# seq ID	seq hit	primer hit	hit start position	non 3' mismatches	3' mismatches (except last base)	last base mismatch	non 3' gaps	3' gaps	overall weighted score	hits sequence end
HF_READ_05431278	GTCGCAGCTAACGCGTTAA	GTGCCAGCMGCCGCGGTAA	194	5	1	FALSE	0	0	3	FALSE
HF_READ_05081322	GGGCCCGCACAAGCGGTGG	GTGCCAGCMGCCGCGGTAA	93	5	1	TRUE	0	0	6	FALSE
HF_READ_05085920	GTGCCAGCAGCCGCGGTAA	GTGCCAGCMGCCGCGGTAA	461	0	0	FALSE	0	0	0	FALSE
HF_READ_05381838	GTGCCAGCAGCCGCGGTAA	GTGCCAGCMGCCGCGGTAA	416	0	0	FALSE	0	0	0	FALSE
HF_READ_05094483	GTGCCAGCAGCCGCGGTAA	GTGCCAGCMGCCGCGGTAA	436	0	0	FALSE	0	0	0	FALSE
HF_READ_05446253	GTGCCAGCAGCCGCGGTAA	GTGCCAGCMGCCGCGGTAA	458	0	0	FALSE	0	0	0	FALSE
HF_READ_05496293	GTGCCAGCAGCCGCGGTAA	GTGCCAGCMGCCGCGGTAA	450	0	0	FALSE	0	0	0	FALSE
HF_READ_05214815	GTGCCAGCAGCCGCGGTAA	GTGCCAGCMGCCGCGGTAA	425	0	0	FALSE	0	0	0	FALSE
HF_READ_05061964	GTGCCAGCAGCCGCGGTAA	GTGCCAGCMGCCGCGGTAA	389	0	0	FALSE	0	0	0	FALSE
HF_READ_05463781	GTGCCAGCAGCCGCGGTAA	GTGCCAGCMGCCGCGGTAA	360	0	0	FALSE	0	0	0	FALSE
HF_READ_05459175	GTGCCAGCAGCCGCGGTAA	GTGCCAGCMGCCGCGGTAA	170	0	0	FALSE	0	0	0	FALSE
HF_READ_05541958	GGATCAGCGCGCCGCGGTGA	GTGCCAGC-MGCCGCGGTAA	596	3	1	FALSE	1	0	3.2	FALSE
HF_READ_05292027	GTCGCAGCGAAAGCAATAA	GTGCCAGCMGCCGCGGTAA	285	7	1	FALSE	0	0	3.8	FALSE
HF_READ_04962844	TTGAGGGGTGCCTCGGGAA	GTGCCAGCMGCCGCGGTAA	33	7	1	FALSE	0	0	3.8	FALSE
HF_READ_05542173	GAGGCAGCAGTGGGGAATA	GTGCCAGCMGCCGCGGTAA	340	5	3	FALSE	0	0	5	FALSE
HF_READ_05403398	GTGCCAGCAGCCGCGGTAA	GTGCCAGCMGCCGCGGTAA	506	0	0	FALSE	0	0	0	FALSE
HF_READ_05523776	GTGCCAGCAGC-GCGGTAA	GTGCCAGCMGCCGCGGTAA	221	0	0	FALSE	1	0	1	FALSE
HF_READ_05607151	GAGGCAGCAGTGGGGAATA	GTGCCAGCMGCCGCGGTAA	333	5	3	FALSE	0	0	5	FALSE
HOT_READ_85769681	GTGCCAGCAGCCGCGGTAA	GTGCCAGCMGCCGCGGTAA	55	0	0	FALSE	0	0	0	FALSE
HF_READ_05375003	GTGCCAGCAGCCGCGGTAA	GTGCCAGCMGCCGCGGTAA	174	0	0	FALSE	0	0	0	FALSE
HF_READ_05202909	GTACCGGAAGGTGCGGCTG	GTGCCAGCMGCCGCGGTAA	314	5	2	TRUE	0	0	7	FALSE
HF_READ_04795606	GTGCCAGCAGCCGCGGTAA	GTGCCAGCMGCCGCGGTAA	334	0	0	FALSE	0	0	0	FALSE
HF_READ_05079079	GAGGCAGCTAACCACGGTAA	GTGCCAGC-MGCCGCGGTAA	512	4	0	FALSE	1	0	2.6	FALSE
HF_READ_05089237	GTGCCAGCAGCCGCGGTAA	GTGCCAGCMGCCGCGGTAA	379	0	0	FALSE	0	0	0	FALSE
HF_READ_04963845	GTGCCAGCAGCCGCGGTAA	GTGCCAGCMGCCGCGGTAA	272	0	0	FALSE	0	0	0	FALSE
HF_READ_04981082	GTGCCAGCAGCCGCGGTAA	GTGCCAGCMGCCGCGGTAA	118	0	0	FALSE	0	0	0	FALSE
HF_READ_04853006	GTGGCAGCAGTTTCGAATC	GTGCCAGCMGCCGCGGTAA	346	4	3	TRUE	0	0	7.6	FALSE
HF_READ_05561442	GTGCCAGCAGCCGCGGTAA	GTGCCAGCMGCCGCGGTAA	189	0	0	FALSE	0	0	0	FALSE
HF_READ_05524515	GTGCCAGCAGCCGCGGTAA	GTGCCAGCMGCCGCGGTAA	231	0	0	FALSE	0	0	0	FALSE
HF_READ_04841808	GTGCCAGCAGCCGCGGTAA	GTGCCAGCMGCCGCGGTAA	70	0	0	FALSE	0	0	0	FALSE
HF_READ_04861378	GTGCCAGCAGCCGCGGTAA	GTGCCAGCMGCCGCGGTAA	121	0	0	FALSE	0	0	0	FALSE
HF_READ_04829580	GTGCCAGCAGC-GCGGTAA	GTGCCAGCMGCCGCGGTAA	80	0	0	FALSE	1	0	1	FALSE
HF_READ_05261593	GAGGCAGCAGTGGGGAATA	GTGCCAGCMGCCGCGGTAA	343	5	3	FALSE	0	0	5	FALSE
HF_READ_04902982	GTGGCAGCAGCCGGGTATA	GTGCCAGCMGCCGCGGTAA	444	2	3	FALSE	0	0	3.8	FALSE
HF_READ_04920372	GTGCCAGCAGCCGCGGTAA	GTGCCAGCMGCCGCGGTAA	527	0	0	FALSE	0	0	0	FALSE
HF_READ_05137076	GAATCAGCGCGTCGCGGTGA	GTGCCAGC-MGCCGCGGTAA	334	4	1	FALSE	1	0	3.6	FALSE
HF_READ_05385978	GGATCAGCATGCCGCGGTGA	GTGCCAGCM-GCCGCGGTAA	228	3	1	FALSE	1	0	3.2	FALSE
HF_READ_05137811	GTGCCAGCAGCCGCGGTAA	GTGCCAGCMGCCGCGGTAA	461	0	0	FALSE	0	0	0	FALSE
HF_READ_05522041	GTGCCAGCAGCCGCGGTAA	GTGCCAGCMGCCGCGGTAA	476	0	0	FALSE	0	0	0	FALSE
HF_READ_05169697	GGCCCAGACTCCTCCGGGA	GTGCCAGCMGCCGCGGTAA	306	6	2	FALSE	0	0	4.4	FALSE
HF_READ_05281531	GTGCCAGCAGCCGCGGTAA	GTGCCAGCMGCCGCGGTAA	527	0	0	FALSE	0	0	0	FALSE
HF_READ_04902777	GTGCCAGCAGCCGCGGTAA	GTGCCAGCMGCCGCGGTAA	458	0	0	FALSE	0	0	0	FALSE
HF_READ_05371035	GATCAGTATGCCGCGGTGA	GTGCCAGCMGCCGCGGTAA	452	7	1	FALSE	0	0	3.8	FALSE
HF_READ_05241835	GTGCCGAAGCTAACGCAGTAA	GTGCC--AGCMGCCGCGGTAA	130	4	0	FALSE	2	0	3.6	FALSE
HF_READ_05165714	GTGCCAGCAGCCGCGGTAA	GTGCCAGCMGCCGCGGTAA	108	0	0	FALSE	0	0	0	FALSE
HF_READ_05423936	GTGCCAGCAGCCGCGGTAA	GTGCCAGCMGCCGCGGTAA	461	0	0	FALSE	0	0	0	FALSE
HF_READ_05447993	GTGCCAGCAGCCGCGGTAA	GTGCCAGCMGCCGCGGTAA	451	0	0	FALSE	0	0	0	FALSE
HF_READ_05084501	GTGCCAGCAGCCGCGGTAA	GTGCCAGCMGCCGCGGTAA	260	0	0	FALSE	0	0	0	FALSE
HF_READ_05421750	GTGCCAGCAGCCGCGGTAA	GTGCCAGCMGCCGCGGTAA	459	0	0	FALSE	0	0	0	FALSE
HF_READ_04831818	GTGCCAGCAGCCGCGGTAA	GTGCCAGCMGCCGCGGTAA	461	0	0	FALSE	0	0	0	FALSE
HF_READ_05164137	GTGCCAGCAGCCGCGGTAA	GTGCCAGCMGCCGCGGTAA	302	0	0	FALSE	0	0	0	FALSE
HF_READ_05145287	GTGCCAGCAGCCGCGGTAA	GTGCCAGCMGCCGCGGTAA	462	0	0	FALSE	0	0	0	FALSE
HF_READ_05045062	GTGCCAGCAGCCGCGGTAA	GTGCCAGCMGCCGCGGTAA	430	0	0	FALSE	0	0	0	FALSE
HF_READ_05363544	GTGCCAGCAGCCGCGGTAA	GTGCCAGCMGCCGCGGTAA	459	0	0	FALSE	0	0	0	FALSE
HF_READ_05071290	GTGCCAGCAGCCGCGGTAA	GTGCCAGCMGCCGCGGTAA	404	0	0	FALSE	0	0	0	FALSE
HF_READ_04811164	GTGCCAGCAGCCGCGGTAA	GTGCCAGCMGCCGCGGTAA	238	0	0	FALSE	0	0	0	FALSE
HF_READ_05597368	GTGCCAGCAGCCGCGGTAA	GTGCCAGCMGCCGCGGTAA	195	0	0	FALSE	0	0	0	FALSE
HF_READ_05220489	GTGCCAGCAGCCGCGGTAA	GTGCCAGCMGCCGCGGTAA	164	0	0	FALSE	0	0	0	FALSE
HF_READ_05398888	GTACAACGAGTCGCAATAC	GTGCCAGCMGCCGCGGTAA	108	6	1	TRUE	0	0	6.4	FALSE
HF_READ_04983106	GGGCCCGCACAAGCGGTGG	GTGCCAGCMGCCGCGGTAA	57	5	1	TRUE	0	0	6	FALSE
HF_READ_05112232	GGATCAGCGCGCCGCGGTGA	GTGCCAGC-MGCCGCGGTAA	459	3	1	FALSE	1	0	3.2	FALSE
HF_READ_05357229	GTGCCAGCATCGGTGGTAA	GTGCCAGCMGCCGCGGTAA	58	3	0	FALSE	0	0	1.2	FALSE
HF_READ_04909254	GTGCCAGCAGCCGCGGTAA	GTGCCAGCMGCCGCGGTAA	170	0	0	FALSE	0	0	0	FALSE
HF_READ_04916911	GGATCAGCACGCCGCGGTGA	GTGCCAGCM-GCCGCGGTAA	158	3	1	FALSE	1	0	3.2	FALSE
HF_READ_05514309	GAGCTAGCAAATCCCATAA	GTGCCAGCMGCCGCGGTAA	187	7	1	FALSE	0	0	3.8	FALSE
HF_READ_04862068	GTGCCAGCAGCCGCTGTAA	GTGCCAGCMGCCGCGGTAA	451	1	0	FALSE	0	0	0.4	FALSE
HF_READ_05393459	TAGTCAGCGACTGGGGTGA	GTGCCAGCMGCCGCGGTAA	413	7	1	FALSE	0	0	3.8	FALSE
HF_READ_05480623	GTGCCAGCAGCCGCGGTAA	GTGCCAGCMGCCGCGGTAA	360	0	0	FALSE	0	0	0	FALSE
HF_READ_05169607	GTGCCAGCAGCCGCGGTAA	GTGCCAGCMGCCGCGGTAA	5	0	0	FALSE	0	0	0	FALSE
HF_READ_05336363	GTGCCAGCAGCCGCGGTAA	GTGCCAGCMGCCGCGGTAA	120	0	0	FALSE	0	0	0	FALSE
HF_READ_05033129	GTGCCAGCAGCCGCGGTAA	GTGCCAGCMGCCGCGGTAA	195	0	0	FALSE	0	0	0	FALSE
HF_READ_05493760	GCGGCGGCAGCCGCGGTAA	GTGCCAGCMGCCGCGGTAA	500	3	0	FALSE	0	0	1.2	FALSE
HF_READ_05482910	CTGGTAGTCCACGCCGTAA	GTGCCAGCMGCCGCGGTAA	208	7	0	FALSE	0	0	2.8	FALSE
HF_READ_05362482	GGATCAGCGCGCCGCGGTGA	GTGCCAGC-MGCCGCGGTAA	544	3	1	FALSE	1	0	3.2	FALSE
HF_READ_05494960	GGATCAGCGCGCCGCGGTGA	GTGCCAGC-MGCCGCGGTAA	580	3	1	FALSE	1	0	3.2	FALSE
HF_READ_04864232	GTCGCAGCAAAAGCGTTAA	GTGCCAGCMGCCGCGGTAA	219	5	1	FALSE	0	0	3	FALSE
HF_READ_05569222	GTCGCAGCAAAAGCGTTAA	GTGCCAGCMGCCGCGGTAA	279	5	1	FALSE	0	0	3	FALSE
HF_READ_05503566	GTGCCAGCAGCCGCGGTAA	GTGCCAGCMGCCGCGGTAA	84	0	0	FALSE	0	0	0	FALSE
HF_READ_04969533	GTGCCAGCAGCCGCGGTAA	GTGCCAGCMGCCGCGGTAA	216	0	0	FALSE	0	0	0	FALSE
HF_READ_05385117	GTGGCAGACGGGTGAGTAA	GTGCCAGCMGCCGCGGTAA	86	7	0	FALSE	0	0	2.8	FALSE
HF_READ_05479890	GTGGCAGACGGGTGAGTAA	GTGCCAGCMGCCGCGGTAA	86	7	0	FALSE	0	0	2.8	FALSE
HF_READ_05321399	GTGCCAGCAGCTGCGGTAA	GTGCCAGCMGCCGCGGTAA	475	1	0	FALSE	0	0	0.4	FALSE
HF_READ_05608346	GAGGCAGCAGTGGGGAATA	GTGCCAGCMGCCGCGGTAA	333	5	3	FALSE	0	0	5	FALSE
HF_READ_05169417	TAGCTAGTTGGTGAGGTAA	GTGCCAGCMGCCGCGGTAA	216	8	0	FALSE	0	0	3.2	FALSE
HF_READ_05615219	GTCGCAGCAAAAGCGTTAA	GTGCCAGCMGCCGCGGTAA	251	5	1	FALSE	0	0	3	FALSE
HF_READ_05578841	GTGCCAGCAGCCGCGGTAA	GTGCCAGCMGCCGCGGTAA	462	0	0	FALSE	0	0	0	FALSE
HF_READ_05420039	CTGGTAGTCCACGCCGTAA	GTGCCAGCMGCCGCGGTAA	257	7	0	FALSE	0	0	2.8	FALSE
HF_READ_05060788	GGGTCAGCATACCGCGGTGA	GTGCCAGCMG-CCGCGGTAA	115	3	1	FALSE	1	0	3.2	FALSE
HF_READ_04823664	GTGCCAGCAGCCGCGGTAA	GTGCCAGCMGCCGCGGTAA	25	0	0	FALSE	0	0	0	FALSE
HF_READ_05415902	GTGCCAGCAGCCGCGGTAA	GTGCCAGCMGCCGCGGTAA	95	0	0	FALSE	0	0	0	FALSE
HF_READ_05608606	GTGCCAGCAGCCGCGGTAA	GTGCCAGCMGCCGCGGTAA	274	0	0	FALSE	0	0	0	FALSE
HF_READ_05395712	GGATCAGCGCGCCGCGGTGA	GTGCCAGC-MGCCGCGGTAA	744	3	1	FALSE	1	0	3.2	FALSE
HF_READ_05533029	GGATCAGCGCGCCGCGGTGA	GTGCCAGC-MGCCGCGGTAA	704	3	1	FALSE	1	0	3.2	FALSE
HF_READ_04788695	GGATCAGCGCGCCGCGGTGA	GTGCCAGC-MGCCGCGGTAA	622	3	1	FALSE	1	0	3.2	FALSE
HF_READ_05381527	GTGCCAGCAGCCGCGGTAA	GTGCCAGCMGCCGCGGTAA	14	0	0	FALSE	0	0	0	FALSE
HF_READ_05371582	GTGCCAGCAGCCGCGGTAA	GTGCCAGCMGCCGCGGTAA	451	0	0	FALSE	0	0	0	FALSE
HF_READ_05234014	GTGCCAGCAGCCGCGGTAA	GTGCCAGCMGCCGCGGTAA	460	0	0	FALSE	0	0	0	FALSE
HF_READ_05509052	CTGGTAGTCCACGCCGTAA	GTGCCAGCMGCCGCGGTAA	118	7	0	FALSE	0	0	2.8	FALSE
HF_READ_04917215	GGATCAGCATGCCGCGGTGA	GTGCCAGCM-GCCGCGGTAA	170	3	1	FALSE	1	0	3.2	FALSE
HF_READ_04991113	GAGCTAGCAAATCCCATAA	GTGCCAGCMGCCGCGGTAA	183	7	1	FALSE	0	0	3.8	FALSE
HF_READ_05281081	GTCGTAGCAAAAGCGTTAA	GTGCCAGCMGCCGCGGTAA	94	6	1	FALSE	0	0	3.4	FALSE
HF_READ_04834975	GTGCCAGCAGCCGCGGTAA	GTGCCAGCMGCCGCGGTAA	223	0	0	FALSE	0	0	0	FALSE
HF_READ_05552123	GAATCAGCATGTCGCGGTGA	GTGCCAGCM-GCCGCGGTAA	387	4	1	FALSE	1	0	3.6	FALSE
HF_READ_05438879	GAATCAGCATGTCGCGGTGA	GTGCCAGCM-GCCGCGGTAA	407	4	1	FALSE	1	0	3.6	FALSE
HF_READ_05092637	GAATCAGCATGTCGCGGTGA	GTGCCAGCM-GCCGCGGTAA	406	4	1	FALSE	1	0	3.6	FALSE
HF_READ_04808463	GAATCAGCATGTCGCGGTGA	GTGCCAGCM-GCCGCGGTAA	185	4	1	FALSE	1	0	3.6	FALSE
HF_READ_05234344	GCATCAGCATGGCGCGGTGA	GTGCCAGCM-GCCGCGGTAA	193	4	1	FALSE	1	0	3.6	FALSE
HF_READ_04787511	GTGCCAGCAGCCGCGGTAA	GTGCCAGCMGCCGCGGTAA	256	0	0	FALSE	0	0	0	FALSE
HF_READ_05576327	GTGGTAGTTCACGCGTTAA	GTGCCAGCMGCCGCGGTAA	404	6	1	FALSE	0	0	3.4	FALSE
HF_READ_05618168	GTCGCAGCAAAAGCGTTAA	GTGCCAGCMGCCGCGGTAA	51	5	1	FALSE	0	0	3	FALSE
HF_READ_05568918	ACGCTGGCGGCAGCTTTAA	GTGCCAGCMGCCGCGGTAA	31	7	1	FALSE	0	0	3.8	FALSE
HF_READ_04993784	TTGCCAGCACTTCGGGTGG	GTGCCAGCMGCCGCGGTAA	79	6	1	TRUE	0	0	6.4	FALSE
HOT_READ_85798015	GGATCAGAATGCCGCGGTGA	GTGCCAGCM-GCCGCGGTAA	165	4	1	FALSE	1	0	3.6	FALSE
HF_READ_05255253	CTGGGATAACCCGCCGAAA	GTGCCAGCMGCCGCGGTAA	130	7	1	FALSE	0	0	3.8	FALSE
HF_READ_05061474	GTGCCAGCAGCCGCGGTAA	GTGCCAGCMGCCGCGGTAA	4	0	0	FALSE	0	0	0	FALSE
HF_READ_05572307	GTTGCAGCTGCCGCGGTAA	GTGCCAGCMGCCGCGGTAA	154	3	0	FALSE	0	0	1.2	FALSE
HF_READ_04815541	GGATCAGCATGCCGCGGTGA	GTGCCAGCM-GCCGCGGTAA	307	3	1	FALSE	1	0	3.2	FALSE
HF_READ_05504209	GGATCAGCATGCCGCGGTGA	GTGCCAGCM-GCCGCGGTAA	173	3	1	FALSE	1	0	3.2	FALSE
HF_READ_04898985	CTACGGGAGGCAGCAGTAA	GTGCCAGCMGCCGCGGTAA	312	8	0	FALSE	0	0	3.2	FALSE
HF_READ_05584954	GTGCCAGCAGCCGCGGTAA	GTGCCAGCMGCCGCGGTAA	478	0	0	FALSE	0	0	0	FALSE
HF_READ_05331909	GTGCCAGCAGGCGGGGGTA	GTGCCAGCMGCCGCGGTAA	319	2	2	FALSE	0	0	2.8	FALSE
HF_READ_05426796	GTGGCAGACGGGTGAGTAA	GTGCCAGCMGCCGCGGTAA	86	7	0	FALSE	0	0	2.8	FALSE
HF_READ_05203337	GTGCCAGCAGCCGCGGTAA	GTGCCAGCMGCCGCGGTAA	136	0	0	FALSE	0	0	0	FALSE
HF_READ_05109908	GTGCCAGCAGCCGCGGTAA	GTGCCAGCMGCCGCGGTAA	54	0	0	FALSE	0	0	0	FALSE
HF_READ_05247884	ATGCCAACCCGCAAGGGAA	GTGCCAGCMGCCGCGGTAA	299	6	1	FALSE	0	0	3.4	FALSE
HF_READ_05360207	CTGGTAGTCCACGCCGTAA	GTGCCAGCMGCCGCGGTAA	160	7	0	FALSE	0	0	2.8	FALSE
HF_READ_04780365	GAGGCAGCAGGCCACGGTAA	GTGCCAGCMG-CCGCGGTAA	417	3	0	FALSE	1	0	2.2	FALSE
HF_READ_05124676	GTGCCAGCAGCCGCGGTAA	GTGCCAGCMGCCGCGGTAA	400	0	0	FALSE	0	0	0	FALSE
HF_READ_05574001	ACGCTAGCGGCAGGCCTAA	GTGCCAGCMGCCGCGGTAA	32	7	1	FALSE	0	0	3.8	FALSE
HF_READ_05178193	GTGCCAGCAGCCGCGGTAA	GTGCCAGCMGCCGCGGTAA	190	0	0	FALSE	0	0	0	FALSE
HF_READ_05433490	GTGCCAGCAGCCGCGGTAA	GTGCCAGCMGCCGCGGTAA	508	0	0	FALSE	0	0	0	FALSE
HF_READ_05439317	GTGCCAGCAGCCGCGGTAA	GTGCCAGCMGCCGCGGTAA	508	0	0	FALSE	0	0	0	FALSE
HF_READ_05539958	GTGCCAGCAGCCGCGGTAA	GTGCCAGCMGCCGCGGTAA	7	0	0	FALSE	0	0	0	FALSE
HF_READ_05586136	GTCCCAACAGCCGCGGTAA	GTGCCAGCMGCCGCGGTAA	435	2	0	FALSE	0	0	0.8	FALSE
HF_READ_05172168	GTGCCAGCAGCCGCGGTAA	GTGCCAGCMGCCGCGGTAA	212	0	0	FALSE	0	0	0	FALSE
HF_READ_05173690	GAATCAGCGCGTCGCGGTGA	GTGCCAGC-MGCCGCGGTAA	294	4	1	FALSE	1	0	3.6	FALSE
HF_READ_05020746	ATGCAAGTCGAACGCAGTAG	GTGCCAGCMGC-CGCGGTAA	55	5	0	TRUE	1	0	6	FALSE
HF_READ_05348913	CTGCAACTCGCCTACGTGA	GTGCCAGCMGCCGCGGTAA	169	7	1	FALSE	0	0	3.8	FALSE
HF_READ_05156726	GGATCAGCGCGCCGCGGTGA	GTGCCAGC-MGCCGCGGTAA	287	3	1	FALSE	1	0	3.2	FALSE
HF_READ_04802993	AGGGCAGGCGCCGAGGTAG	GTGCCAGCMGCCGCGGTAA	246	5	0	TRUE	0	0	5	FALSE
HF_READ_04905265	GTCGTAGCTAACGCGTTAA	GTGCCAGCMGCCGCGGTAA	100	6	1	FALSE	0	0	3.4	FALSE
HF_READ_05336423	GAATCAGCATGTCGCGGTGA	GTGCCAGCM-GCCGCGGTAA	88	4	1	FALSE	1	0	3.6	FALSE
HF_READ_04974680	GTGGCAGACGGGTGAGTAA	GTGCCAGCMGCCGCGGTAA	86	7	0	FALSE	0	0	2.8	FALSE
HF_READ_05479192	GTGGCAGACGGGTGAGTAA	GTGCCAGCMGCCGCGGTAA	86	7	0	FALSE	0	0	2.8	FALSE
HF_READ_04961854	GTGCCAGCAGCCGCGGTAA	GTGCCAGCMGCCGCGGTAA	517	0	0	FALSE	0	0	0	FALSE
HF_READ_05229576	GTGC-AGCAGCCGCGGTAA	GTGCCAGCMGCCGCGGTAA	203	0	0	FALSE	1	0	1	FALSE
HF_READ_05430518	GTGCCAGCAGCCGCGGTAA	GTGCCAGCMGCCGCGGTAA	498	0	0	FALSE	0	0	0	FALSE
HF_READ_05401992	ATGCAAGTCGAACGCAGTAG	GTGCCAGCMGC-CGCGGTAA	47	5	0	TRUE	1	0	6	FALSE
HF_READ_04812912	GTGGCAGACGGGTGAGTAA	GTGCCAGCMGCCGCGGTAA	76	7	0	FALSE	0	0	2.8	FALSE
HF_READ_05113463	GTGCCAGCAGCCGCGGTAA	GTGCCAGCMGCCGCGGTAA	457	0	0	FALSE	0	0	0	FALSE
HF_READ_05354223	GTGCCAGCAGCCGCGGTAA	GTGCCAGCMGCCGCGGTAA	199	0	0	FALSE	0	0	0	FALSE
HF_READ_05075187	GAGCTAGCAAATCCCATAA	GTGCCAGCMGCCGCGGTAA	19	7	1	FALSE	0	0	3.8	FALSE
HF_READ_05421597	GAGGCAGCCAACCACGGTAA	GTGCCAGCMG-CCGCGGTAA	471	4	0	FALSE	1	0	2.6	FALSE
HF_READ_05483155	GAATCAGCATGTCGCGGTGA	GTGCCAGCM-GCCGCGGTAA	60	4	1	FALSE	1	0	3.6	FALSE
HF_READ_04973113	GTTGCACCAGAAGTGGTTA	GTGCCAGCMGCCGCGGTAA	329	6	1	FALSE	0	0	3.4	FALSE
HF_READ_05090570	GTTGCACCAGAAGTGGTTA	GTGCCAGCMGCCGCGGTAA	197	6	1	FALSE	0	0	3.4	FALSE
HF_READ_05397760	GTTGCACCAGAAGTGGTTA	GTGCCAGCMGCCGCGGTAA	188	6	1	FALSE	0	0	3.4	FALSE
HF_READ_05380659	GAGGCAGCCAACCACGGTAA	GTGCCAGCMG-CCGCGGTAA	577	4	0	FALSE	1	0	2.6	FALSE
HF_READ_05101609	GAGCTAGCAAATCCCATAA	GTGCCAGCMGCCGCGGTAA	27	7	1	FALSE	0	0	3.8	FALSE
HF_READ_05043268	GTGCCAGCAGCCGCGGTAA	GTGCCAGCMGCCGCGGTAA	499	0	0	FALSE	0	0	0	FALSE
HF_READ_05600522	GTGCCAGCAGCCGCGGTAA	GTGCCAGCMGCCGCGGTAA	497	0	0	FALSE	0	0	0	FALSE
HF_READ_05460384	TACCTGTTGGTGGGGTAA	TGCCAGCMGCCGCGGTAA	0	7	0	FALSE	0	0	2.8	TRUE
HF_READ_04850018	GTGCCCTTCTCTACGGAAT	GTGCCAGCMGCCGCGGTAA	116	6	1	TRUE	0	0	6.4	FALSE
HF_READ_05187383	GAGGCAGTCGACCACGGTAA	GTGCCAGCMG-CCGCGGTAA	364	4	0	FALSE	1	0	2.6	FALSE
HF_READ_05534825	GAGGCAGCCGACCACGGTAA	GTGCCAGCMG-CCGCGGTAA	226	3	0	FALSE	1	0	2.2	FALSE
HF_READ_04969037	GGGCCCGCACAAGCGGTGG	GTGCCAGCMGCCGCGGTAA	50	5	1	TRUE	0	0	6	FALSE
HF_READ_04953912	GGATTAGCAGCCCTGGTAG	GTGCCAGCMGCCGCGGTAA	6	6	0	TRUE	0	0	5.4	FALSE
HF_READ_04874371	GTGCCAGCAGCCGCGGTAA	GTGCCAGCMGCCGCGGTAA	287	0	0	FALSE	0	0	0	FALSE
HF_READ_05462003	GTGCCAGCAGCCGCGGTAA	GTGCCAGCMGCCGCGGTAA	502	0	0	FALSE	0	0	0	FALSE
HF_READ_05592031	GTGCCAGCAGCCGCGGTAA	GTGCCAGCMGCCGCGGTAA	523	0	0	FALSE	0	0	0	TRUE
HF_READ_05579386	GTGGCAGACGGGTGAGTAA	GTGCCAGCMGCCGCGGTAA	86	7	0	FALSE	0	0	2.8	FALSE
HOT_READ_85750887	GAGGCAGCCGGCCACGGTAA	GTGCCAGCMG-CCGCGGTAA	338	3	0	FALSE	1	0	2.2	FALSE
HF_READ_05392521	GGATCAGCATGCCGCGGTGA	GTGCCAGCM-GCCGCGGTAA	55	3	1	FALSE	1	0	3.2	FALSE
HF_READ_05421913	GTGCCAGCAGGAGCGGTAA	GTGCCAGCMGCCGCGGTAA	304	2	0	FALSE	0	0	0.8	FALSE
HF_READ_04848831	GTGGCAGACGGGTGAGTAA	GTGCCAGCMGCCGCGGTAA	86	7	0	FALSE	0	0	2.8	FALSE
HF_READ_05427572	GTGGCAGACGGGTGAGTAA	GTGCCAGCMGCCGCGGTAA	86	7	0	FALSE	0	0	2.8	FALSE
HF_READ_04778423	CAGCAGCCGCGGTAA	CAGCMGCCGCGGTAA	0	0	0	FALSE	0	0	0	TRUE
HF_READ_04989142	TTGCCAGCATTAGTTGGCA	GTGCCAGCMGCCGCGGTAA	17	6	2	FALSE	0	0	4.4	FALSE
HF_READ_05009006	GTTGCAGCATTAGTGGGCA	GTGCCAGCMGCCGCGGTAA	109	6	2	FALSE	0	0	4.4	FALSE
HF_READ_04992056	GGATCAGCGCGCCGCGGTGA	GTGCCAGC-MGCCGCGGTAA	202	3	1	FALSE	1	0	3.2	FALSE
HF_READ_05067479	GAGCTAGCAAATCCCATAA	GTGCCAGCMGCCGCGGTAA	71	7	1	FALSE	0	0	3.8	FALSE
HF_READ_04784230	AAGTCATCAGGCGCCTTAC	GTGCCAGCMGCCGCGGTAA	239	6	1	TRUE	0	0	6.4	FALSE
HF_READ_04848301	GTCCCGCAAGGAGCGCAAA	GTGCCAGCMGCCGCGGTAA	30	6	2	FALSE	0	0	4.4	FALSE
HF_READ_05200589	GAGCTAGCAAATCCCATAA	GTGCCAGCMGCCGCGGTAA	167	7	1	FALSE	0	0	3.8	FALSE
HF_READ_05586489	GAGGCAGCAGTGGGGGAAT	GTGCCAGCMGCCGCGGTAA	341	5	1	TRUE	0	0	6	FALSE
HF_READ_04920099	TAGTCAGCGACTGGGGTGA	GTGCCAGCMGCCGCGGTAA	509	7	1	FALSE	0	0	3.8	FALSE
HF_READ_04897941	GAGCTAGCAAATCCCATAA	GTGCCAGCMGCCGCGGTAA	141	7	1	FALSE	0	0	3.8	FALSE
HF_READ_05464543	GAGCTAGCAAATCCCATAA	GTGCCAGCMGCCGCGGTAA	89	7	1	FALSE	0	0	3.8	FALSE
HF_READ_04926106	GAGCTAGCAAATCCCATAA	GTGCCAGCMGCCGCGGTAA	73	7	1	FALSE	0	0	3.8	FALSE
HF_READ_05409554	GAGCTAGCAAATCCCATAA	GTGCCAGCMGCCGCGGTAA	73	7	1	FALSE	0	0	3.8	FALSE
HF_READ_04956898	GAGCTAGCAAATCCCATAA	GTGCCAGCMGCCGCGGTAA	38	7	1	FALSE	0	0	3.8	FALSE
HF_READ_04953967	GAGCTAGCAAATCCCATAA	GTGCCAGCMGCCGCGGTAA	63	7	1	FALSE	0	0	3.8	FALSE
HF_READ_04971244	GAGCTAGCAAATCCCATAA	GTGCCAGCMGCCGCGGTAA	63	7	1	FALSE	0	0	3.8	FALSE
HF_READ_05502836	CTGCAACTCGCCTACGTGA	GTGCCAGCMGCCGCGGTAA	36	7	1	FALSE	0	0	3.8	FALSE
HOT_READ_85743760	GTAACAGCATGACGCGGTGA	GTGCCAGCM-GCCGCGGTAA	255	3	1	FALSE	1	0	3.2	FALSE
HF_READ_05061530	TTGCCAGCATTAGTGGGCA	GTGCCAGCMGCCGCGGTAA	60	5	2	FALSE	0	0	4	FALSE
HF_READ_05384907	GTGCCAGCAGCCGCGGTAT	GTGCCAGCMGCCGCGGTAA	498	0	0	TRUE	0	0	3	FALSE
HF_READ_05385219	GTACCGGAAGGTGCGGATG	GTGCCAGCMGCCGCGGTAA	315	5	2	TRUE	0	0	7	FALSE
HF_READ_04781606	GGATCAGCACGCCGCGGTGA	GTGCCAGCM-GCCGCGGTAA	87	3	1	FALSE	1	0	3.2	FALSE
HF_READ_05026483	GTGCCAGCAGCCGCGGTAA	GTGCCAGCMGCCGCGGTAA	67	0	0	FALSE	0	0	0	FALSE
HF_READ_05196544	TAGCTAGTTGGTGAGGTAA	GTGCCAGCMGCCGCGGTAA	211	8	0	FALSE	0	0	3.2	FALSE
HF_READ_05481151	TAGCTAGTTGGTGGGGTAA	GTGCCAGCMGCCGCGGTAA	234	8	0	FALSE	0	0	3.2	FALSE
HF_READ_05042752	GTGCCAGCAGCCGCGGTAA	GTGCCAGCMGCCGCGGTAA	298	0	0	FALSE	0	0	0	FALSE
HF_READ_05219574	GGATCAGCGCGCCGCGGTGA	GTGCCAGC-MGCCGCGGTAA	335	3	1	FALSE	1	0	3.2	FALSE
HF_READ_04910438	GGATCAGCGCGCCGCGGTGA	GTGCCAGC-MGCCGCGGTAA	146	3	1	FALSE	1	0	3.2	FALSE
HF_READ_05460406	GGATCAGCGCGCCGCGGTGA	GTGCCAGC-MGCCGCGGTAA	95	3	1	FALSE	1	0	3.2	FALSE
HF_READ_05568213	GGATCAGCGCGCCGCGGTGA	GTGCCAGC-MGCCGCGGTAA	107	3	1	FALSE	1	0	3.2	FALSE
HF_READ_04770805	GAACTAGTGACTGGGGTGA	GTGCCAGCMGCCGCGGTAA	463	8	1	FALSE	0	0	4.2	FALSE
HF_READ_05236493	GTTCCTTCGGGAGCGATTA	GTGCCAGCMGCCGCGGTAA	66	6	2	FALSE	0	0	4.4	FALSE
HF_READ_04810601	TAGCTAGTTGGTGAGGTAA	GTGCCAGCMGCCGCGGTAA	216	8	0	FALSE	0	0	3.2	FALSE
HF_READ_04842098	GTGGCAGACGGGTGAGTAA	GTGCCAGCMGCCGCGGTAA	86	7	0	FALSE	0	0	2.8	FALSE
HF_READ_05306123	CTGCAACTCGACTCCGTGA	GTGCCAGCMGCCGCGGTAA	265	7	1	FALSE	0	0	3.8	FALSE
HF_READ_05204104	GGATCAGCGCGCCGCGGTGA	GTGCCAGC-MGCCGCGGTAA	196	3	1	FALSE	1	0	3.2	FALSE
HF_READ_05520940	GTACCGGAAGGTGCGGCTG	GTGCCAGCMGCCGCGGTAA	527	5	2	TRUE	0	0	7	FALSE
HF_READ_04911780	GGGTCAGCATACTGCGGTGA	GTGCCAGCMGCC-GCGGTAA	267	4	1	FALSE	1	0	3.6	FALSE
HF_READ_04763575	GTGCCAGCAGCCGCGGTAA	GTGCCAGCMGCCGCGGTAA	239	0	0	FALSE	0	0	0	FALSE
HF_READ_05364214	GGATCAGCGCGCCGCGGTGA	GTGCCAGC-MGCCGCGGTAA	87	3	1	FALSE	1	0	3.2	FALSE
HF_READ_04888888	GAGCTAGCAAATCCCATAA	GTGCCAGCMGCCGCGGTAA	81	7	1	FALSE	0	0	3.8	FALSE
HF_READ_04879497	GAGCTAGCAAATCCCATAA	GTGCCAGCMGCCGCGGTAA	143	7	1	FALSE	0	0	3.8	FALSE
HF_READ_04823621	CTGCAACTCGCTACGTGAA	GTGCCAGCMGCCGCGGTAA	147	6	2	FALSE	0	0	4.4	FALSE
HOT_READ_85750778	GTACCGGAAGGTGCGGCTG	GTGCCAGCMGCCGCGGTAA	329	5	2	TRUE	0	0	7	FALSE
HF_READ_05102884	CTGCAACTCGCCTACGTGA	GTGCCAGCMGCCGCGGTAA	13	7	1	FALSE	0	0	3.8	FALSE
HF_READ_05461807	GAGGCAGCAGTAGGGAATA	GTGCCAGCMGCCGCGGTAA	97	5	3	FALSE	0	0	5	FALSE
HF_READ_05191214	GTACCGGAAGGTGCGGCTG	GTGCCAGCMGCCGCGGTAA	193	5	2	TRUE	0	0	7	FALSE
HF_READ_04800342	GAGCTAGCAAATCCCATAA	GTGCCAGCMGCCGCGGTAA	50	7	1	FALSE	0	0	3.8	FALSE
HF_READ_05488786	TCGCTAGTAATCGCAGGTCA	GTGCCAGCMGCCGC-GGTAA	22	6	1	FALSE	1	0	4.4	FALSE
HF_READ_05097445	GTGCCAGCAGCCGCGGTAA	GTGCCAGCMGCCGCGGTAA	96	0	0	FALSE	0	0	0	FALSE
HF_READ_05432116	GTGGCAGACGGGTGAGTAA	GTGCCAGCMGCCGCGGTAA	86	7	0	FALSE	0	0	2.8	FALSE
HF_READ_05563228	CCGGTAGTCCACGCCGTAA	GTGCCAGCMGCCGCGGTAA	159	8	0	FALSE	0	0	3.2	FALSE
HF_READ_05403924	GGATCAGCGCGCCGCGGTGA	GTGCCAGC-MGCCGCGGTAA	112	3	1	FALSE	1	0	3.2	FALSE
HF_READ_05179596	GGATCAGCGCGCCGCGGTGA	GTGCCAGC-MGCCGCGGTAA	275	3	1	FALSE	1	0	3.2	FALSE
HF_READ_04951948	GTGCCAGCAGCCGCGGTAA	GTGCCAGCMGCCGCGGTAA	522	0	0	FALSE	0	0	0	FALSE
HF_READ_04994294	GTGCCAGCAGCCGCGGTAA	GTGCCAGCMGCCGCGGTAA	522	0	0	FALSE	0	0	0	FALSE
HF_READ_05411529	GTGCCAGCAGCCGCGGTAA	GTGCCAGCMGCCGCGGTAA	522	0	0	FALSE	0	0	0	FALSE
HF_READ_05177040	CTGCAACTCGACTCCGTGA	GTGCCAGCMGCCGCGGTAA	64	7	1	FALSE	0	0	3.8	FALSE
HF_READ_05095367	CTGCCCGCGTAAGCGGTGA	GTGCCAGCMGCCGCGGTAA	95	6	1	FALSE	0	0	3.4	FALSE
HF_READ_05515962	GAGCAAACGGCGACGTTAA	GTGCCAGCMGCCGCGGTAA	75	6	1	FALSE	0	0	3.4	FALSE
HF_READ_04974174	GATCAGAACGCCACGGTGA	GTGCCAGCMGCCGCGGTAA	104	7	1	FALSE	0	0	3.8	FALSE
HF_READ_05594998	GTGGCAGACGGGTGAGTAA	GTGCCAGCMGCCGCGGTAA	86	7	0	FALSE	0	0	2.8	FALSE
HF_READ_05212728	GTGCCAGCAGCCGCGGTAA	GTGCCAGCMGCCGCGGTAA	524	0	0	FALSE	0	0	0	FALSE
HF_READ_05621083	TAGTCAGCGACTGGGGTGA	GTGCCAGCMGCCGCGGTAA	366	7	1	FALSE	0	0	3.8	FALSE
HF_READ_05089823	TAGTCAGCGACTGGGGTGA	GTGCCAGCMGCCGCGGTAA	173	7	1	FALSE	0	0	3.8	FALSE
HF_READ_05012994	GAGCTAGCAAATCCCATAA	GTGCCAGCMGCCGCGGTAA	86	7	1	FALSE	0	0	3.8	FALSE
HF_READ_05103233	TAGTCAGCGACTGGGGTGA	GTGCCAGCMGCCGCGGTAA	344	7	1	FALSE	0	0	3.8	FALSE
HF_READ_04956514	TAGTCAGCGACTGGGGTGA	GTGCCAGCMGCCGCGGTAA	392	7	1	FALSE	0	0	3.8	FALSE
HF_READ_04903944	GCGCCAACCTCCACTTTTA	GTGCCAGCMGCCGCGGTAA	86	5	2	FALSE	0	0	4	FALSE
HF_READ_05103286	GGATCAGCGCGCCGCGGTGA	GTGCCAGC-MGCCGCGGTAA	314	3	1	FALSE	1	0	3.2	FALSE
HF_READ_05035996	GGATCAGCGCGCCGCGGTGA	GTGCCAGC-MGCCGCGGTAA	207	3	1	FALSE	1	0	3.2	FALSE
HF_READ_05403977	TAGTCAGCGACTGGGGTGA	GTGCCAGCMGCCGCGGTAA	192	7	1	FALSE	0	0	3.8	FALSE
HF_READ_05549170	TAGTCAGCGACTGGGGTGA	GTGCCAGCMGCCGCGGTAA	212	7	1	FALSE	0	0	3.8	FALSE
HF_READ_05540618	GGATCAGCGCGCCGCGGTGA	GTGCCAGC-MGCCGCGGTAA	82	3	1	FALSE	1	0	3.2	FALSE
HF_READ_05453397	TAGTCAGCGACTGGGGTGA	GTGCCAGCMGCCGCGGTAA	235	7	1	FALSE	0	0	3.8	FALSE
HF_READ_05475467	TAGTCAGCGACTGGGGTGA	GTGCCAGCMGCCGCGGTAA	250	7	1	FALSE	0	0	3.8	FALSE
HF_READ_05392047	GGATCAGCGCGCCGCGGTGA	GTGCCAGC-MGCCGCGGTAA	148	3	1	FALSE	1	0	3.2	FALSE
HF_READ_04951003	GGATCAGCGCGCCGCGGTGA	GTGCCAGC-MGCCGCGGTAA	194	3	1	FALSE	1	0	3.2	FALSE
HF_READ_05097040	TAGTCAGCGACTGGGGTGA	GTGCCAGCMGCCGCGGTAA	283	7	1	FALSE	0	0	3.8	FALSE
HF_READ_05403124	TAGTCAGCGACTGGGGTGA	GTGCCAGCMGCCGCGGTAA	295	7	1	FALSE	0	0	3.8	FALSE
HF_READ_05367124	GGATCAGCGCGCCGCGGTGA	GTGCCAGC-MGCCGCGGTAA	247	3	1	FALSE	1	0	3.2	FALSE
HF_READ_05436602	GGATCAGCGCGCCGCGGTGA	GTGCCAGC-MGCCGCGGTAA	158	3	1	FALSE	1	0	3.2	FALSE
HF_READ_05452912	TAGTCAGCGACTGGGGTGA	GTGCCAGCMGCCGCGGTAA	167	7	1	FALSE	0	0	3.8	FALSE
HOT_READ_85777961	GTGCCAGCAGCCGCGGTAA	GTGCCAGCMGCCGCGGTAA	86	0	0	FALSE	0	0	0	FALSE
HF_READ_05095592	GTGGCAGACGGGTGAGTAA	GTGCCAGCMGCCGCGGTAA	76	7	0	FALSE	0	0	2.8	FALSE
HF_READ_04905345	GAGCTAGCAAATCCCATAA	GTGCCAGCMGCCGCGGTAA	77	7	1	FALSE	0	0	3.8	FALSE
HF_READ_05019070	GAGCTAGCAATTCCCATAA	GTGCCAGCMGCCGCGGTAA	291	7	1	FALSE	0	0	3.8	FALSE
HF_READ_04809478	GGATCAGCACGCCGCGGTGA	GTGCCAGCM-GCCGCGGTAA	59	3	1	FALSE	1	0	3.2	FALSE
HF_READ_05618402	GTACCGGAAGGTGCGGCTG	GTGCCAGCMGCCGCGGTAA	369	5	2	TRUE	0	0	7	FALSE
HF_READ_04798519	TTGCCAGCACTTCGGGTGG	GTGCCAGCMGCCGCGGTAA	107	6	1	TRUE	0	0	6.4	FALSE
HF_READ_04944605	GATCAACGCGCCGCGGTGA	GTGCCAGCMGCCGCGGTAA	352	5	1	FALSE	0	0	3	FALSE
HF_READ_05439014	TAGTCAGCGACTGGGGTGA	GTGCCAGCMGCCGCGGTAA	313	7	1	FALSE	0	0	3.8	FALSE
HF_READ_05182874	GGATCAGCGCGCCGCGGTGA	GTGCCAGC-MGCCGCGGTAA	43	3	1	FALSE	1	0	3.2	FALSE
HF_READ_05609804	GTGCCAGCAGCCGCGGTAA	GTGCCAGCMGCCGCGGTAA	503	0	0	FALSE	0	0	0	FALSE
HF_READ_04984387	GTGCCAGCAGCCGCGGTAA	GTGCCAGCMGCCGCGGTAA	317	0	0	FALSE	0	0	0	FALSE
HOT_READ_85784133	TTGCAAGCTTTCGCTCTAG	GTGCCAGCMGCCGCGGTAA	218	6	1	TRUE	0	0	6.4	FALSE
HF_READ_05149360	GTGTCCTAACCCTCGGGAA	GTGCCAGCMGCCGCGGTAA	104	6	1	FALSE	0	0	3.4	FALSE
HF_READ_05394076	GTGCCAGCAGCCGCGGTAA	GTGCCAGCMGCCGCGGTAA	319	0	0	FALSE	0	0	0	FALSE
HF_READ_05450009	GTGCCAGCAGCGACGGCAA	GTGCCAGCMGCCGCGGTAA	244	2	1	FALSE	0	0	1.8	FALSE
HF_READ_04857423	CTACGGGAGGCAGCAGTAA	GTGCCAGCMGCCGCGGTAA	303	8	0	FALSE	0	0	3.2	FALSE
HF_READ_04950364	TAGTCAGCGACTGGGGTGA	GTGCCAGCMGCCGCGGTAA	261	7	1	FALSE	0	0	3.8	FALSE
HF_READ_05241420	TAGTCAGCGACTGGGGTGA	GTGCCAGCMGCCGCGGTAA	291	7	1	FALSE	0	0	3.8	FALSE
HF_READ_05515402	GTGCCAGCAGCCGCGGTAA	GTGCCAGCMGCCGCGGTAA	508	0	0	FALSE	0	0	0	FALSE
HF_READ_04975494	GTGCCAGCAGCCGCGGTAA	GTGCCAGCMGCCGCGGTAA	33	0	0	FALSE	0	0	0	FALSE
HF_READ_04972622	GTGCCAGCAGCCGCGGTAA	GTGCCAGCMGCCGCGGTAA	33	0	0	FALSE	0	0	0	FALSE
HF_READ_05458162	CAGCTAGTTGGTGAGGTAA	GTGCCAGCMGCCGCGGTAA	243	8	0	FALSE	0	0	3.2	FALSE
HF_READ_05162999	GGATCAGCATGCCGCGGTGA	GTGCCAGCM-GCCGCGGTAA	5	3	1	FALSE	1	0	3.2	FALSE
HF_READ_04988043	CTGGTAGTCCACGCCCTAA	GTGCCAGCMGCCGCGGTAA	55	7	1	FALSE	0	0	3.8	FALSE
HF_READ_04922724	CTGGTAGTCCACGCCCTAA	GTGCCAGCMGCCGCGGTAA	55	7	1	FALSE	0	0	3.8	FALSE
HF_READ_05429046	GTGCCAGCAGCCGCGGTAA	GTGCCAGCMGCCGCGGTAA	505	0	0	FALSE	0	0	0	FALSE
HF_READ_05441842	GTGGCAGACGGGTGAGTAA	GTGCCAGCMGCCGCGGTAA	84	7	0	FALSE	0	0	2.8	FALSE
HF_READ_05008288	TAGCTAGTTGGTGAGGTAA	GTGCCAGCMGCCGCGGTAA	214	8	0	FALSE	0	0	3.2	FALSE
HF_READ_05170664	GAGGAAGCTGTCGAAGGTA	GTGCCAGCMGCCGCGGTAA	143	7	2	FALSE	0	0	4.8	FALSE
HF_READ_04763384	GTGGCAGACGGGTGAGTAA	GTGCCAGCMGCCGCGGTAA	76	7	0	FALSE	0	0	2.8	FALSE
HF_READ_04919131	GAGCTAGCAAATCCCATAA	GTGCCAGCMGCCGCGGTAA	39	7	1	FALSE	0	0	3.8	FALSE
HF_READ_05203787	GGATCAGCGCGCCGCGGTGA	GTGCCAGC-MGCCGCGGTAA	47	3	1	FALSE	1	0	3.2	FALSE
HF_READ_05429859	GGATCAGCGCGCCGCGGTGA	GTGCCAGC-MGCCGCGGTAA	124	3	1	FALSE	1	0	3.2	FALSE
HF_READ_04912768	GTACCGGAAGGTGCGGCTG	GTGCCAGCMGCCGCGGTAA	155	5	2	TRUE	0	0	7	FALSE
HF_READ_05503829	GAGGCAGCAGGCCACGGTAA	GTGCCAGCMG-CCGCGGTAA	113	3	0	FALSE	1	0	2.2	FALSE
HF_READ_05155348	GGATCAGCGCGCCGCGGTGA	GTGCCAGC-MGCCGCGGTAA	36	3	1	FALSE	1	0	3.2	FALSE
HF_READ_05609136	GTGGCGGACGGGTGAGTAA	GTGCCAGCMGCCGCGGTAA	88	8	0	FALSE	0	0	3.2	FALSE
HF_READ_05366335	GGGCTACAACACGTGCTAC	GTGCCAGCMGCCGCGGTAA	5	7	1	TRUE	0	0	6.8	FALSE
HF_READ_05095853	GTGGCGGACGGGTGAGTAA	GTGCCAGCMGCCGCGGTAA	88	8	0	FALSE	0	0	3.2	FALSE
HF_READ_04808179	TAGCTAGTTGGTGAGGTAA	GTGCCAGCMGCCGCGGTAA	214	8	0	FALSE	0	0	3.2	FALSE
HF_READ_05017582	GTGGCGGACGGGTGAGTAA	GTGCCAGCMGCCGCGGTAA	81	8	0	FALSE	0	0	3.2	FALSE
HF_READ_05012166	TAGCTAGTTGGTGAGGTAA	GTGCCAGCMGCCGCGGTAA	214	8	0	FALSE	0	0	3.2	FALSE
HF_READ_05456682	TAGCTAGTTGGTGAGGTAA	GTGCCAGCMGCCGCGGTAA	214	8	0	FALSE	0	0	3.2	FALSE
HF_READ_04934006	GTGGCGGACGGGTGAGTAA	GTGCCAGCMGCCGCGGTAA	82	8	0	FALSE	0	0	3.2	FALSE
HF_READ_05501257	GTGGCGGACGGGTGAGTAA	GTGCCAGCMGCCGCGGTAA	86	8	0	FALSE	0	0	3.2	FALSE
HF_READ_04815503	GTGGCGGACGGGTGAGTAA	GTGCCAGCMGCCGCGGTAA	88	8	0	FALSE	0	0	3.2	FALSE
HF_READ_04970235	GTGGCGGACGGGTGAGTAA	GTGCCAGCMGCCGCGGTAA	88	8	0	FALSE	0	0	3.2	FALSE
HF_READ_04826536	GTGGCGGACGGGTGAGTAA	GTGCCAGCMGCCGCGGTAA	88	8	0	FALSE	0	0	3.2	FALSE
HF_READ_04980575	GTGGCGGACGGGTGAGTAA	GTGCCAGCMGCCGCGGTAA	88	8	0	FALSE	0	0	3.2	FALSE
HF_READ_04976473	GTACCGGAAGGTGCGGCTG	GTGCCAGCMGCCGCGGTAA	155	5	2	TRUE	0	0	7	FALSE
HF_READ_05130265	TAGTCAGCGACTGGGGTGA	GTGCCAGCMGCCGCGGTAA	145	7	1	FALSE	0	0	3.8	FALSE
HF_READ_05139998	TAGTCAGCGACTGGGGTGA	GTGCCAGCMGCCGCGGTAA	306	7	1	FALSE	0	0	3.8	FALSE
HF_READ_05241570	GTTGCACCAGAAGTGGCTA	GTGCCAGCMGCCGCGGTAA	219	6	2	FALSE	0	0	4.4	FALSE
HF_READ_05489184	ATGCAAGTCGA-GCGGTAA	GTGCCAGCMGCCGCGGTAA	53	4	0	FALSE	1	0	2.6	FALSE
HF_READ_05361351	CTGGCGGCGTGCTTGATAC	GTGCCAGCMGCCGCGGTAA	29	8	1	TRUE	0	0	7.2	FALSE
HF_READ_04975525	GAATCAGCATGTCGCGGTGA	GTGCCAGCM-GCCGCGGTAA	90	4	1	FALSE	1	0	3.6	FALSE
HF_READ_05026843	GAACGAACCTTCGGGTTAG	GTGCCAGCMGCCGCGGTAA	70	7	1	TRUE	0	0	6.8	FALSE
HF_READ_05326950	GTGGCAAACGGGTGAGTAA	GTGCCAGCMGCCGCGGTAA	85	8	0	FALSE	0	0	3.2	FALSE
HF_READ_05550595	GATCAGCATGTCGCGGTGA	GTGCCAGCMGCCGCGGTAA	0	8	1	FALSE	0	0	4.2	TRUE
HF_READ_05580398	GTGGCGGACGGGTGAGTAA	GTGCCAGCMGCCGCGGTAA	93	8	0	FALSE	0	0	3.2	FALSE
HF_READ_05303419	GTGGCGCACGGGTGAGTAA	GTGCCAGCMGCCGCGGTAA	85	9	0	FALSE	0	0	3.6	FALSE
HF_READ_04913228	GAATCAGCAATGTCGCGGTGA	GTGCCAGCM--GCCGCGGTAA	9	4	1	FALSE	2	0	4.6	FALSE
HF_READ_05046485	GTGCATCCCGCGGAGGAGG	GTGCCAGCMGCCGCGGTAA	64	5	2	TRUE	0	0	7	FALSE
HF_READ_05364213	GTACCGGAAGGTGCGGCTG	GTGCCAGCMGCCGCGGTAA	214	5	2	TRUE	0	0	7	FALSE
HF_READ_04889048	ATGAACGCTGGCGGCGTGC	GTGCCAGCMGCCGCGGTAA	25	8	1	TRUE	0	0	7.2	FALSE
HF_READ_05187055	TAGCTAGTAGGTGTGGTAA	GTGCCAGCMGCCGCGGTAA	239	7	0	FALSE	0	0	2.8	FALSE
HF_READ_05285693	GAATCAGAATGTCGCGGTGA	GTGCCAGCM-GCCGCGGTAA	14	5	1	FALSE	1	0	4	FALSE
HF_READ_05164687	CTGCCCTCAGAGGGGATAA	GTGCCAGCMGCCGCGGTAA	117	6	1	FALSE	0	0	3.4	FALSE
HF_READ_05109198	CTGCCCTCAGAGGGGATAA	GTGCCAGCMGCCGCGGTAA	117	6	1	FALSE	0	0	3.4	FALSE
HF_READ_04920653	GTGGCGGACGGGTGAGTAA	GTGCCAGCMGCCGCGGTAA	87	8	0	FALSE	0	0	3.2	FALSE
HF_READ_05021738	CTGCCCTCAGAGGGGATAA	GTGCCAGCMGCCGCGGTAA	117	6	1	FALSE	0	0	3.4	FALSE
HF_READ_04870010	GTGGCGGACGGGTGAGTAA	GTGCCAGCMGCCGCGGTAA	87	8	0	FALSE	0	0	3.2	FALSE
HF_READ_04983886	CTGCCCTCAGAGGGGATAA	GTGCCAGCMGCCGCGGTAA	115	6	1	FALSE	0	0	3.4	FALSE
HF_READ_04970722	TAGGCTGTTGGTGAGGTAA	GTGCCAGCMGCCGCGGTAA	235	9	0	FALSE	0	0	3.6	FALSE
HF_READ_05618524	CTGCCCTCAGAGGGGATAA	GTGCCAGCMGCCGCGGTAA	115	6	1	FALSE	0	0	3.4	FALSE
HF_READ_05596659	GTGGCGGACGGGTGAGTAA	GTGCCAGCMGCCGCGGTAA	87	8	0	FALSE	0	0	3.2	FALSE
HF_READ_05151753	GAAGCAGCCGTCCACGGTAG	GTGCCAGCMG-CCGCGGTAA	149	4	0	TRUE	1	0	5.6	FALSE
HF_READ_05317854	GTGGCAGACGGGTGAGTAA	GTGCCAGCMGCCGCGGTAA	89	7	0	FALSE	0	0	2.8	FALSE
HF_READ_05512276	AGGACGGCCCCCACGGTAT	GTGCCAGCMGCCGCGGTAA	97	6	0	TRUE	0	0	5.4	FALSE
HF_READ_04799808	AAGCCGGCAGCAGGGGA	GTGCCAGCMGCCGCGGT	351	4	1	TRUE	0	0	5.6	TRUE
HF_READ_05426337	GTGCCAGCAGCCGCGGTAA	GTGCCAGCMGCCGCGGTAA	505	0	0	FALSE	0	0	0	FALSE
HF_READ_05347934	TAGTCAGCGACTGGGGTGA	GTGCCAGCMGCCGCGGTAA	169	7	1	FALSE	0	0	3.8	FALSE
HF_READ_05600223	GAGCAACCTACCTTAGTTA	GTGCCAGCMGCCGCGGTAA	120	8	1	FALSE	0	0	4.2	FALSE
HF_READ_05279153	ATGCAAGTCGAA-CGGTAA	GTGCCAGCMGCCGCGGTAA	53	5	0	FALSE	1	0	3	FALSE
HF_READ_04780710	ATGAACGCTGGCGGCGTGC	GTGCCAGCMGCCGCGGTAA	29	8	1	TRUE	0	0	7.2	FALSE
HF_READ_05092994	GAGAAAGTTTCTTCGGAAA	GTGCCAGCMGCCGCGGTAA	66	8	1	FALSE	0	0	4.2	FALSE
HF_READ_05258924	GTTCCTTCGGGAGCAATTA	GTGCCAGCMGCCGCGGTAA	66	7	2	FALSE	0	0	4.8	FALSE
HF_READ_05214702	GTTCCTTCGGGAGCGATTA	GTGCCAGCMGCCGCGGTAA	72	6	2	FALSE	0	0	4.4	FALSE
HF_READ_05574248	ACGCTGGCGGCATGGTTAA	GTGCCAGCMGCCGCGGTAA	28	8	1	FALSE	0	0	4.2	FALSE
HF_READ_04775212	GGATCAGCGCGCGCGGTGA	GTGCCAGCMGCCGCGGTAA	65	6	1	FALSE	0	0	3.4	FALSE
HF_READ_05547893	TAGTCAGCGACTGGGGTGA	GTGCCAGCMGCCGCGGTAA	97	7	1	FALSE	0	0	3.8	FALSE
HF_READ_05149180	GTGGCAGACGGGTGAGTAA	GTGCCAGCMGCCGCGGTAA	86	7	0	FALSE	0	0	2.8	FALSE
HF_READ_05532966	GTGGCAGACGGGTGAGTAA	GTGCCAGCMGCCGCGGTAA	77	7	0	FALSE	0	0	2.8	FALSE
HF_READ_05305238	AGGCAACCTGCCTTGGAGA	GTGCCAGCMGCCGCGGTAA	115	7	2	FALSE	0	0	4.8	FALSE
HF_READ_05312239	GTGAGTAACACGTAGGTAA	GTGCCAGCMGCCGCGGTAA	98	9	0	FALSE	0	0	3.6	FALSE
HF_READ_05272071	GGGCCTGCGGCCGATTAGC	GTGCCAGCMGCCGCGGTAA	230	5	3	TRUE	0	0	8	FALSE
HF_READ_05459007	GAGCAACCTACCTTAGTTA	GTGCCAGCMGCCGCGGTAA	120	8	1	FALSE	0	0	4.2	FALSE
HF_READ_05480450	GTCTCAGAGGCCGATCAAA	GTGCCAGCMGCCGCGGTAA	290	6	2	FALSE	0	0	4.4	FALSE
HF_READ_05398824	GTGGGAACTGCAGCTAATA	GTGCCAGCMGCCGCGGTAA	121	6	3	FALSE	0	0	5.4	FALSE
HF_READ_04967068	GTACCGGAAGGTGCGGCTG	GTGCCAGCMGCCGCGGTAA	238	5	2	TRUE	0	0	7	FALSE
HF_READ_05143473	GTACCCGAAGCCGGTGCCC	GTGCCAGCMGCCGCGGTAA	55	5	2	TRUE	0	0	7	FALSE
HF_READ_05180546	GAACGAACCTTCGGGTTAG	GTGCCAGCMGCCGCGGTAA	65	7	1	TRUE	0	0	6.8	FALSE
HF_READ_05017154	GCGTGAGAATCTGCCCTCA	GTGCCAGCMGCCGCGGTAA	97	7	2	FALSE	0	0	4.8	FALSE
HF_READ_04989394	GTACCGGAAGGTGCGGCTG	GTGCCAGCMGCCGCGGTAA	124	5	2	TRUE	0	0	7	FALSE
HF_READ_04961052	GTACCGGAAGGTGCGGCTG	GTGCCAGCMGCCGCGGTAA	124	5	2	TRUE	0	0	7	FALSE
HF_READ_05368079	GTACCGGAAGGTGCGGCTG	GTGCCAGCMGCCGCGGTAA	125	5	2	TRUE	0	0	7	FALSE
HF_READ_05588396	GTGGCAGACGGTGAGTATA	GTGCCAGCMGCCGCGGTAA	84	5	3	FALSE	0	0	5	FALSE
HF_READ_04903775	GTGGCAGACGGGTGAGTAA	GTGCCAGCMGCCGCGGTAA	82	7	0	FALSE	0	0	2.8	FALSE
HF_READ_05559959	GTGGCAGACGGGTGAGTAT	GTGCCAGCMGCCGCGGTAA	85	7	0	TRUE	0	0	5.8	FALSE
HF_READ_05211786	ATGCAAGTCGA-GCGGTAA	GTGCCAGCMGCCGCGGTAA	54	4	0	FALSE	1	0	2.6	FALSE
HF_READ_05393236	GTACCGGAAGGTGCGGCTG	GTGCCAGCMGCCGCGGTAA	123	5	2	TRUE	0	0	7	FALSE
HF_READ_05512154	ACGCTAGCGGCAGGCTTAA	GTGCCAGCMGCCGCGGTAA	28	7	1	FALSE	0	0	3.8	FALSE
HF_READ_05421296	ACGCTAGCGGCAGGCTTAA	GTGCCAGCMGCCGCGGTAA	25	7	1	FALSE	0	0	3.8	FALSE
HF_READ_04768889	ACGCTAGCGGCAGGCCTAA	GTGCCAGCMGCCGCGGTAA	25	7	1	FALSE	0	0	3.8	FALSE
HF_READ_05538125	GTGGCGGACGGGTGAGTAA	GTGCCAGCMGCCGCGGTAA	86	8	0	FALSE	0	0	3.2	FALSE
HF_READ_04887139	ACGCTGGCGGCAGGCCTAA	GTGCCAGCMGCCGCGGTAA	31	8	1	FALSE	0	0	4.2	FALSE
HF_READ_04928628	GTGGCGGACGGGTGAGTAA	GTGCCAGCMGCCGCGGTAA	96	8	0	FALSE	0	0	3.2	FALSE
HF_READ_04873232	GTGCCCAGATCTACGGAAT	GTGCCAGCMGCCGCGGTAA	114	6	1	TRUE	0	0	6.4	FALSE
HF_READ_05371256	ACGCTGGCGGCAGGCCTAA	GTGCCAGCMGCCGCGGTAA	35	8	1	FALSE	0	0	4.2	FALSE
HF_READ_05193278	GATCCTGGCTCAGAGTGAA	GTGCCAGCMGCCGCGGTAA	14	7	2	FALSE	0	0	4.8	FALSE
HF_READ_05429974	ACGCTGGCGGCACGCCTAA	GTGCCAGCMGCCGCGGTAA	35	9	1	FALSE	0	0	4.6	FALSE
HF_READ_05463860	GTGGCAGACGGGTGAGTAA	GTGCCAGCMGCCGCGGTAA	85	7	0	FALSE	0	0	2.8	FALSE
HF_READ_04765362	GTGGCAGACGGGTGAGTAA	GTGCCAGCMGCCGCGGTAA	86	7	0	FALSE	0	0	2.8	TRUE
HF_READ_05473673	GTGGCAGACGGGTGAGTAA	GTGCCAGCMGCCGCGGTAA	86	7	0	FALSE	0	0	2.8	FALSE
HF_READ_05272372	ATGCAAGTCGAACGAAGTAG	GTGCCAGCMGC-CGCGGTAA	55	6	0	TRUE	1	0	6.4	FALSE
HF_READ_05390487	GTGGCAGACGGGTGAGTAA	GTGCCAGCMGCCGCGGTAA	86	7	0	FALSE	0	0	2.8	FALSE
HF_READ_05136606	GTGGCAGACGGGTGAGTAA	GTGCCAGCMGCCGCGGTAA	76	7	0	FALSE	0	0	2.8	FALSE
HF_READ_05073893	GTGGCAGACGGGTGAGTAA	GTGCCAGCMGCCGCGGTAA	86	7	0	FALSE	0	0	2.8	FALSE
HF_READ_05443415	CTGGAAGGTGCGGCTGGAT	GTGCCAGCMGCCGCGGTAA	156	7	1	TRUE	0	0	6.8	FALSE
HF_READ_05552684	GTGGCAGACGGGTGAGTAA	GTGCCAGCMGCCGCGGTAA	86	7	0	FALSE	0	0	2.8	FALSE
HF_READ_05123087	GATGCAGCGGGCTCTCGAA	GTGCCAGCMGCCGCGGTAA	167	7	2	FALSE	0	0	4.8	FALSE
HF_READ_04783994	CTGCCCTCAGGAGGGGAAC	GTGCCAGCMGCCGCGGTAA	109	6	1	TRUE	0	0	6.4	FALSE
HF_READ_05333154	GTTCCTTCGGGAGCAATTA	GTGCCAGCMGCCGCGGTAA	65	7	2	FALSE	0	0	4.8	FALSE
HF_READ_05103825	GAGACTGCCGGTGACAAAC	GTGCCAGCMGCCGCGGTAA	43	7	2	TRUE	0	0	7.8	FALSE
HF_READ_05104394	GAGACTGCCGGTGACAAAC	GTGCCAGCMGCCGCGGTAA	43	7	2	TRUE	0	0	7.8	FALSE
HF_READ_05097646	GTGGCAGACGGGTGAGTAA	GTGCCAGCMGCCGCGGTAA	86	7	0	FALSE	0	0	2.8	FALSE
HF_READ_05093159	GTGGCAGACGGGTGAGTAA	GTGCCAGCMGCCGCGGTAA	86	7	0	FALSE	0	0	2.8	FALSE
HF_READ_05121337	GTGGCAGACGGGTGAGTAA	GTGCCAGCMGCCGCGGTAA	86	7	0	FALSE	0	0	2.8	FALSE
HF_READ_05100137	GTGGCAGACGGGTGAGTAA	GTGCCAGCMGCCGCGGTAA	86	7	0	FALSE	0	0	2.8	FALSE
HF_READ_05198948	ATGCAAGTCGAACGAGTAG	GTGCCAGCMGCCGCGGTAA	57	8	0	TRUE	0	0	6.2	FALSE
HF_READ_05260785	GTGGCGGACGGGTGAGTAA	GTGCCAGCMGCCGCGGTAA	85	8	0	FALSE	0	0	3.2	FALSE
HF_READ_05135679	GTGCTTGCACCTGGTGGCG	GTGCCAGCMGCCGCGGTAA	75	6	2	TRUE	0	0	7.4	FALSE
HF_READ_05339643	GTGCTTGCACCTGGTGGCG	GTGCCAGCMGCCGCGGTAA	78	6	2	TRUE	0	0	7.4	FALSE
HF_READ_05294206	GTGCTTGCACCTGGTGGCG	GTGCCAGCMGCCGCGGTAA	78	6	2	TRUE	0	0	7.4	FALSE
HF_READ_05143149	GTGCTTGCACCTGGTGGCG	GTGCCAGCMGCCGCGGTAA	78	6	2	TRUE	0	0	7.4	FALSE
HF_READ_05190192	GTGGCAGACGGGTGAGTAT	GTGCCAGCMGCCGCGGTAA	85	7	0	TRUE	0	0	5.8	FALSE
HF_READ_05190009	TAGCTAGTTGGTAAGGTAA	GTGCCAGCMGCCGCGGTAA	213	9	0	FALSE	0	0	3.6	FALSE
HF_READ_04935704	GTGGCAGACGGGTGAGTAA	GTGCCAGCMGCCGCGGTAA	84	7	0	FALSE	0	0	2.8	FALSE
HF_READ_05234271	ATGCAAGTCGAACGAAGTAG	GTGCCAGCMGC-CGCGGTAA	47	6	0	TRUE	1	0	6.4	FALSE
HF_READ_05219992	GTGGCGCACGGGTGAGTAA	GTGCCAGCMGCCGCGGTAA	85	9	0	FALSE	0	0	3.6	TRUE
HF_READ_05030761	ATGCAAGTCGAGCGCGAAAA	GTGCCAGCMGC-CGCGGTAA	53	4	2	FALSE	1	0	4.6	FALSE
HF_READ_05126783	ATGCTAACAGCTACGACGA	GTGCCAGCMGCCGCGGTAA	248	5	3	FALSE	0	0	5	FALSE
HF_READ_05511491	CTGGCGGCGTGCTTGATAC	GTGCCAGCMGCCGCGGTAA	27	8	1	TRUE	0	0	7.2	FALSE
HF_READ_05019786	CTGGAAGCTCTCGCTGTAG	GTGCCAGCMGCCGCGGTAA	198	7	0	TRUE	0	0	5.8	FALSE
HF_READ_04927880	AATACAGCTCCTGCAGTAA	GTGCCAGCMGCCGCGGTAA	200	8	0	FALSE	0	0	3.2	FALSE
HF_READ_05050971	AAGGCAGCCCCCTGGGATA	GTGCCAGCMGCCGCGGTAA	84	6	2	FALSE	0	0	4.4	FALSE
HF_READ_04889276	GTGAGATCTGCCTCAGGAG	GTGCCAGCMGCCGCGGTAA	95	6	1	TRUE	0	0	6.4	FALSE
HF_READ_05003064	CGGTTAGTGGCGACGGTGA	GTGCCAGCMGCCGCGGTAA	73	8	1	FALSE	0	0	4.2	FALSE
HF_READ_05607121	ATGCAAGTCGA-GCGGTAA	GTGCCAGCMGCCGCGGTAA	53	4	0	FALSE	1	0	2.6	FALSE
HF_READ_05593094	ATGCAAGTCGT-GCGGTAA	GTGCCAGCMGCCGCGGTAA	53	4	0	FALSE	1	0	2.6	FALSE
HF_READ_05075773	ATGCGAGTCGAACGCAGTAG	GTGCCAGCMGC-CGCGGTAA	47	5	0	TRUE	1	0	6	FALSE
HF_READ_05517976	GAGTAAAGCGCGACGGTGA	GTGCCAGCMGCCGCGGTAA	85	7	1	FALSE	0	0	3.8	FALSE
HF_READ_04807292	ACGCTGGCGGCAGCCCTTA	GTGCCAGCMGCCGCGGTAA	31	7	2	FALSE	0	0	4.8	FALSE
HF_READ_05142632	TTGCCAACCCGCGAGGGGG	GTGCCAGCMGCCGCGGTAA	7	5	2	TRUE	0	0	7	FALSE
HF_READ_05135932	TTGCCAACCCGCGAGGGGG	GTGCCAGCMGCCGCGGTAA	13	5	2	TRUE	0	0	7	FALSE
HF_READ_05002656	ATGCAAGTCGACGGACTTC	GTGCCAGCMGCCGCGGTAA	52	6	2	TRUE	0	0	7.4	FALSE
HF_READ_04894315	ATGCAAGTCGAGCGAGAAA	GTGCCAGCMGCCGCGGTAA	53	8	1	FALSE	0	0	4.2	FALSE
HF_READ_05541978	ATGCAAGTCGTGCGAGAAA	GTGCCAGCMGCCGCGGTAA	53	8	1	FALSE	0	0	4.2	FALSE
HF_READ_05586285	ATGCAAGTCGTGCGAGAAA	GTGCCAGCMGCCGCGGTAA	53	8	1	FALSE	0	0	4.2	FALSE
HF_READ_04999671	GTTAAAGTAGCTTCGGCTA	GTGCCAGCMGCCGCGGTAA	185	6	2	FALSE	0	0	4.4	FALSE
NCBI_READ_1112637788493	GCGCCCGCA-CAGCGGTGA	GTGCCAGCMGCCGCGGTAA	60	3	1	FALSE	1	0	3.2	FALSE
NCBI_READ_1112290385487	GGGCCCGCACAAGCGGTGG	GTGCCAGCMGCCGCGGTAA	6	5	1	TRUE	0	0	6	FALSE
NCBI_READ_1112637593788	GGGCCCGCACAAGCGGTGG	GTGCCAGCMGCCGCGGTAA	8	5	1	TRUE	0	0	6	FALSE
NCBI_READ_1112290324269	CTGCAACTCGACTCCGTGA	GTGCCAGCMGCCGCGGTAA	373	7	1	FALSE	0	0	3.8	FALSE
NCBI_READ_1112777253669	CTGCAACTCGACTCCGTGA	GTGCCAGCMGCCGCGGTAA	313	7	1	FALSE	0	0	3.8	FALSE
NCBI_READ_1112308275228	AAGTCTGGCGCCTGGGTAC	GTGCCAGCMGCCGCGGTAA	270	7	0	TRUE	0	0	5.8	FALSE
NCBI_READ_1112308542995	GTGCTGCATGCCGTCGTCA	GTGCCAGCMGCCGCGGTAA	34	7	1	FALSE	0	0	3.8	FALSE
NCBI_READ_1112308306119	TAGTCAGCGACTGGGGTGA	GTGCCAGCMGCCGCGGTAA	426	7	1	FALSE	0	0	3.8	FALSE
NCBI_READ_1112533214455	TAGTCAGCGACTGGGGTGA	GTGCCAGCMGCCGCGGTAA	376	7	1	FALSE	0	0	3.8	FALSE
NCBI_READ_1112494126741	GGATCAGCGCGCCACGGTGA	GTGCCAGC-MGCCGCGGTAA	329	4	1	FALSE	1	0	3.6	FALSE
NCBI_READ_1112309185671	TAGTCAGCGACTGGGGTGA	GTGCCAGCMGCCGCGGTAA	244	7	1	FALSE	0	0	3.8	FALSE
NCBI_READ_1113298083544	TAGTCAGCGACTGGGGTGA	GTGCCAGCMGCCGCGGTAA	360	7	1	FALSE	0	0	3.8	FALSE
NCBI_READ_1112749221374	TAGTCAGCGACTGGGGTGA	GTGCCAGCMGCCGCGGTAA	318	7	1	FALSE	0	0	3.8	FALSE
NCBI_READ_1112290332357	TAGTCAGCGACTGGGGTGA	GTGCCAGCMGCCGCGGTAA	254	7	1	FALSE	0	0	3.8	FALSE
NCBI_READ_1112494056069	TAGTCAGCGACTGGGGTGA	GTGCCAGCMGCCGCGGTAA	235	7	1	FALSE	0	0	3.8	FALSE
NCBI_READ_1112532351364	TAGTCAGCGACTGGGGTGA	GTGCCAGCMGCCGCGGTAA	235	7	1	FALSE	0	0	3.8	FALSE
NCBI_READ_1113297906127	CTGCAACTCGACTCCGTGA	GTGCCAGCMGCCGCGGTAA	63	7	1	FALSE	0	0	3.8	FALSE
NCBI_READ_1112309043834	GTGCCAGCAGGAGCGGTAA	GTGCCAGCMGCCGCGGTAA	450	2	0	FALSE	0	0	0.8	FALSE
NCBI_READ_1112637746999	GTGCTATCTGCAGAGATGC	GTGCCAGCMGCCGCGGTAA	6	5	2	TRUE	0	0	7	FALSE
NCBI_READ_1112493877980	GTCGCAGGGAAACCGATAA	GTGCCAGCMGCCGCGGTAA	138	8	1	FALSE	0	0	4.2	FALSE
NCBI_READ_1113297772683	GGCGAAGCTAACGCGTTAA	GTGCCAGCMGCCGCGGTAA	97	7	1	FALSE	0	0	3.8	FALSE
NCBI_READ_1112533119405	CTGCAACTCGACTCCGTGA	GTGCCAGCMGCCGCGGTAA	266	7	1	FALSE	0	0	3.8	FALSE
NCBI_READ_1112493462038	GTGCCAGCAGCCGCGGTAA	GTGCCAGCMGCCGCGGTAA	392	0	0	FALSE	0	0	0	FALSE
NCBI_READ_1112493822270	GTGCCAGCAGCCGCGGTAA	GTGCCAGCMGCCGCGGTAA	502	0	0	FALSE	0	0	0	FALSE
NCBI_READ_1112614358315	GTGCCAGCAGCCGCGGTAA	GTGCCAGCMGCCGCGGTAA	494	0	0	FALSE	0	0	0	FALSE
NCBI_READ_1112493885855	CTGCAACTCGACTCCGTGA	GTGCCAGCMGCCGCGGTAA	46	7	1	FALSE	0	0	3.8	FALSE
NCBI_READ_1112493759546	CTGCAACTCGACTCCGTGA	GTGCCAGCMGCCGCGGTAA	54	7	1	FALSE	0	0	3.8	FALSE
NCBI_READ_1112493778882	CTGCAACTCGACTCCGTGA	GTGCCAGCMGCCGCGGTAA	94	7	1	FALSE	0	0	3.8	FALSE
NCBI_READ_1112493875271	CTGCAACTCGACTCCGTGA	GTGCCAGCMGCCGCGGTAA	115	7	1	FALSE	0	0	3.8	FALSE
NCBI_READ_1112493453404	CTGCAACTCGACTCCGTGA	GTGCCAGCMGCCGCGGTAA	124	7	1	FALSE	0	0	3.8	FALSE
NCBI_READ_1112494005760	GTGCCGTGAGTGTCGGTTA	GTGCCAGCMGCCGCGGTAA	5	6	1	FALSE	0	0	3.4	FALSE
NCBI_READ_1112493598263	GAGACTGCCTCCCAAGTAA	GTGCCAGCMGCCGCGGTAA	39	7	0	FALSE	0	0	2.8	FALSE
NCBI_READ_1112494224512	GGGCCCGCACAAGCGGTGG	GTGCCAGCMGCCGCGGTAA	99	5	1	TRUE	0	0	6	FALSE
NCBI_READ_1112493660437	CTGCAACTCGACTCCGTGA	GTGCCAGCMGCCGCGGTAA	348	7	1	FALSE	0	0	3.8	FALSE
NCBI_READ_1112493973001	CTGCAACTCGACTCCGTGA	GTGCCAGCMGCCGCGGTAA	250	7	1	FALSE	0	0	3.8	FALSE
NCBI_READ_1112493523285	CTGCAACTCGACTCCGTGA	GTGCCAGCMGCCGCGGTAA	341	7	1	FALSE	0	0	3.8	FALSE
NCBI_READ_1112493759899	CTGCCAGCGCAAGCTGCGA	GTGCCAGCMGCCGCGGTAA	240	6	2	FALSE	0	0	4.4	FALSE
NCBI_READ_1112637629693	CTGCAACTCGACTCCGTGA	GTGCCAGCMGCCGCGGTAA	342	7	1	FALSE	0	0	3.8	FALSE
NCBI_READ_1112290359804	CTGCAACTCGACTCCGTGA	GTGCCAGCMGCCGCGGTAA	332	7	1	FALSE	0	0	3.8	FALSE
NCBI_READ_1112494144020	GTGCCAGCATGTATGATGG	GTGCCAGCMGCCGCGGTAA	77	5	2	TRUE	0	0	7	FALSE
NCBI_READ_1112494160141	CTGCAACTCGACTCCGTGA	GTGCCAGCMGCCGCGGTAA	91	7	1	FALSE	0	0	3.8	FALSE
NCBI_READ_1112493874186	CTGCAACTCGACTCCGTGA	GTGCCAGCMGCCGCGGTAA	208	7	1	FALSE	0	0	3.8	FALSE
NCBI_READ_1112493699935	CTGCAACTCGACTCCGTGA	GTGCCAGCMGCCGCGGTAA	177	7	1	FALSE	0	0	3.8	FALSE
NCBI_READ_1112493611422	CTGCAACTCGACTCCGTGA	GTGCCAGCMGCCGCGGTAA	185	7	1	FALSE	0	0	3.8	FALSE
NCBI_READ_1112494011355	CTGCAACTCGACTCCGTGA	GTGCCAGCMGCCGCGGTAA	145	7	1	FALSE	0	0	3.8	FALSE
NCBI_READ_1112404297520	CTGCAACTCGACTCCGTGA	GTGCCAGCMGCCGCGGTAA	115	7	1	FALSE	0	0	3.8	FALSE
NCBI_READ_1112533000521	CTGCAACTCGACTCCGTGA	GTGCCAGCMGCCGCGGTAA	161	7	1	FALSE	0	0	3.8	FALSE
NCBI_READ_1112777422700	CTGCAACTCGACTCCGTGA	GTGCCAGCMGCCGCGGTAA	221	7	1	FALSE	0	0	3.8	FALSE
NCBI_READ_1112684425958	CTGCAACTCGACTCCGTGA	GTGCCAGCMGCCGCGGTAA	232	7	1	FALSE	0	0	3.8	FALSE
NCBI_READ_1112788349594	GGGCCCGCACAAGCGGTGA	GTGCCAGCMGCCGCGGTAA	82	5	1	FALSE	0	0	3	FALSE
NCBI_READ_1112614303625	CTGCAACTCGACTCCGTGA	GTGCCAGCMGCCGCGGTAA	381	7	1	FALSE	0	0	3.8	FALSE
NCBI_READ_1112637709174	CTGCAACTCGACTCCGTGA	GTGCCAGCMGCCGCGGTAA	179	7	1	FALSE	0	0	3.8	FALSE
NCBI_READ_1112614330258	CTGCAACTCGACTCCGTGA	GTGCCAGCMGCCGCGGTAA	356	7	1	FALSE	0	0	3.8	FALSE
NCBI_READ_1112533193329	CTGCAACTCGACTCCGTGA	GTGCCAGCMGCCGCGGTAA	195	7	1	FALSE	0	0	3.8	FALSE
NCBI_READ_1112493675444	GTGCCAGCAGCCGCGGTAA	GTGCCAGCMGCCGCGGTAA	505	0	0	FALSE	0	0	0	FALSE
NCBI_READ_1113289187994	GTGCCAGCAGGAGCGGTAA	GTGCCAGCMGCCGCGGTAA	450	2	0	FALSE	0	0	0.8	FALSE
NCBI_READ_1113315653031	GTGCCAGCAGGAGCGGTAA	GTGCCAGCMGCCGCGGTAA	450	2	0	FALSE	0	0	0.8	FALSE
NCBI_READ_1113297590932	GTGCCAGCAGGAGCGGTAA	GTGCCAGCMGCCGCGGTAA	450	2	0	FALSE	0	0	0.8	FALSE
NCBI_READ_1113297637742	GTGCCAGCAGGAGCGGTAA	GTGCCAGCMGCCGCGGTAA	450	2	0	FALSE	0	0	0.8	FALSE
NCBI_READ_1113289204573	GTGCCAGCAGCAGCGGTAA	GTGCCAGCMGCCGCGGTAA	458	1	0	FALSE	0	0	0.4	FALSE
NCBI_READ_1112290489217	GTGCCAGCAGGAGCGGTAA	GTGCCAGCMGCCGCGGTAA	463	2	0	FALSE	0	0	0.8	FALSE
NCBI_READ_1113171743193	TAGGAGACTGCCTCGGTAA	GTGCCAGCMGCCGCGGTAA	92	8	0	FALSE	0	0	3.2	FALSE
NCBI_READ_1113316520766	GTACCGGAAGGTGCGGCTG	GTGCCAGCMGCCGCGGTAA	288	5	2	TRUE	0	0	7	FALSE
NCBI_READ_1112533207659	GTGCCAGCAGCCGCGGTAA	GTGCCAGCMGCCGCGGTAA	504	0	0	FALSE	0	0	0	FALSE
NCBI_READ_1113297950344	GGCGAAGCTAACGCGTTAA	GTGCCAGCMGCCGCGGTAA	142	7	1	FALSE	0	0	3.8	FALSE
NCBI_READ_1113289526324	GTGGTAGCGAACGGGATTA	GTGCCAGCMGCCGCGGTAA	99	6	2	FALSE	0	0	4.4	FALSE
NCBI_READ_1112119006067	GTGCCAGCAGCCGCGGTAA	GTGCCAGCMGCCGCGGTAA	502	0	0	FALSE	0	0	0	FALSE
NCBI_READ_1112493978709	GTGCCAGCAGCCGCGGTAA	GTGCCAGCMGCCGCGGTAA	502	0	0	FALSE	0	0	0	FALSE
NCBI_READ_1112493713570	GTGCCAGCAGCCGCGGTAA	GTGCCAGCMGCCGCGGTAA	502	0	0	FALSE	0	0	0	FALSE
NCBI_READ_1112532406341	GTGCCAGCAGCCGCGGTAA	GTGCCAGCMGCCGCGGTAA	499	0	0	FALSE	0	0	0	FALSE
NCBI_READ_1112532272309	GTGCCAGCAGCCGCGGTAA	GTGCCAGCMGCCGCGGTAA	474	0	0	FALSE	0	0	0	FALSE
NCBI_READ_1112328287894	GTATCAGCATGACGCGGTGA	GTGCCAGCM-GCCGCGGTAA	215	3	1	FALSE	1	0	3.2	FALSE
NCBI_READ_1112493596717	GTGCCAGCAGCCGCGGTAA	GTGCCAGCMGCCGCGGTAA	502	0	0	FALSE	0	0	0	FALSE
NCBI_READ_1112290494205	GTGCCAGCAGCCGCGGTAA	GTGCCAGCMGCCGCGGTAA	504	0	0	FALSE	0	0	0	FALSE
NCBI_READ_1112493878990	GTGCCAGCAGCCGCGGTAA	GTGCCAGCMGCCGCGGTAA	502	0	0	FALSE	0	0	0	FALSE
NCBI_READ_1112494181460	GTGCCAGCAGCCGCGGTAA	GTGCCAGCMGCCGCGGTAA	502	0	0	FALSE	0	0	0	FALSE
NCBI_READ_1112494122686	GTGCCAGCAGCCGCGGTAA	GTGCCAGCMGCCGCGGTAA	502	0	0	FALSE	0	0	0	FALSE
NCBI_READ_1112493912435	GTGCCAGCAGCCGCGGTAA	GTGCCAGCMGCCGCGGTAA	502	0	0	FALSE	0	0	0	FALSE
NCBI_READ_1112493690042	GTGCCAGCAGCCGCGGTAA	GTGCCAGCMGCCGCGGTAA	499	0	0	FALSE	0	0	0	FALSE
NCBI_READ_1112749212596	GTGCCAGCAGCCGCGGTAA	GTGCCAGCMGCCGCGGTAA	502	0	0	FALSE	0	0	0	FALSE
NCBI_READ_1112493890490	GTGCCAGCAGCCGCGGTAA	GTGCCAGCMGCCGCGGTAA	499	0	0	FALSE	0	0	0	FALSE
NCBI_READ_1112493555083	GTGCCAGCAGCCGCGGTAA	GTGCCAGCMGCCGCGGTAA	499	0	0	FALSE	0	0	0	FALSE
NCBI_READ_1113288729658	GGGTCAGCAGACCGCGGTGA	GTGCCAGCMG-CCGCGGTAA	490	2	1	FALSE	1	0	2.8	FALSE
NCBI_READ_1112788341528	CTGCCAGCAGCCGCGGTAA	GTGCCAGCMGCCGCGGTAA	56	1	0	FALSE	0	0	0.4	FALSE
NCBI_READ_1112493498857	CTGCAACTCGACTCTGTGA	GTGCCAGCMGCCGCGGTAA	457	7	1	FALSE	0	0	3.8	FALSE
NCBI_READ_1112076077951	ATGCAAGTCGAACGAGAAA	GTGCCAGCMGCCGCGGTAA	47	8	1	FALSE	0	0	4.2	FALSE
NCBI_READ_1113298266651	GTGCCAGCAGCCGCGGTAA	GTGCCAGCMGCCGCGGTAA	503	0	0	FALSE	0	0	0	FALSE
NCBI_READ_1113264288177	TAGTCAGCGACTGGGGTGA	GTGCCAGCMGCCGCGGTAA	267	7	1	FALSE	0	0	3.8	FALSE
NCBI_READ_1112493810961	GGGGAACCTGCGGCTGGAT	GTGCCAGCMGCCGCGGTAA	257	7	1	TRUE	0	0	6.8	FALSE
NCBI_READ_1112493583490	GTGCCAGCAGCCGCGGTAA	GTGCCAGCMGCCGCGGTAA	499	0	0	FALSE	0	0	0	FALSE
NCBI_READ_1112493716448	GTGCCAGCAGCCGCGGTAA	GTGCCAGCMGCCGCGGTAA	499	0	0	FALSE	0	0	0	FALSE
NCBI_READ_1112290403395	GTGCCAGCAGCCGCGGTAA	GTGCCAGCMGCCGCGGTAA	502	0	0	FALSE	0	0	0	FALSE
NCBI_READ_1112290446344	GTGCCAGCAGCCGCGGTAA	GTGCCAGCMGCCGCGGTAA	502	0	0	FALSE	0	0	0	FALSE
NCBI_READ_1112533165501	GTGCCAGCAGCCGCGGTAA	GTGCCAGCMGCCGCGGTAA	501	0	0	FALSE	0	0	0	FALSE
NCBI_READ_1112308229669	GTTCCCTTAAGTGGGGTAA	GTGCCAGCMGCCGCGGTAA	237	8	0	FALSE	0	0	3.2	FALSE
NCBI_READ_1113298044159	GTACCGGAAGGTGCGGCTG	GTGCCAGCMGCCGCGGTAA	348	5	2	TRUE	0	0	7	FALSE
NCBI_READ_1112777391594	GTGCCAGCAGCCGCGGTAA	GTGCCAGCMGCCGCGGTAA	505	0	0	FALSE	0	0	0	FALSE
NCBI_READ_1112777236436	GAATCAGAATGTCACGGTGA	GTGCCAGCM-GCCGCGGTAA	46	6	1	FALSE	1	0	4.4	FALSE
NCBI_READ_1113101595541	GTGCCAGCAGCCGCGGTAA	GTGCCAGCMGCCGCGGTAA	506	0	0	FALSE	0	0	0	FALSE
NCBI_READ_1112290447920	GTGCCAGCAGCCGCGGTAA	GTGCCAGCMGCCGCGGTAA	500	0	0	FALSE	0	0	0	FALSE
NCBI_READ_1112076150966	AGATCAGCAGGCTGCGGTGA	GTGCCAGCMGCC-GCGGTAA	487	5	1	FALSE	1	0	4	FALSE
NCBI_READ_1112308981810	CTGCAACTCGACTCCGTGA	GTGCCAGCMGCCGCGGTAA	88	7	1	FALSE	0	0	3.8	FALSE
NCBI_READ_1112614246338	CTGCAACTCGACTCCGTGA	GTGCCAGCMGCCGCGGTAA	86	7	1	FALSE	0	0	3.8	FALSE
NCBI_READ_1113298074290	CAGCTAGTTGGTGAGGTAA	GTGCCAGCMGCCGCGGTAA	244	8	0	FALSE	0	0	3.2	FALSE
NCBI_READ_1112309183926	CAGCTAGTTGGTGAGGTAA	GTGCCAGCMGCCGCGGTAA	244	8	0	FALSE	0	0	3.2	FALSE
NCBI_READ_1113297589565	AAGCAAACGGCAACGTTAA	GTGCCAGCMGCCGCGGTAA	33	7	1	FALSE	0	0	3.8	FALSE
NCBI_READ_1112290501873	GCGAAAGCAGCTGCGTAGG	GTGCCAGCMGCCGCGGTAA	156	4	3	TRUE	0	0	7.6	FALSE
NCBI_READ_1113101646927	GAGGCAGCAGTGGGGATAT	GTGCCAGCMGCCGCGGTAA	342	5	1	TRUE	0	0	6	FALSE
NCBI_READ_1112777411885	GTGCCAGCAGCCGCGGTAA	GTGCCAGCMGCCGCGGTAA	505	0	0	FALSE	0	0	0	FALSE
NCBI_READ_1112788364187	GTGCCAGCAGCCGCGGTAA	GTGCCAGCMGCCGCGGTAA	507	0	0	FALSE	0	0	0	FALSE
NCBI_READ_1112533137587	GTGCCAGCAGCCGCGGTAA	GTGCCAGCMGCCGCGGTAA	503	0	0	FALSE	0	0	0	FALSE
NCBI_READ_1112614300355	GTGCCAGCAGCCGCGGTAA	GTGCCAGCMGCCGCGGTAA	505	0	0	FALSE	0	0	0	FALSE
NCBI_READ_1112533137575	GTGCCAGCAGCCGCGGTAA	GTGCCAGCMGCCGCGGTAA	505	0	0	FALSE	0	0	0	FALSE
NCBI_READ_1112493516894	GTGCCAGCAGCCGCGGTAA	GTGCCAGCMGCCGCGGTAA	501	0	0	FALSE	0	0	0	FALSE
NCBI_READ_1113289336855	GCCCCTGACTCTGGGATAA	GTGCCAGCMGCCGCGGTAA	130	7	1	FALSE	0	0	3.8	FALSE
NCBI_READ_1113288998756	GGCGAAGCTAACGCGTTAA	GTGCCAGCMGCCGCGGTAA	22	7	1	FALSE	0	0	3.8	FALSE
NCBI_READ_1113297616987	GTGCCAGAAGCCTCGGTAA	GTGCCAGCMGCCGCGGTAA	462	2	0	FALSE	0	0	0.8	FALSE
NCBI_READ_1112494216011	AGGCAGGCGGCCACGGTAG	GTGCCAGCMGCCGCGGTAA	340	6	0	TRUE	0	0	5.4	FALSE
NCBI_READ_1112493647164	GTGGCAGACGGGTGAGTAA	GTGCCAGCMGCCGCGGTAA	86	7	0	FALSE	0	0	2.8	FALSE
NCBI_READ_1112494212761	GTGCCAGCAGCCGCGGTAT	GTGCCAGCMGCCGCGGTAA	498	0	0	TRUE	0	0	3	FALSE
NCBI_READ_1112493576901	GTGC-AGCAGCCGCGTAAT	GTGCCAGCMGCCGCGGTAA	496	0	2	TRUE	1	0	6	FALSE
NCBI_READ_1112309206659	GGATCAGCTAAGCCGCGGTGA	GTGCCAGC--MGCCGCGGTAA	189	3	1	FALSE	2	0	4.2	FALSE
NCBI_READ_1112493700378	GTGCCAGCAGCCGCGGTAA	GTGCCAGCMGCCGCGGTAA	503	0	0	FALSE	0	0	0	FALSE
NCBI_READ_1112290366727	GTGCCAGCAACCGCGGTAA	GTGCCAGCMGCCGCGGTAA	495	1	0	FALSE	0	0	0.4	FALSE
NCBI_READ_1112777402526	GTGCCAGCAGCCGCGGTAA	GTGCCAGCMGCCGCGGTAA	502	0	0	FALSE	0	0	0	FALSE
NCBI_READ_1112494167465	ACGCTAGCGGCAGGCTTAA	GTGCCAGCMGCCGCGGTAA	28	7	1	FALSE	0	0	3.8	FALSE
NCBI_READ_1113264124823	AAGGCATCCGTAGCGGAAG	GTGCCAGCMGCCGCGGTAA	174	6	1	TRUE	0	0	6.4	FALSE
NCBI_READ_1112290358623	GTGCCAGCAGCCGCGGTAA	GTGCCAGCMGCCGCGGTAA	500	0	0	FALSE	0	0	0	FALSE
NCBI_READ_1112290501866	GTGCCAGCAGCCGCGGTAA	GTGCCAGCMGCCGCGGTAA	505	0	0	FALSE	0	0	0	FALSE
NCBI_READ_1112777373877	GTGCCAGCAGCCGCGGTAA	GTGCCAGCMGCCGCGGTAA	497	0	0	FALSE	0	0	0	FALSE
NCBI_READ_1112788407418	TAGTCAGCGACTGGGGTGA	GTGCCAGCMGCCGCGGTAA	303	7	1	FALSE	0	0	3.8	FALSE
NCBI_READ_1112308297478	ATCCCAAAAGCCGGTCTCA	GTGCCAGCMGCCGCGGTAA	67	6	2	FALSE	0	0	4.4	FALSE
NCBI_READ_1112637373739	GTGCCAGCAGCCGCGGTTA	GTGCCAGCMGCCGCGGTAA	497	0	1	FALSE	0	0	1	FALSE
NCBI_READ_1112637410265	GTGCCAGCAGCCGCGGTAA	GTGCCAGCMGCCGCGGTAA	501	0	0	FALSE	0	0	0	FALSE
NCBI_READ_1112290513590	GTGCCAGCAGCCGCGGTAA	GTGCCAGCMGCCGCGGTAA	503	0	0	FALSE	0	0	0	FALSE
NCBI_READ_1112533105017	ACGCTAGCGGCAGGCTTAA	GTGCCAGCMGCCGCGGTAA	28	7	1	FALSE	0	0	3.8	FALSE
NCBI_READ_1112614367148	ACGCTAGCGGCAGGCTTAA	GTGCCAGCMGCCGCGGTAA	28	7	1	FALSE	0	0	3.8	FALSE
NCBI_READ_1112614385349	ACGCTAGCGGCAGGCTTAA	GTGCCAGCMGCCGCGGTAA	28	7	1	FALSE	0	0	3.8	FALSE
NCBI_READ_1112493616962	GATCCAGCCATGCCGCGTTAG	GTGCCAGCM--GCCGCGGTAA	382	2	1	TRUE	2	0	6.8	FALSE
NCBI_READ_1112290413564	GTGCCAGCAGCCGCGGTAA	GTGCCAGCMGCCGCGGTAA	504	0	0	FALSE	0	0	0	FALSE
NCBI_READ_1112788452759	GTGCCAGCAGCCGCGGTAA	GTGCCAGCMGCCGCGGTAA	472	0	0	FALSE	0	0	0	FALSE
NCBI_READ_1113212331396	GTGCCAGCAGCCGCGGTAA	GTGCCAGCMGCCGCGGTAA	201	0	0	FALSE	0	0	0	FALSE
NCBI_READ_1113264173218	AAATCAGCATGCCCTTTGA	GTGCCAGCMGCCGCGGTAA	20	8	2	FALSE	0	0	5.2	FALSE
NCBI_READ_1112493800190	CTGCAACTCGACTCCGTGA	GTGCCAGCMGCCGCGGTAA	114	7	1	FALSE	0	0	3.8	FALSE
NCBI_READ_1112493616837	GTTGCACCAGAAGTGGCTA	GTGCCAGCMGCCGCGGTAA	35	6	2	FALSE	0	0	4.4	FALSE
NCBI_READ_1113297661906	GGATCAGCACGCCGCGGTGA	GTGCCAGCM-GCCGCGGTAA	478	3	1	FALSE	1	0	3.2	FALSE
NCBI_READ_1112533221900	GTACCGGAAGGTGCGGCTG	GTGCCAGCMGCCGCGGTAA	163	5	2	TRUE	0	0	7	FALSE
NCBI_READ_1112788537217	GTACCGGAAGGTGCGGCTG	GTGCCAGCMGCCGCGGTAA	163	5	2	TRUE	0	0	7	FALSE
NCBI_READ_1112290365900	GTACCGGAAGGTGCGGCTG	GTGCCAGCMGCCGCGGTAA	163	5	2	TRUE	0	0	7	FALSE
NCBI_READ_1112493845500	GTGCCAGCAGCCGCGTAAT	GTGCCAGCMGCCGCGGTAA	497	0	2	TRUE	0	0	5	FALSE
NCBI_READ_1112493501562	ACGCTAGCGGCAGGCTTAA	GTGCCAGCMGCCGCGGTAA	28	7	1	FALSE	0	0	3.8	FALSE
NCBI_READ_1112493742581	ACGCTAGCGGCAGGCTTAA	GTGCCAGCMGCCGCGGTAA	28	7	1	FALSE	0	0	3.8	FALSE
NCBI_READ_1112493423787	CTGCAACTCGACTCCGTGA	GTGCCAGCMGCCGCGGTAA	142	7	1	FALSE	0	0	3.8	FALSE
NCBI_READ_1112280179196	CTGCCCTCTACAACGGGAT	GTGCCAGCMGCCGCGGTAA	115	7	1	TRUE	0	0	6.8	FALSE
NCBI_READ_1113216267176	ACGCTAGCGGCAGGCCTAA	GTGCCAGCMGCCGCGGTAA	33	7	1	FALSE	0	0	3.8	FALSE
NCBI_READ_1112309044360	ACGCTAGCGGCAGGCCTAA	GTGCCAGCMGCCGCGGTAA	33	7	1	FALSE	0	0	3.8	FALSE
NCBI_READ_1112494173371	ACGCTAGCGGCAGGCCTAA	GTGCCAGCMGCCGCGGTAA	25	7	1	FALSE	0	0	3.8	FALSE
NCBI_READ_1112280172865	GTACCGGAAGGTGCGGCTG	GTGCCAGCMGCCGCGGTAA	140	5	2	TRUE	0	0	7	FALSE
NCBI_READ_1113288537914	GCCCCTGACTCTGGGATAA	GTGCCAGCMGCCGCGGTAA	130	7	1	FALSE	0	0	3.8	FALSE
NCBI_READ_1112637859493	GGATCAGCGCGCCACGGTGA	GTGCCAGC-MGCCGCGGTAA	30	4	1	FALSE	1	0	3.6	FALSE
NCBI_READ_1113288649089	ATTAAAGCTCCCGCGCCAT	GTGCCAGCMGCCGCGGTAA	183	6	2	TRUE	0	0	7.4	FALSE
NCBI_READ_1113289317478	GTGAACGCTGGCGGTGTGC	GTGCCAGCMGCCGCGGTAA	24	7	1	TRUE	0	0	6.8	FALSE
NCBI_READ_1113101767757	ATGCAAGTCGATCGAGAAA	GTGCCAGCMGCCGCGGTAA	47	8	1	FALSE	0	0	4.2	FALSE
NCBI_READ_1112532339467	CAAGGAGCCGCTAGGGTAA	GTGCCAGCMGCCGCGGTAA	169	8	0	FALSE	0	0	3.2	FALSE
NCBI_READ_1113215740101	AGGAAAGCAGCTTCGGTTG	GTGCCAGCMGCCGCGGTAA	62	6	1	TRUE	0	0	6.4	FALSE
NCBI_READ_1112290269320	AGGAAAGCAGCTTCGGTTG	GTGCCAGCMGCCGCGGTAA	62	6	1	TRUE	0	0	6.4	FALSE
NCBI_READ_1113215593959	AGGAAAGCAGCTTCGGTTG	GTGCCAGCMGCCGCGGTAA	58	6	1	TRUE	0	0	6.4	FALSE
NCBI_READ_1112290500495	ACGCTAGCGGCAGGCTTAA	GTGCCAGCMGCCGCGGTAA	25	7	1	FALSE	0	0	3.8	FALSE
NCBI_READ_1112637489565	ACGCTAGCGGCAGGCTTAA	GTGCCAGCMGCCGCGGTAA	28	7	1	FALSE	0	0	3.8	FALSE
NCBI_READ_1113264250549	GCCCCTGACTCTGGGATAA	GTGCCAGCMGCCGCGGTAA	125	7	1	FALSE	0	0	3.8	FALSE
NCBI_READ_1112308923448	ACGCTAGCGGCAGGCCTAA	GTGCCAGCMGCCGCGGTAA	28	7	1	FALSE	0	0	3.8	FALSE
NCBI_READ_1113298092697	GAGCTTGCTCCGGCGGATT	GTGCCAGCMGCCGCGGTAA	75	6	2	TRUE	0	0	7.4	FALSE
NCBI_READ_1113315551430	GCCCCTGACTCTGGGATAA	GTGCCAGCMGCCGCGGTAA	130	7	1	FALSE	0	0	3.8	FALSE
NCBI_READ_1113315998446	GCCCCTGACTCTGGGATAA	GTGCCAGCMGCCGCGGTAA	132	7	1	FALSE	0	0	3.8	FALSE
NCBI_READ_1112290768810	GCCCCTGACTCTGGGATAA	GTGCCAGCMGCCGCGGTAA	132	7	1	FALSE	0	0	3.8	FALSE
NCBI_READ_1112308308060	GCCCCTGACTCTGGGATAA	GTGCCAGCMGCCGCGGTAA	125	7	1	FALSE	0	0	3.8	FALSE
NCBI_READ_1112493742007	CTGCCCAAGGGCGGGGAAT	GTGCCAGCMGCCGCGGTAA	126	7	1	TRUE	0	0	6.8	FALSE
NCBI_READ_1112308455442	CAGCTAGTTGGTGAGGTAA	GTGCCAGCMGCCGCGGTAA	242	8	0	FALSE	0	0	3.2	FALSE
NCBI_READ_1113215434049	CAGCTAGTTGGTGAGGTAA	GTGCCAGCMGCCGCGGTAA	244	8	0	FALSE	0	0	3.2	FALSE
NCBI_READ_1113298275501	GCCCCTGACTCTGGGATAA	GTGCCAGCMGCCGCGGTAA	132	7	1	FALSE	0	0	3.8	FALSE
NCBI_READ_1113298100821	GAGCTTGCTCCGGCGGATT	GTGCCAGCMGCCGCGGTAA	79	6	2	TRUE	0	0	7.4	FALSE
NCBI_READ_1112309061889	GGATCAGCACGCCGCGGTGA	GTGCCAGCM-GCCGCGGTAA	90	3	1	FALSE	1	0	3.2	FALSE
NCBI_READ_1113264414930	GGATCAGCACGCCGCGGTGA	GTGCCAGCM-GCCGCGGTAA	128	3	1	FALSE	1	0	3.2	FALSE
NCBI_READ_1113235642436	GCCAGCAGCAGCGGTAA	GCCAGCMGCCGCGGTAA	0	1	0	FALSE	0	0	0.4	TRUE
NCBI_READ_1112309111538	GTGGCAGACGGGTGAGTAA	GTGCCAGCMGCCGCGGTAA	86	7	0	FALSE	0	0	2.8	FALSE
NCBI_READ_1113298096766	GTACCGGAAGGTGCGGCTG	GTGCCAGCMGCCGCGGTAA	261	5	2	TRUE	0	0	7	FALSE
NCBI_READ_1112493685200	CTGCAACTCGACTCCGTGA	GTGCCAGCMGCCGCGGTAA	12	7	1	FALSE	0	0	3.8	FALSE
NCBI_READ_1113288641422	AAGGTAGCCGTACCGGGAA	GTGCCAGCMGCCGCGGTAA	219	7	1	FALSE	0	0	3.8	FALSE
NCBI_READ_1112290501864	ACGCTAGCGGCAGGCTTAA	GTGCCAGCMGCCGCGGTAA	28	7	1	FALSE	0	0	3.8	FALSE
NCBI_READ_1112493614846	GTGGCGGACGGGTGAGTAA	GTGCCAGCMGCCGCGGTAA	78	8	0	FALSE	0	0	3.2	FALSE
NCBI_READ_1112328270589	GAGCTTGCTCCGGCGGATT	GTGCCAGCMGCCGCGGTAA	77	6	2	TRUE	0	0	7.4	FALSE
NCBI_READ_1112494110469	ACGCTAGCGGCAGGCTTAA	GTGCCAGCMGCCGCGGTAA	28	7	1	FALSE	0	0	3.8	FALSE
NCBI_READ_1112290461359	ACGCTAGCGGCAGGCTTAA	GTGCCAGCMGCCGCGGTAA	25	7	1	FALSE	0	0	3.8	FALSE
NCBI_READ_1112493636838	ACGCTAGCGGCAGGCTTAA	GTGCCAGCMGCCGCGGTAA	28	7	1	FALSE	0	0	3.8	FALSE
NCBI_READ_1112493941890	ACGCTAGCGGCAGGCTTAA	GTGCCAGCMGCCGCGGTAA	28	7	1	FALSE	0	0	3.8	FALSE
NCBI_READ_1112493956245	ACGCTAGCGGCAGGCTTAA	GTGCCAGCMGCCGCGGTAA	28	7	1	FALSE	0	0	3.8	FALSE
NCBI_READ_1112290359020	ACGCTAGCGGCAGGCTTAA	GTGCCAGCMGCCGCGGTAA	28	7	1	FALSE	0	0	3.8	FALSE
NCBI_READ_1112532295369	ACGCTAGCGGCAGGCTTAA	GTGCCAGCMGCCGCGGTAA	28	7	1	FALSE	0	0	3.8	FALSE
NCBI_READ_1112493559337	ACGCTAGCGGCAGGCTTAA	GTGCCAGCMGCCGCGGTAA	28	7	1	FALSE	0	0	3.8	FALSE
NCBI_READ_1112290385162	ACGCTAGCGGCAGGCTTAA	GTGCCAGCMGCCGCGGTAA	28	7	1	FALSE	0	0	3.8	FALSE
NCBI_READ_1112614387142	ACGCTAGCGGCAGGCTTAA	GTGCCAGCMGCCGCGGTAA	28	7	1	FALSE	0	0	3.8	FALSE
NCBI_READ_1112532241205	ACGCTAGCGGCAGGCTTAA	GTGCCAGCMGCCGCGGTAA	28	7	1	FALSE	0	0	3.8	FALSE
NCBI_READ_1112494116366	ACGCTAGCGGCAGGCTTAA	GTGCCAGCMGCCGCGGTAA	28	7	1	FALSE	0	0	3.8	FALSE
NCBI_READ_1112493918582	ACGCTAGCGGCAGGCTTAA	GTGCCAGCMGCCGCGGTAA	25	7	1	FALSE	0	0	3.8	FALSE
NCBI_READ_1112493772746	ACGCTAGCGGCAGGCTTAA	GTGCCAGCMGCCGCGGTAA	28	7	1	FALSE	0	0	3.8	FALSE
NCBI_READ_1112493452220	ACGCTAGCGGCAGGCTTAA	GTGCCAGCMGCCGCGGTAA	28	7	1	FALSE	0	0	3.8	FALSE
NCBI_READ_1112290347468	AAGAAAGCTCCCGCGGTAG	GTGCCAGCMGCCGCGGTAA	201	6	0	TRUE	0	0	5.4	FALSE
NCBI_READ_1112493523314	ACGCTAGCGGCAGGCTTAA	GTGCCAGCMGCCGCGGTAA	28	7	1	FALSE	0	0	3.8	FALSE
NCBI_READ_1112777372736	ACGCTAGCGGCAGGCTTAA	GTGCCAGCMGCCGCGGTAA	28	7	1	FALSE	0	0	3.8	FALSE
NCBI_READ_1112788508813	ACGCTAGCGGCAGGCTTAA	GTGCCAGCMGCCGCGGTAA	28	7	1	FALSE	0	0	3.8	FALSE
NCBI_READ_1112494046525	ACGCTAGCGGCAGGCTTAA	GTGCCAGCMGCCGCGGTAA	28	7	1	FALSE	0	0	3.8	FALSE
NCBI_READ_1112614403284	ACGCTAGCGGCAGGCTTAA	GTGCCAGCMGCCGCGGTAA	28	7	1	FALSE	0	0	3.8	FALSE
NCBI_READ_1112493568246	ACGCTAGCGGCAGGCTTAA	GTGCCAGCMGCCGCGGTAA	28	7	1	FALSE	0	0	3.8	FALSE
NCBI_READ_1112493514084	ACGCTAGCGGCAGGCTTAA	GTGCCAGCMGCCGCGGTAA	25	7	1	FALSE	0	0	3.8	FALSE
NCBI_READ_1112533131893	ACGCTAGCGGCAGGCTTAA	GTGCCAGCMGCCGCGGTAA	28	7	1	FALSE	0	0	3.8	FALSE
NCBI_READ_1113315975397	ACGCTAGCGGCAGGCCTAA	GTGCCAGCMGCCGCGGTAA	32	7	1	FALSE	0	0	3.8	FALSE
NCBI_READ_1112777295927	ACGCTAGCGGCAGGCTTAA	GTGCCAGCMGCCGCGGTAA	33	7	1	FALSE	0	0	3.8	FALSE
NCBI_READ_1112684304584	ACGCTAGCGGCAGGCTTAA	GTGCCAGCMGCCGCGGTAA	28	7	1	FALSE	0	0	3.8	FALSE
NCBI_READ_1112637516596	ACGCTAGCGGCAGGCTTAA	GTGCCAGCMGCCGCGGTAA	28	7	1	FALSE	0	0	3.8	FALSE
NCBI_READ_1112637760425	ACGCTAGCGGCAGGCTTAA	GTGCCAGCMGCCGCGGTAA	28	7	1	FALSE	0	0	3.8	FALSE
NCBI_READ_1112533126117	ACGCTAGCGGCAGGCTTAA	GTGCCAGCMGCCGCGGTAA	28	7	1	FALSE	0	0	3.8	FALSE
NCBI_READ_1112777290547	ACGCTAGCGGCAGGCTTAA	GTGCCAGCMGCCGCGGTAA	28	7	1	FALSE	0	0	3.8	FALSE
NCBI_READ_1112614283634	ACGCTAGCGGCAGGCTTAA	GTGCCAGCMGCCGCGGTAA	33	7	1	FALSE	0	0	3.8	FALSE
NCBI_READ_1112777250402	ACGCTAGCGGCAGGCTTAA	GTGCCAGCMGCCGCGGTAA	28	7	1	FALSE	0	0	3.8	FALSE
NCBI_READ_1112533125126	GAGGCAGCAGTTGAGGATA	GTGCCAGCMGCCGCGGTAA	333	5	2	FALSE	0	0	4	TRUE
NCBI_READ_1112308429011	GAGCTTGCTCCGGCGGATT	GTGCCAGCMGCCGCGGTAA	78	6	2	TRUE	0	0	7.4	FALSE
NCBI_READ_1113297652182	GTGGCAGACGGGTGAGTAA	GTGCCAGCMGCCGCGGTAA	86	7	0	FALSE	0	0	2.8	FALSE
NCBI_READ_1112533066201	GTGGCAGACGGGTGAGTAA	GTGCCAGCMGCCGCGGTAA	86	7	0	FALSE	0	0	2.8	FALSE
NCBI_READ_1113297562081	GTGGCAGACGGGTGAGTAA	GTGCCAGCMGCCGCGGTAA	82	7	0	FALSE	0	0	2.8	FALSE
NCBI_READ_1112493617384	GTGGCAGACGGGTGAGTAA	GTGCCAGCMGCCGCGGTAA	86	7	0	FALSE	0	0	2.8	FALSE
NCBI_READ_1112493668912	GTGGCAGACGGTGAGTAAC	GTGCCAGCMGCCGCGGTAA	76	5	2	TRUE	0	0	7	FALSE
NCBI_READ_1112493971622	GTGGCAGACGGTGAGTAAC	GTGCCAGCMGCCGCGGTAA	86	5	2	TRUE	0	0	7	FALSE
NCBI_READ_1113297867441	GTGGCAGACGGGTGAGTAA	GTGCCAGCMGCCGCGGTAA	82	7	0	FALSE	0	0	2.8	FALSE
NCBI_READ_1113297811310	GTGGCAGACGGGTGAGTAA	GTGCCAGCMGCCGCGGTAA	76	7	0	FALSE	0	0	2.8	FALSE
NCBI_READ_1112614336388	ATGCAAGTCGAACGAAGTAG	GTGCCAGCMGC-CGCGGTAA	57	6	0	TRUE	1	0	6.4	FALSE
NCBI_READ_1112614374024	GTGGCAGACGGGTGAGTAA	GTGCCAGCMGCCGCGGTAA	82	7	0	FALSE	0	0	2.8	FALSE
NCBI_READ_1112788391079	GTGGCAGACGGGTGAGTAA	GTGCCAGCMGCCGCGGTAA	76	7	0	FALSE	0	0	2.8	FALSE
NCBI_READ_1112679294586	GTGGCAGACGGGTGAGTAA	GTGCCAGCMGCCGCGGTAA	86	7	0	FALSE	0	0	2.8	FALSE
NCBI_READ_1112493922699	GTACCGGAAGGTGCGGCTG	GTGCCAGCMGCCGCGGTAA	127	5	2	TRUE	0	0	7	FALSE
NCBI_READ_1112493845519	GTACCGGAAGGTGCGGCTG	GTGCCAGCMGCCGCGGTAA	127	5	2	TRUE	0	0	7	FALSE
NCBI_READ_1112493900387	GTACCGGAAGGTGCGGCTG	GTGCCAGCMGCCGCGGTAA	139	5	2	TRUE	0	0	7	FALSE
NCBI_READ_1112309200710	TGGTCAGCTGCCACGGTGA	GTGCCAGCMGCCGCGGTAA	36	5	1	FALSE	0	0	3	FALSE
NCBI_READ_1113216217429	GGGGCATAGCCCGCCGAAA	GTGCCAGCMGCCGCGGTAA	123	7	1	FALSE	0	0	3.8	FALSE
NCBI_READ_1112614355199	GTACCGGAAGGTGCGGCTG	GTGCCAGCMGCCGCGGTAA	126	5	2	TRUE	0	0	7	FALSE
NCBI_READ_1112749140000	GTACCGGAAGGTGCGGCTG	GTGCCAGCMGCCGCGGTAA	106	5	2	TRUE	0	0	7	FALSE
NCBI_READ_1113216259481	ATGAACGCTGGCGACGTGG	GTGCCAGCMGCCGCGGTAA	24	8	1	TRUE	0	0	7.2	FALSE
NCBI_READ_1112679295591	GTACCGGAAGGTGCGGCTG	GTGCCAGCMGCCGCGGTAA	67	5	2	TRUE	0	0	7	FALSE
NCBI_READ_1112493884578	GTACCGGAAGGTGCGGCTG	GTGCCAGCMGCCGCGGTAA	86	5	2	TRUE	0	0	7	FALSE
NCBI_READ_1112493709759	GTACCGGAAGGTGCGGCTG	GTGCCAGCMGCCGCGGTAA	104	5	2	TRUE	0	0	7	FALSE
NCBI_READ_1112493858417	GTACCGGAAGGTGCGGCTG	GTGCCAGCMGCCGCGGTAA	105	5	2	TRUE	0	0	7	FALSE
NCBI_READ_1113289189022	GCGGCAGACGGTGCGTAAC	GTGCCAGCMGCCGCGGTAA	84	5	2	TRUE	0	0	7	FALSE
NCBI_READ_1113297964032	CTGCCAGACTCTACGGAGG	GTGCCAGCMGCCGCGGTAA	327	5	2	TRUE	0	0	7	FALSE
NCBI_READ_1112788376956	ATGCAAGTCGAACGCAGTAG	GTGCCAGCMGC-CGCGGTAA	47	5	0	TRUE	1	0	6	FALSE
NCBI_READ_1112494200034	GTGGCAGACGGGTGAGTAT	GTGCCAGCMGCCGCGGTAA	85	7	0	TRUE	0	0	5.8	FALSE
NCBI_READ_1112493796009	ACGCTAGCGGCAGGCTTAA	GTGCCAGCMGCCGCGGTAA	28	7	1	FALSE	0	0	3.8	FALSE
NCBI_READ_1112777421757	ACGCTAGCGGCAGGCTTAA	GTGCCAGCMGCCGCGGTAA	25	7	1	FALSE	0	0	3.8	FALSE
NCBI_READ_1112777327981	ACGCTAGCGGCAGGCTTAA	GTGCCAGCMGCCGCGGTAA	28	7	1	FALSE	0	0	3.8	FALSE
NCBI_READ_1112308563567	ACGCTTGCTGCATGCTTAA	GTGCCAGCMGCCGCGGTAA	34	9	1	FALSE	0	0	4.6	FALSE
NCBI_READ_1112308978171	ATGGCAGACGAGGTAGGAA	GTGCCAGCMGCCGCGGTAA	72	7	1	FALSE	0	0	3.8	FALSE
NCBI_READ_1112308899618	ATGCAAGTCGAACGAGCTAC	GTGCCAGCMGC-CGCGGTAA	45	5	1	TRUE	1	0	7	FALSE
NCBI_READ_1113289099289	GTACCGGAAGGTGCGGCTG	GTGCCAGCMGCCGCGGTAA	132	5	2	TRUE	0	0	7	FALSE
NCBI_READ_1112684382674	ACGCTAGCGGCAGCTTAAC	GTGCCAGCMGCCGCGGTAA	28	6	2	TRUE	0	0	7.4	FALSE
NCBI_READ_1112679294817	GTGCCAGCAGCCGCGGTAA	GTGCCAGCMGCCGCGGTAA	137	0	0	FALSE	0	0	0	FALSE
NCBI_READ_1113215812518	ATGAACGCTGGCGGCGTGT	GTGCCAGCMGCCGCGGTAA	20	8	1	TRUE	0	0	7.2	FALSE
NCBI_READ_1112532362153	ACGCTAGCGGCAGGCTTAA	GTGCCAGCMGCCGCGGTAA	24	7	1	FALSE	0	0	3.8	FALSE
NCBI_READ_1112493612000	ACGCTAGCGGCCGGCTTAA	GTGCCAGCMGCCGCGGTAA	28	6	1	FALSE	0	0	3.4	FALSE
NCBI_READ_1113298288163	TTGCCTTCTACCTGGGGAT	GTGCCAGCMGCCGCGGTAA	113	7	1	TRUE	0	0	6.8	FALSE
NCBI_READ_1112614341565	AGTACAGCGGCGACGGTGA	GTGCCAGCMGCCGCGGTAA	85	7	1	FALSE	0	0	3.8	FALSE
NCBI_READ_1112788413752	CCGCAAGGAGCCGCTAGGTAA	GTGCCAGCMGCCGC--GGTAA	52	4	0	FALSE	2	0	3.6	FALSE
NCBI_READ_1112493756075	ACGCTAGCGGCAGCTTAAC	GTGCCAGCMGCCGCGGTAA	28	6	2	TRUE	0	0	7.4	FALSE
NCBI_READ_1113298337893	GACCCATGGCAGACGAGGTAG	GTGCCA--GCMGCCGCGGTAA	66	4	0	TRUE	2	0	6.6	FALSE
NCBI_READ_1112079289898	GTGAACGCTGGCGGCGTGA	GTGCCAGCMGCCGCGGTAA	22	7	1	FALSE	0	0	3.8	FALSE
NCBI_READ_1112637859367	CAGCCATGATCCGGGATAC	GTGCCAGCMGCCGCGGTAA	40	6	1	TRUE	0	0	6.4	FALSE
NCBI_READ_1112777372742	GCGCAAGCAGCTGCCTAGG	GTGCCAGCMGCCGCGGTAA	43	4	3	TRUE	0	0	7.6	FALSE
NCBI_READ_1112309227764	GTGATCAGCGGCCACGGTGA	GTGC-CAGCMGCCGCGGTAA	40	3	1	FALSE	1	0	3.2	FALSE
NCBI_READ_1112290427916	TAGTCAGCGACTGGGGTGA	GTGCCAGCMGCCGCGGTAA	147	7	1	FALSE	0	0	3.8	FALSE
NCBI_READ_1112614273853	ACGCTAGCGGCAGCTTAAC	GTGCCAGCMGCCGCGGTAA	24	6	2	TRUE	0	0	7.4	FALSE
NCBI_READ_1112290347486	ACGCTAGCGGCAGCTTAAC	GTGCCAGCMGCCGCGGTAA	27	6	2	TRUE	0	0	7.4	FALSE
NCBI_READ_1113288633684	ACGCTAGCGGCAG-GCTAA	GTGCCAGCMGCCGCGGTAA	27	5	1	FALSE	1	0	4	FALSE
JGI_AMD_5WAY_IRNMTN_READ_1540745819	GAGCCAGCCGCCGAAGGTG	GTGCCAGCMGCCGCGGTAA	823	3	2	TRUE	0	0	6.2	FALSE
JGI_AMD_5WAY_IRNMTN_READ_1540748946	TTGCAAGTAATCGGGGTAT	GTGCCAGCMGCCGCGGTAA	692	6	0	TRUE	0	0	5.4	FALSE
JGI_AMD_5WAY_IRNMTN_READ_1541010720	GCCGCAGCCAACGCAGTAA	GTGCCAGCMGCCGCGGTAA	10	6	0	FALSE	0	0	2.4	FALSE
JGI_AMD_UBA_IRNMTN_READ_1569859114	GTATCAGCACGACGCGGTGA	GTGCCAGCM-GCCGCGGTAA	453	3	1	FALSE	1	0	3.2	FALSE
JGI_AMD_5WAY_IRNMTN_READ_1540950459	GCCGCAGCCAACGCAGTAA	GTGCCAGCMGCCGCGGTAA	75	6	0	FALSE	0	0	2.4	FALSE
JGI_AMD_5WAY_IRNMTN_READ_1541018998	GCCGCAGCCAACGCAGTAA	GTGCCAGCMGCCGCGGTAA	217	6	0	FALSE	0	0	2.4	FALSE
JGI_AMD_UBA_IRNMTN_READ_1569746099	GTGCCAGCAGCCGCGGTAA	GTGCCAGCMGCCGCGGTAA	5	0	0	FALSE	0	0	0	FALSE
JGI_AMD_UBA_IRNMTN_READ_1569741468	GTGCCAGCAGCCGCGGTAA	GTGCCAGCMGCCGCGGTAA	21	0	0	FALSE	0	0	0	FALSE
JGI_AMD_5WAY_IRNMTN_READ_1540955061	GCCGCAGCCAACGCAGTAA	GTGCCAGCMGCCGCGGTAA	229	6	0	FALSE	0	0	2.4	FALSE
JGI_AMD_5WAY_IRNMTN_READ_1704649536	GCCGCAGCCAACGCAGTAA	GTGCCAGCMGCCGCGGTAA	222	6	0	FALSE	0	0	2.4	FALSE
JGI_AMD_5WAY_IRNMTN_READ_1541001748	GCCGCAGCCAACGCAGTAA	GTGCCAGCMGCCGCGGTAA	285	6	0	FALSE	0	0	2.4	FALSE
JGI_AMD_5WAY_IRNMTN_READ_1540885005	GTGCCAGCAGCCGCGGTAA	GTGCCAGCMGCCGCGGTAA	59	0	0	FALSE	0	0	0	FALSE
JGI_AMD_5WAY_IRNMTN_READ_1540895468	GCCGCAGCCAACGCAGTAA	GTGCCAGCMGCCGCGGTAA	329	6	0	FALSE	0	0	2.4	FALSE
JGI_AMD_5WAY_IRNMTN_READ_1540894712	GCCGCAGCCAACGCAGTAA	GTGCCAGCMGCCGCGGTAA	328	6	0	FALSE	0	0	2.4	FALSE
JGI_AMD_5WAY_IRNMTN_READ_1540883354	GCCGCAGCCAACGCAGTAA	GTGCCAGCMGCCGCGGTAA	291	6	0	FALSE	0	0	2.4	FALSE
JGI_AMD_UBA_IRNMTN_READ_1569826633	GTGCCAGCAGCCGCGGTAA	GTGCCAGCMGCCGCGGTAA	423	0	0	FALSE	0	0	0	FALSE
JGI_AMD_UBA_IRNMTN_READ_1569696521	GCCGCAGCCAACGCAGTAA	GTGCCAGCMGCCGCGGTAA	226	6	0	FALSE	0	0	2.4	FALSE
JGI_AMD_5WAY_IRNMTN_READ_1704681739	GTGCCAGCAGCCGCGGTAA	GTGCCAGCMGCCGCGGTAA	424	0	0	FALSE	0	0	0	FALSE
JGI_AMD_UBA_IRNMTN_READ_1569716231	GCCGCAGCCAACGCAGTAA	GTGCCAGCMGCCGCGGTAA	182	6	0	FALSE	0	0	2.4	FALSE
JGI_AMD_5WAY_IRNMTN_READ_1540951132	GTGCCAGCAGCCGCGGTAA	GTGCCAGCMGCCGCGGTAA	423	0	0	FALSE	0	0	0	FALSE
JGI_AMD_5WAY_IRNMTN_READ_1540950625	GTATCAGCACGACGCGGTGA	GTGCCAGCM-GCCGCGGTAA	297	3	1	FALSE	1	0	3.2	FALSE
JGI_AMD_5WAY_IRNMTN_READ_1541021857	GTATCAGCACGACGCGGTGA	GTGCCAGCM-GCCGCGGTAA	361	3	1	FALSE	1	0	3.2	FALSE
JGI_AMD_5WAY_IRNMTN_READ_1541003552	GTATCAGCACGACGCGGTGA	GTGCCAGCM-GCCGCGGTAA	288	3	1	FALSE	1	0	3.2	FALSE
JGI_AMD_UBA_IRNMTN_READ_1569310483	GTGCCAGCAGCCGCGGTAA	GTGCCAGCMGCCGCGGTAA	411	0	0	FALSE	0	0	0	FALSE
JGI_AMD_UBA_IRNMTN_READ_1569685512	GTGCCAGCAGCCGCGGTAA	GTGCCAGCMGCCGCGGTAA	518	0	0	FALSE	0	0	0	FALSE
JGI_AMD_5WAY_IRNMTN_READ_1540935726	GTGCCAGCAGCCGCGGTAA	GTGCCAGCMGCCGCGGTAA	138	0	0	FALSE	0	0	0	FALSE
JGI_AMD_UBA_IRNMTN_READ_1569816767	GTGCCAGCAGCCGCGGTAA	GTGCCAGCMGCCGCGGTAA	421	0	0	FALSE	0	0	0	FALSE
JGI_AMD_5WAY_IRNMTN_READ_1540930858	GTATCAGCACGACGCGGTGA	GTGCCAGCM-GCCGCGGTAA	271	3	1	FALSE	1	0	3.2	FALSE
JGI_AMD_UBA_IRNMTN_READ_1569744739	GGGCCCGCACAAGCGGTGG	GTGCCAGCMGCCGCGGTAA	142	5	1	TRUE	0	0	6	FALSE
JGI_AMD_5WAY_IRNMTN_READ_1540902264	GGGCCCGCACAAGCGGTGG	GTGCCAGCMGCCGCGGTAA	88	5	1	TRUE	0	0	6	FALSE
JGI_AMD_UBA_IRNMTN_READ_1569860378	GGGCCCGCACAAGCGGTGG	GTGCCAGCMGCCGCGGTAA	154	5	1	TRUE	0	0	6	FALSE
JGI_AMD_UBA_IRNMTN_READ_1569749746	GTATCAGAACGACGCGGTGA	GTGCCAGCM-GCCGCGGTAA	275	4	1	FALSE	1	0	3.6	FALSE
JGI_AMD_5WAY_IRNMTN_READ_1540954944	GTATCAGAACGACGCGGTGA	GTGCCAGCM-GCCGCGGTAA	225	4	1	FALSE	1	0	3.6	FALSE
JGI_AMD_5WAY_IRNMTN_READ_1541031073	GTATCAGCACGACGCGGTGA	GTGCCAGCM-GCCGCGGTAA	243	3	1	FALSE	1	0	3.2	FALSE
JGI_AMD_UBA_IRNMTN_READ_1569711476	GTATCAGCACGACGCGGTGA	GTGCCAGCM-GCCGCGGTAA	185	3	1	FALSE	1	0	3.2	FALSE
JGI_AMD_UBA_IRNMTN_READ_1569730625	GTATCAGCACGACGCGGTGA	GTGCCAGCM-GCCGCGGTAA	236	3	1	FALSE	1	0	3.2	FALSE
JGI_AMD_5WAY_IRNMTN_READ_1541009856	GTATCAGCACGACGCGGTGA	GTGCCAGCM-GCCGCGGTAA	188	3	1	FALSE	1	0	3.2	FALSE
JGI_AMD_5WAY_IRNMTN_READ_1540960049	GTATCAGCACGACGCGGTGA	GTGCCAGCM-GCCGCGGTAA	199	3	1	FALSE	1	0	3.2	FALSE
JGI_AMD_5WAY_IRNMTN_READ_1540744352	GTATCAGCACGACGCGGTGA	GTGCCAGCM-GCCGCGGTAA	166	3	1	FALSE	1	0	3.2	FALSE
JGI_AMD_5WAY_IRNMTN_READ_1540744256	GTATCAGCACGACGCGGTGA	GTGCCAGCM-GCCGCGGTAA	166	3	1	FALSE	1	0	3.2	FALSE
JGI_AMD_5WAY_IRNMTN_READ_1540950311	GTATCAGCACGACGCGGTGA	GTGCCAGCM-GCCGCGGTAA	271	3	1	FALSE	1	0	3.2	FALSE
JGI_AMD_5WAY_IRNMTN_READ_1540745911	GAGGCAGCCTTCGCGACAG	GTGCCAGCMGCCGCGGTAA	228	4	2	TRUE	0	0	6.6	FALSE
JGI_AMD_5WAY_IRNMTN_READ_1540745828	GTGCCAGCAGCCGCGGTAA	GTGCCAGCMGCCGCGGTAA	473	0	0	FALSE	0	0	0	FALSE
JGI_AMD_UBA_IRNMTN_READ_1569861732	GTATCAGCACGACGCGGTGA	GTGCCAGCM-GCCGCGGTAA	153	3	1	FALSE	1	0	3.2	FALSE
JGI_AMD_5WAY_IRNMTN_READ_1540749099	GTGCCAGCATCCGCGGTAA	GTGCCAGCMGCCGCGGTAA	471	1	0	FALSE	0	0	0.4	FALSE
JGI_AMD_5WAY_IRNMTN_READ_1540745768	TTGCTAGCAATCGCGGATC	GTGCCAGCMGCCGCGGTAA	193	4	2	TRUE	0	0	6.6	FALSE
JGI_AMD_UBA_IRNMTN_READ_1569697279	GCCGCAGCCAACGCAGTAA	GTGCCAGCMGCCGCGGTAA	58	6	0	FALSE	0	0	2.4	FALSE
JGI_AMD_UBA_IRNMTN_READ_1569757474	GTGCCAGCAGCCGCGGTAA	GTGCCAGCMGCCGCGGTAA	518	0	0	FALSE	0	0	0	FALSE
JGI_AMD_UBA_IRNMTN_READ_1569699675	GTATCAGCACGACGCGGTGA	GTGCCAGCM-GCCGCGGTAA	114	3	1	FALSE	1	0	3.2	FALSE
JGI_AMD_UBA_IRNMTN_READ_1569688167	GTATCAGCACGACGCGGTGA	GTGCCAGCM-GCCGCGGTAA	79	3	1	FALSE	1	0	3.2	FALSE
JGI_AMD_5WAY_IRNMTN_READ_1540893806	GTATCAGCACGACGCGGTGA	GTGCCAGCM-GCCGCGGTAA	116	3	1	FALSE	1	0	3.2	FALSE
JGI_AMD_5WAY_IRNMTN_READ_1541014973	GTATCAGCACGACGCGGTGA	GTGCCAGCM-GCCGCGGTAA	92	3	1	FALSE	1	0	3.2	FALSE
JGI_AMD_5WAY_IRNMTN_READ_1541020289	GTATCAGCACGACGCGGTGA	GTGCCAGCM-GCCGCGGTAA	87	3	1	FALSE	1	0	3.2	FALSE
JGI_AMD_5WAY_IRNMTN_READ_1540745950	GTGGCAGCAGCCGCGGTAA	GTGCCAGCMGCCGCGGTAA	411	1	0	FALSE	0	0	0.4	FALSE
JGI_AMD_UBA_IRNMTN_READ_1569816910	GGATCAGCATGCCGCGGTGA	GTGCCAGCM-GCCGCGGTAA	286	3	1	FALSE	1	0	3.2	FALSE
JGI_AMD_5WAY_IRNMTN_READ_1704655461	GTATCAGCACGACGCGGTGA	GTGCCAGCM-GCCGCGGTAA	50	3	1	FALSE	1	0	3.2	FALSE
JGI_AMD_UBA_IRNMTN_READ_1569724932	GTATCAGCACGACGCGGTGA	GTGCCAGCM-GCCGCGGTAA	48	3	1	FALSE	1	0	3.2	FALSE
JGI_AMD_5WAY_IRNMTN_READ_1540749055	GTGCCAGCTGCCGCGGTAA	GTGCCAGCMGCCGCGGTAA	434	1	0	FALSE	0	0	0.4	FALSE
JGI_AMD_UBA_IRNMTN_READ_1569817040	GTATCAGAACGACGCGGTGA	GTGCCAGCM-GCCGCGGTAA	81	4	1	FALSE	1	0	3.6	FALSE
JGI_AMD_UBA_IRNMTN_READ_1569730906	GTGCCAGCAGCCGCGGTAA	GTGCCAGCMGCCGCGGTAA	518	0	0	FALSE	0	0	0	FALSE
JGI_AMD_5WAY_IRNMTN_READ_1704676406	GTATCAGCACGACGCGGTGA	GTGCCAGCM-GCCGCGGTAA	216	3	1	FALSE	1	0	3.2	FALSE
JGI_AMD_UBA_IRNMTN_READ_1569675770	GTGCCAGCAGCCGCGGTAA	GTGCCAGCMGCCGCGGTAA	371	0	0	FALSE	0	0	0	FALSE
JGI_AMD_UBA_IRNMTN_READ_1569822468	GTGCCAGCAGCCGCGGTAA	GTGCCAGCMGCCGCGGTAA	518	0	0	FALSE	0	0	0	FALSE
JGI_AMD_5WAY_IRNMTN_READ_1540906258	GTGCCAGCAGCCGCGGTAA	GTGCCAGCMGCCGCGGTAA	518	0	0	FALSE	0	0	0	FALSE
JGI_AMD_UBA_IRNMTN_READ_1569711025	GTGCCAGCAGCCGCGGTAA	GTGCCAGCMGCCGCGGTAA	518	0	0	FALSE	0	0	0	FALSE
JGI_AMD_UBA_IRNMTN_READ_1569730519	GTGCCAGCAGCCGCGGTAA	GTGCCAGCMGCCGCGGTAA	518	0	0	FALSE	0	0	0	FALSE
JGI_AMD_UBA_IRNMTN_READ_1569689954	GTGCCAGCAGCCGCGGTAA	GTGCCAGCMGCCGCGGTAA	518	0	0	FALSE	0	0	0	FALSE
JGI_AMD_UBA_IRNMTN_READ_1569735717	GTGCCAGCAGCCGCGGTAA	GTGCCAGCMGCCGCGGTAA	518	0	0	FALSE	0	0	0	FALSE
JGI_AMD_5WAY_IRNMTN_READ_1541009606	GTGCCAGCAGCCGCGGTAA	GTGCCAGCMGCCGCGGTAA	518	0	0	FALSE	0	0	0	FALSE
JGI_AMD_5WAY_IRNMTN_READ_1704638968	GTGCCAGCAGCCGCGGTAA	GTGCCAGCMGCCGCGGTAA	518	0	0	FALSE	0	0	0	FALSE
JGI_AMD_5WAY_IRNMTN_READ_1704691814	GTGCCAGCAGCCGCGGTAA	GTGCCAGCMGCCGCGGTAA	516	0	0	FALSE	0	0	0	FALSE
JGI_AMD_5WAY_IRNMTN_READ_1704676736	GTGCCAGCAGCCGCGGTAA	GTGCCAGCMGCCGCGGTAA	518	0	0	FALSE	0	0	0	FALSE
JGI_AMD_5WAY_IRNMTN_READ_1540891906	GTGCCAGCAGCCGCGGTAA	GTGCCAGCMGCCGCGGTAA	518	0	0	FALSE	0	0	0	FALSE
JGI_AMD_5WAY_IRNMTN_READ_1704696567	GTGCCAGCAGCCGCGGTAA	GTGCCAGCMGCCGCGGTAA	518	0	0	FALSE	0	0	0	FALSE
JGI_AMD_5WAY_IRNMTN_READ_1540745704	GTGACAGCAGCCGCGGTAA	GTGCCAGCMGCCGCGGTAA	473	1	0	FALSE	0	0	0.4	FALSE
JGI_AMD_UBA_IRNMTN_READ_1569735718	GTATCAGCACGACGCGGTGA	GTGCCAGCM-GCCGCGGTAA	90	3	1	FALSE	1	0	3.2	FALSE
JGI_AMD_UBA_IRNMTN_READ_1569700673	GAGGGAGCCGCCCAAGGTA	GTGCCAGCMGCCGCGGTAA	93	6	2	FALSE	0	0	4.4	FALSE
JGI_AMD_5WAY_IRNMTN_READ_1540745694	GTTTTAGATACCTTGGTAT	GTGCCAGCMGCCGCGGTAA	86	8	0	TRUE	0	0	6.2	FALSE
JGI_AMD_5WAY_IRNMTN_READ_1540881543	GGGCAACCCTGACGCAGCAA	GTGCCAGCM-GCCGCGGTAA	45	5	1	FALSE	1	0	4	FALSE
JGI_AMD_5WAY_IRNMTN_READ_1540881883	GGGCAACCCTGACGCAGCAA	GTGCCAGCM-GCCGCGGTAA	45	5	1	FALSE	1	0	4	FALSE
JGI_AMD_UBA_IRNMTN_READ_1569732451	GAGCAACCTGCCCCGGAGA	GTGCCAGCMGCCGCGGTAA	119	5	2	FALSE	0	0	4	FALSE
JGI_AMD_UBA_IRNMTN_READ_1569683071	ATGCAAGTCCGACGTGAAAG	GTGCCAG-CMGCCGCGGTAA	47	4	2	TRUE	1	0	7.6	FALSE
JGI_AMD_UBA_IRNMTN_READ_1569683070	GTGGCAAACGGGTGAGTAA	GTGCCAGCMGCCGCGGTAA	87	8	0	FALSE	0	0	3.2	FALSE
JGI_AMD_5WAY_IRNMTN_READ_1704646125	GTGGCAAACGGGTGAGTAA	GTGCCAGCMGCCGCGGTAA	87	8	0	FALSE	0	0	3.2	FALSE
JGI_AMD_UBA_IRNMTN_READ_1569857641	ACGAAAGGGGGGGCCTGAA	GTGCCAGCMGCCGCGGTAA	48	9	2	FALSE	0	0	5.6	FALSE
JGI_AMD_UBA_IRNMTN_READ_1569857642	AAACCACTTTGCCCGGGAC	GTGCCAGCMGCCGCGGTAA	30	9	1	TRUE	0	0	7.6	FALSE
GUTLS_WRM_ELBA_READ_1433509753	GTGGCAGCAGCCGCGGTAA	GTGCCAGCMGCCGCGGTAA	70	1	0	FALSE	0	0	0.4	FALSE
GUTLS_WRM_ELBA_READ_1433815160	GTGCCAGCAGCCGCGGTAA	GTGCCAGCMGCCGCGGTAA	94	0	0	FALSE	0	0	0	FALSE
GUTLS_WRM_ELBA_READ_1433720430	GGGCCCGCACAAGCGGTGG	GTGCCAGCMGCCGCGGTAA	168	5	1	TRUE	0	0	6	FALSE
GUTLS_WRM_ELBA_READ_1433684467	GGCGCAGCTAACGCGATAA	GTGCCAGCMGCCGCGGTAA	20	6	1	FALSE	0	0	3.4	FALSE
GUTLS_WRM_ELBA_READ_1433915349	GTGCTACAATGGGCGGTAC	GTGCCAGCMGCCGCGGTAA	193	6	0	TRUE	0	0	5.4	FALSE
GUTLS_WRM_ELBA_READ_1433468727	GTGCTACAATGGGCTGTAC	GTGCCAGCMGCCGCGGTAA	186	7	0	TRUE	0	0	5.8	FALSE
GUTLS_WRM_ELBA_READ_1433910557	ATTCCAGGTGTAGCGGTGA	GTGCCAGCMGCCGCGGTAA	25	6	1	FALSE	0	0	3.4	FALSE
GUTLS_WRM_ELBA_READ_1433752732	GTGCTACAATGGGCGGTAC	GTGCCAGCMGCCGCGGTAA	72	6	0	TRUE	0	0	5.4	FALSE
GUTLS_WRM_ELBA_READ_1433538678	GTGCCAGCAGCCGCGGTAA	GTGCCAGCMGCCGCGGTAA	30	0	0	FALSE	0	0	0	FALSE
GUTLS_WRM_ELBA_READ_1433679172	GTGCCAGCAGCCGCGGTAA	GTGCCAGCMGCCGCGGTAA	326	0	0	FALSE	0	0	0	FALSE
GUTLS_WRM_ELBA_READ_1434031131	GTGCCAGCAGCCGCGGTAA	GTGCCAGCMGCCGCGGTAA	199	0	0	FALSE	0	0	0	FALSE
GUTLS_WRM_ELBA_READ_1434087076	CTGGTAGTCCACACCGTAA	GTGCCAGCMGCCGCGGTAA	120	8	0	FALSE	0	0	3.2	FALSE
GUTLS_WRM_ELBA_READ_1433974301	GGATCAGCATGCCGCGGTGA	GTGCCAGCM-GCCGCGGTAA	633	3	1	FALSE	1	0	3.2	FALSE
GUTLS_WRM_ELBA_READ_1433470978	GGATCAGCATGCCACGGTGA	GTGCCAGCM-GCCGCGGTAA	323	4	1	FALSE	1	0	3.6	FALSE
GUTLS_WRM_ELBA_READ_1433763857	GCATCAGCATGGCGCGGTGA	GTGCCAGCM-GCCGCGGTAA	321	4	1	FALSE	1	0	3.6	FALSE
GUTLS_WRM_ELBA_READ_1433478272	GCATCAGCATGGCGCGGTGA	GTGCCAGCM-GCCGCGGTAA	350	4	1	FALSE	1	0	3.6	FALSE
GUTLS_WRM_ELBA_READ_1434073395	GTCCCCGCAACGAGCGGCAC	GTGCCAGCMGCC-GCGGTAA	12	4	1	TRUE	1	0	6.6	FALSE
GUTLS_WRM_ELBA_READ_1434087615	GTGCCAGCAGCCGCGGTAA	GTGCCAGCMGCCGCGGTAA	316	0	0	FALSE	0	0	0	FALSE
GUTLS_WRM_ELBA_READ_1433927294	GTGCCAGCAGCCGCGGTAA	GTGCCAGCMGCCGCGGTAA	499	0	0	FALSE	0	0	0	FALSE
GUTLS_WRM_ELBA_READ_1432857039	GTGCCAGCAGCCGCGGTAA	GTGCCAGCMGCCGCGGTAA	509	0	0	FALSE	0	0	0	FALSE
GUTLS_WRM_ELBA_READ_1433839982	GTGCCAGCAGCCGCGGTAA	GTGCCAGCMGCCGCGGTAA	512	0	0	FALSE	0	0	0	FALSE
GUTLS_WRM_ELBA_READ_1433668121	GTGCCAGCAGCCGCGGTAA	GTGCCAGCMGCCGCGGTAA	524	0	0	FALSE	0	0	0	FALSE
GUTLS_WRM_ELBA_READ_1433726481	GTGCCAGCAGCCGCGGTAA	GTGCCAGCMGCCGCGGTAA	524	0	0	FALSE	0	0	0	FALSE
GUTLS_WRM_ELBA_READ_1434089772	GTACCAGCACCCCGCGGTAA	GTGCCAGCMGCC-GCGGTAA	524	2	0	FALSE	1	0	1.8	FALSE
GUTLS_WRM_ELBA_READ_1433717441	GTGCCAGCAGCCGCGGGTA	GTGCCAGCMGCCGCGGTAA	524	0	2	FALSE	0	0	2	FALSE
GUTLS_WRM_ELBA_READ_1433705988	GCGGCAGCCGTCCACGGTAA	GTGCCAGCMG-CCGCGGTAA	324	3	0	FALSE	1	0	2.2	FALSE
GUTLS_WRM_ELBA_READ_1433453495	GGATCAGCATGCCGCGGTGA	GTGCCAGCM-GCCGCGGTAA	93	3	1	FALSE	1	0	3.2	FALSE
GUTLS_WRM_ELBA_READ_1433825449	GGATCAGCATGCCACGGTGA	GTGCCAGCM-GCCGCGGTAA	67	4	1	FALSE	1	0	3.6	FALSE
GUTLS_WRM_ELBA_READ_1433976473	GGATCAGCATGCCACGGTGA	GTGCCAGCM-GCCGCGGTAA	53	4	1	FALSE	1	0	3.6	FALSE
GUTLS_WRM_ELBA_READ_1433841341	GTGCTACAATGGTCGGTAC	GTGCCAGCMGCCGCGGTAA	34	7	0	TRUE	0	0	5.8	FALSE
GUTLS_WRM_ELBA_READ_1434074950	TAGCTAGTTGGTGTGGTAA	GTGCCAGCMGCCGCGGTAA	241	8	0	FALSE	0	0	3.2	FALSE
GUTLS_WRM_ELBA_READ_1433664953	GTACCAGAAGTCGTTGGGC	GTGCCAGCMGCCGCGGTAA	69	5	2	TRUE	0	0	7	FALSE
GUTLS_WRM_ELBA_READ_1433690744	GTGAGTATCGCGTGGGTAA	GTGCCAGCMGCCGCGGTAA	102	8	0	FALSE	0	0	3.2	FALSE
GUTLS_WRM_ELBA_READ_1433722161	GTACCAGAAGTCGTGGGGC	GTGCCAGCMGCCGCGGTAA	108	4	2	TRUE	0	0	6.6	FALSE
HF_READ_05342299	GGGCCCGCACAAGCGGTGG	GTGCCAGCMGCCGCGGTAA	385	5	1	TRUE	0	0	6	FALSE
HOT_READ_85790237	GGATCAGCATGCCACGGTGA	GTGCCAGCM-GCCGCGGTAA	404	4	1	FALSE	1	0	3.6	FALSE
HF_READ_05277517	GTGCCAGCAGCCGCGGTAA	GTGCCAGCMGCCGCGGTAA	136	0	0	FALSE	0	0	0	FALSE
HF_READ_04833506	GGATCAGCAAGCCGCGGTGA	GTGCCAGCM-GCCGCGGTAA	507	3	1	FALSE	1	0	3.2	FALSE
HF_READ_04973488	GTGCCAGCAGCCGCGGTAA	GTGCCAGCMGCCGCGGTAA	422	0	0	FALSE	0	0	0	FALSE
HF_READ_04904593	GGCGCAGCTAACGCGATAA	GTGCCAGCMGCCGCGGTAA	26	6	1	FALSE	0	0	3.4	FALSE
HF_READ_05325303	GTGCCAGCAGCCGCGGTAA	GTGCCAGCMGCCGCGGTAA	440	0	0	FALSE	0	0	0	FALSE
HF_READ_05081054	GTGCCTTCGGGAACGCTAA	GTGCCAGCMGCCGCGGTAA	9	6	1	FALSE	0	0	3.4	FALSE
HF_READ_05201582	GGACCTGAAGCCGCTGGCC	GTGCCAGCMGCCGCGGTAA	447	5	2	TRUE	0	0	7	FALSE
HF_READ_04799531	GTCGTAGCTAACGCGTTAA	GTGCCAGCMGCCGCGGTAA	235	6	1	FALSE	0	0	3.4	FALSE
HF_READ_05610760	GGATCAGCATGCCGCGGTGA	GTGCCAGCM-GCCGCGGTAA	685	3	1	FALSE	1	0	3.2	FALSE
HF_READ_05457852	GGATCAGCATGCCGCGGTGA	GTGCCAGCM-GCCGCGGTAA	642	3	1	FALSE	1	0	3.2	FALSE
HF_READ_04973825	CAGCAGCCGCGGTAA	CAGCMGCCGCGGTAA	0	0	0	FALSE	0	0	0	TRUE
HF_READ_04990546	GTGCCAGCAGC-GCGGTAA	GTGCCAGCMGCCGCGGTAA	62	0	0	FALSE	1	0	1	FALSE
HF_READ_05021742	GTGCCAGCAGCCGCGGTAA	GTGCCAGCMGCCGCGGTAA	38	0	0	FALSE	0	0	0	FALSE
HF_READ_04949191	GTGCCAGCAGCCGCGGTAA	GTGCCAGCMGCCGCGGTAA	107	0	0	FALSE	0	0	0	FALSE
HF_READ_04927379	GTGCCAGCAGCCGCGGTAA	GTGCCAGCMGCCGCGGTAA	107	0	0	FALSE	0	0	0	FALSE
HF_READ_05041278	GTGCCAGCAGCCGCGGTAA	GTGCCAGCMGCCGCGGTAA	143	0	0	FALSE	0	0	0	FALSE
HF_READ_05521385	GTGCCAGCAGCCGCGGTAA	GTGCCAGCMGCCGCGGTAA	83	0	0	FALSE	0	0	0	FALSE
HF_READ_04914377	GTGCCAGCAGCCGCGGTAA	GTGCCAGCMGCCGCGGTAA	80	0	0	FALSE	0	0	0	FALSE
HF_READ_04965750	GTGCCAGCAGCCGCGGTAA	GTGCCAGCMGCCGCGGTAA	120	0	0	FALSE	0	0	0	FALSE
HF_READ_05549780	GTGCCAGCAGCCGCGGTAA	GTGCCAGCMGCCGCGGTAA	170	0	0	FALSE	0	0	0	FALSE
HF_READ_05174466	GTGCCAGCAGCCGCCGGTAA	GTGCCAGCMGCCGC-GGTAA	117	0	0	FALSE	1	0	1	FALSE
HF_READ_05440051	GTGCCAGCAGCCGCCGGTAA	GTGCCAGCMGCCGC-GGTAA	37	0	0	FALSE	1	0	1	FALSE
HF_READ_04952858	GTGCCAGCAGCGCGTAATAC	GTGCCAGCMGC-CGCGGTAA	85	2	1	TRUE	1	0	5.8	FALSE
HF_READ_04914909	GTGCCAGCAGCCGCGGTAA	GTGCCAGCMGCCGCGGTAA	70	0	0	FALSE	0	0	0	FALSE
HF_READ_05016075	GTGCCAGCAGCCGCGGTAA	GTGCCAGCMGCCGCGGTAA	145	0	0	FALSE	0	0	0	FALSE
HF_READ_05437690	GGATCAGCATGCCGCGGTGA	GTGCCAGCM-GCCGCGGTAA	628	3	1	FALSE	1	0	3.2	FALSE
HF_READ_04901600	GTCGTAGCTAACGCGTTAA	GTGCCAGCMGCCGCGGTAA	218	6	1	FALSE	0	0	3.4	FALSE
HF_READ_04918160	GTCGTAGCTAACGCGTTAA	GTGCCAGCMGCCGCGGTAA	259	6	1	FALSE	0	0	3.4	FALSE
HF_READ_05057849	GTGCCAGCAGCCGCGGTAA	GTGCCAGCMGCCGCGGTAA	245	0	0	FALSE	0	0	0	FALSE
HF_READ_04961554	GTGCCAGCAGCCGCGGTAA	GTGCCAGCMGCCGCGGTAA	40	0	0	FALSE	0	0	0	FALSE
HF_READ_04868161	GTCGTAGCTAACGCGTTAA	GTGCCAGCMGCCGCGGTAA	307	6	1	FALSE	0	0	3.4	FALSE
HF_READ_05123098	GTCGTAGCTAACGCGTTAA	GTGCCAGCMGCCGCGGTAA	260	6	1	FALSE	0	0	3.4	FALSE
HF_READ_05570483	GTGCCAGCAGC-GCGGTAT	GTGCCAGCMGCCGCGGTAA	79	0	0	TRUE	1	0	4	FALSE
HF_READ_05018367	GTGCCAGCAGCCGCGGTAA	GTGCCAGCMGCCGCGGTAA	3	0	0	FALSE	0	0	0	FALSE
HF_READ_05576994	TGGCCAGCAGCCGCGGTAA	GTGCCAGCMGCCGCGGTAA	15	2	0	FALSE	0	0	0.8	FALSE
HF_READ_05551987	GTCGTAGCTAACGCGTTAA	GTGCCAGCMGCCGCGGTAA	328	6	1	FALSE	0	0	3.4	FALSE
HF_READ_05604871	GTGCCAGCAGCCGCGGTAA	GTGCCAGCMGCCGCGGTAA	143	0	0	FALSE	0	0	0	FALSE
HF_READ_05612231	GTCGTAGCTAACGCGTTAA	GTGCCAGCMGCCGCGGTAA	272	6	1	FALSE	0	0	3.4	FALSE
HF_READ_05576537	GTCGTAGCTAACGCGTTAA	GTGCCAGCMGCCGCGGTAA	248	6	1	FALSE	0	0	3.4	FALSE
HF_READ_05006706	GTGCCAGCAGCCGCGGTAA	GTGCCAGCMGCCGCGGTAA	389	0	0	FALSE	0	0	0	FALSE
HF_READ_04921363	GTGCCAGCAGCGCGTAATAC	GTGCCAGCMGC-CGCGGTAA	1	2	1	TRUE	1	0	5.8	FALSE
HF_READ_04877587	GTGCCAGCAGCCGCGGTAA	GTGCCAGCMGCCGCGGTAA	107	0	0	FALSE	0	0	0	FALSE
HF_READ_04970242	GTGCCAGCAGCCGCGGTAA	GTGCCAGCMGCCGCGGTAA	83	0	0	FALSE	0	0	0	FALSE
HF_READ_04824997	GGGCCCGCACAAGCGGTGG	GTGCCAGCMGCCGCGGTAA	92	5	1	TRUE	0	0	6	FALSE
HF_READ_05296460	GTGCCTGACGCTGAGGCGC	GTGCCAGCMGCCGCGGTAA	149	4	2	TRUE	0	0	6.6	FALSE
HF_READ_05045889	GTGCCAGCAGCCGCGGTAA	GTGCCAGCMGCCGCGGTAA	296	0	0	FALSE	0	0	0	FALSE
HF_READ_05618715	GTGCCAGCAGCCGCGGTAA	GTGCCAGCMGCCGCGGTAA	249	0	0	FALSE	0	0	0	FALSE
HF_READ_04975579	GTGCCAGCAGCCGCGGTAA	GTGCCAGCMGCCGCGGTAA	202	0	0	FALSE	0	0	0	FALSE
HF_READ_05358397	GTGCCAGCAGCCGCGGTAA	GTGCCAGCMGCCGCGGTAA	231	0	0	FALSE	0	0	0	FALSE
HF_READ_04869886	GTGCCAGCAGCCGCGGTAA	GTGCCAGCMGCCGCGGTAA	457	0	0	FALSE	0	0	0	FALSE
HF_READ_04902671	GTGCCAGCAGCCGCGGTAA	GTGCCAGCMGCCGCGGTAA	457	0	0	FALSE	0	0	0	FALSE
HF_READ_05200229	GTGCCAGCAGCCGCGGTAA	GTGCCAGCMGCCGCGGTAA	463	0	0	FALSE	0	0	0	FALSE
HF_READ_05003094	GTGCCAGCAGCCGCGGTAA	GTGCCAGCMGCCGCGGTAA	461	0	0	FALSE	0	0	0	FALSE
HF_READ_04955494	GTGCCAGCAGCCGCGGTAA	GTGCCAGCMGCCGCGGTAA	461	0	0	FALSE	0	0	0	FALSE
HF_READ_05394276	GTGCCAGCAGCCGCGGTAA	GTGCCAGCMGCCGCGGTAA	463	0	0	FALSE	0	0	0	FALSE
HF_READ_05493508	GTGCCAGCAGCCGCGGTAA	GTGCCAGCMGCCGCGGTAA	444	0	0	FALSE	0	0	0	FALSE
HF_READ_04914495	GTGCCAGCAGCCGCGGTAA	GTGCCAGCMGCCGCGGTAA	457	0	0	FALSE	0	0	0	FALSE
HF_READ_05033316	GTGCCAGCAGCCGCGGTAA	GTGCCAGCMGCCGCGGTAA	457	0	0	FALSE	0	0	0	FALSE
HF_READ_04910296	GTGCCAGCAGCCGCGGTAA	GTGCCAGCMGCCGCGGTAA	449	0	0	FALSE	0	0	0	FALSE
HF_READ_04942137	GTGCCAGCAGCCGCGGTAA	GTGCCAGCMGCCGCGGTAA	463	0	0	FALSE	0	0	0	FALSE
HF_READ_05579064	GTGCCAGCAGCCGCGGTAA	GTGCCAGCMGCCGCGGTAA	463	0	0	FALSE	0	0	0	FALSE
HF_READ_05044793	GTGCCAGCAGCCGCGGTAA	GTGCCAGCMGCCGCGGTAA	401	0	0	FALSE	0	0	0	FALSE
HF_READ_05125784	GTGCCAGCAGCCGCGGTAA	GTGCCAGCMGCCGCGGTAA	457	0	0	FALSE	0	0	0	FALSE
HF_READ_05012326	GTGCCAGCAGCCGCGGTAA	GTGCCAGCMGCCGCGGTAA	459	0	0	FALSE	0	0	0	FALSE
HF_READ_05619827	GTGCCAGCAGCCGCGGTAA	GTGCCAGCMGCCGCGGTAA	414	0	0	FALSE	0	0	0	FALSE
HF_READ_04977694	GTGCCAGCAGCCGCGGTAA	GTGCCAGCMGCCGCGGTAA	425	0	0	FALSE	0	0	0	FALSE
HF_READ_05608472	GTGCCAGCAGCCGCGGTAA	GTGCCAGCMGCCGCGGTAA	423	0	0	FALSE	0	0	0	FALSE
HF_READ_05607048	GTGCCAGCAGCCGCGGTAA	GTGCCAGCMGCCGCGGTAA	461	0	0	FALSE	0	0	0	FALSE
HF_READ_04773256	GTGCCAGCAGCCGCGGTAA	GTGCCAGCMGCCGCGGTAA	463	0	0	FALSE	0	0	0	FALSE
HF_READ_05011326	GTGCCAGCAGCCGCGGTAA	GTGCCAGCMGCCGCGGTAA	457	0	0	FALSE	0	0	0	FALSE
HF_READ_04983031	GTGCCAGCAGCCGCGGTAA	GTGCCAGCMGCCGCGGTAA	457	0	0	FALSE	0	0	0	FALSE
HF_READ_04970285	GTGCCAGCAGCCGCGGTAA	GTGCCAGCMGCCGCGGTAA	463	0	0	FALSE	0	0	0	FALSE
HF_READ_05004109	GTGCCAGCAGCCGCGGTAA	GTGCCAGCMGCCGCGGTAA	406	0	0	FALSE	0	0	0	FALSE
HF_READ_05026083	GTGCCAGCAGCCGCGGTAA	GTGCCAGCMGCCGCGGTAA	409	0	0	FALSE	0	0	0	FALSE
HF_READ_04853854	GTGCCAGCAGCCGCGGTAA	GTGCCAGCMGCCGCGGTAA	463	0	0	FALSE	0	0	0	FALSE
HF_READ_05165821	GTGCCAGCAGCCGCGGTAA	GTGCCAGCMGCCGCGGTAA	357	0	0	FALSE	0	0	0	FALSE
HF_READ_04987099	GTGCCAGCAGCCGCGGTAA	GTGCCAGCMGCCGCGGTAA	328	0	0	FALSE	0	0	0	FALSE
HF_READ_05528582	GTGCCAGCAGCCGCGGTAA	GTGCCAGCMGCCGCGGTAA	316	0	0	FALSE	0	0	0	FALSE
HF_READ_04986583	GTGCCAGCAGCCGCGGTAA	GTGCCAGCMGCCGCGGTAA	463	0	0	FALSE	0	0	0	FALSE
HF_READ_05011494	GTGCCAGCAGCCGCGGTAA	GTGCCAGCMGCCGCGGTAA	212	0	0	FALSE	0	0	0	FALSE
HF_READ_05383163	GTCGTAGCCAACGCGTTAA	GTGCCAGCMGCCGCGGTAA	243	5	1	FALSE	0	0	3	FALSE
HF_READ_04909150	GTGCCAGCAGCCGCGGTAA	GTGCCAGCMGCCGCGGTAA	221	0	0	FALSE	0	0	0	FALSE
HF_READ_04797581	GTGCCAGCAGCCGCGGTAA	GTGCCAGCMGCCGCGGTAA	192	0	0	FALSE	0	0	0	FALSE
HF_READ_05322534	GTGCCAGCAAGCCGCGGTAA	GTGCCAGCM-GCCGCGGTAA	3	0	0	FALSE	1	0	1	FALSE
HF_READ_04914206	GTGCCAGCAGCCGCGGTAA	GTGCCAGCMGCCGCGGTAA	464	0	0	FALSE	0	0	0	FALSE
HF_READ_05552711	GTCGTAGCTAACGCGTTAA	GTGCCAGCMGCCGCGGTAA	189	6	1	FALSE	0	0	3.4	FALSE
HF_READ_05617765	GTGCCAGCAGCCGCGGTAA	GTGCCAGCMGCCGCGGTAA	252	0	0	FALSE	0	0	0	FALSE
HOT_READ_85755175	GTGCCAGCAGCCGCGGTAA	GTGCCAGCMGCCGCGGTAA	182	0	0	FALSE	0	0	0	FALSE
HF_READ_04978075	GTGCCAGCAGCCGCGGTAA	GTGCCAGCMGCCGCGGTAA	449	0	0	FALSE	0	0	0	FALSE
HF_READ_04851012	GTGCCAGCAGCCGCGGTAA	GTGCCAGCMGCCGCGGTAA	367	0	0	FALSE	0	0	0	FALSE
HF_READ_05096948	GTGCCAGCAGCCGCGGTAA	GTGCCAGCMGCCGCGGTAA	463	0	0	FALSE	0	0	0	FALSE
HF_READ_05344917	GTGCCAGCAGCCGCGGTAA	GTGCCAGCMGCCGCGGTAA	463	0	0	FALSE	0	0	0	FALSE
HF_READ_04999230	GTGCCAGCAGCCGCGGTAA	GTGCCAGCMGCCGCGGTAA	466	0	0	FALSE	0	0	0	FALSE
HF_READ_04937429	GTGCCAGCAGCCGCGGTAA	GTGCCAGCMGCCGCGGTAA	465	0	0	FALSE	0	0	0	FALSE
HF_READ_04804382	GTGCCAGCAGCCGCGGTAA	GTGCCAGCMGCCGCGGTAA	359	0	0	FALSE	0	0	0	FALSE
HF_READ_05091166	GGATCAGCATGCCGCGGTGA	GTGCCAGCM-GCCGCGGTAA	628	3	1	FALSE	1	0	3.2	FALSE
HF_READ_05304918	GGATCAGCACGCCGCGGTGA	GTGCCAGCM-GCCGCGGTAA	689	3	1	FALSE	1	0	3.2	FALSE
HF_READ_05551784	GGATCAGCACGCCGCGGTGA	GTGCCAGCM-GCCGCGGTAA	465	3	1	FALSE	1	0	3.2	FALSE
HF_READ_05403869	GTGCCAGCAGCCGCGGTAA	GTGCCAGCMGCCGCGGTAA	73	0	0	FALSE	0	0	0	FALSE
HF_READ_05513521	GTCGTAGCTAACGCGTTAA	GTGCCAGCMGCCGCGGTAA	186	6	1	FALSE	0	0	3.4	FALSE
HF_READ_05220974	GTGCCAGCAGCCGCGGTAA	GTGCCAGCMGCCGCGGTAA	480	0	0	FALSE	0	0	0	FALSE
HF_READ_05303664	GTGCCAGCAGCCGCGGTAA	GTGCCAGCMGCCGCGGTAA	480	0	0	FALSE	0	0	0	FALSE
HF_READ_04788955	GTCGTAGCTAACGCGTTAA	GTGCCAGCMGCCGCGGTAA	301	6	1	FALSE	0	0	3.4	FALSE
HF_READ_05001199	GTGCCAGCAGCCGCGGTAA	GTGCCAGCMGCCGCGGTAA	459	0	0	FALSE	0	0	0	FALSE
HF_READ_04930402	GTGCCAGCAGCCGCGGTAA	GTGCCAGCMGCCGCGGTAA	463	0	0	FALSE	0	0	0	FALSE
HF_READ_05140298	GTGCCAGCAGCCGCGGTAA	GTGCCAGCMGCCGCGGTAA	459	0	0	FALSE	0	0	0	FALSE
HF_READ_05513143	GTCGTAGCTAACGCGTTAA	GTGCCAGCMGCCGCGGTAA	316	6	1	FALSE	0	0	3.4	FALSE
HF_READ_05013457	GTCGCAGCTAACGCGTTAA	GTGCCAGCMGCCGCGGTAA	213	5	1	FALSE	0	0	3	FALSE
HF_READ_04855823	GTGCCAGCAGCCGCGGTAA	GTGCCAGCMGCCGCGGTAA	463	0	0	FALSE	0	0	0	FALSE
HF_READ_05003851	GTGCCAGCAGCCGCGGTAA	GTGCCAGCMGCCGCGGTAA	457	0	0	FALSE	0	0	0	FALSE
HF_READ_05062099	GTCGTAGCTAACGCGTTAA	GTGCCAGCMGCCGCGGTAA	263	6	1	FALSE	0	0	3.4	FALSE
HF_READ_05214898	GGATCAGCACGCCGCGGTGA	GTGCCAGCM-GCCGCGGTAA	434	3	1	FALSE	1	0	3.2	FALSE
HF_READ_04937354	GTGCCAGCAGCCGCGGTAA	GTGCCAGCMGCCGCGGTAA	461	0	0	FALSE	0	0	0	FALSE
HF_READ_05387445	GTGCCAGCAGCCGCGGTAA	GTGCCAGCMGCCGCGGTAA	151	0	0	FALSE	0	0	0	FALSE
HF_READ_04994491	GTCGTAGCTAACGCGTTAA	GTGCCAGCMGCCGCGGTAA	282	6	1	FALSE	0	0	3.4	FALSE
HF_READ_04806780	GTCGTAGCTAACGCGTTAA	GTGCCAGCMGCCGCGGTAA	247	6	1	FALSE	0	0	3.4	FALSE
HF_READ_05247859	GAATCAGCACGCCACGGTGA	GTGCCAGCM-GCCGCGGTAA	334	4	1	FALSE	1	0	3.6	FALSE
HF_READ_05378953	GTGCCAGCAGCCGCGGTAA	GTGCCAGCMGCCGCGGTAA	263	0	0	FALSE	0	0	0	FALSE
HF_READ_05110116	GTGCCAGCAGCCGCGGTAA	GTGCCAGCMGCCGCGGTAA	481	0	0	FALSE	0	0	0	FALSE
HF_READ_04978806	GTCGTAGCTAACGCGTTAA	GTGCCAGCMGCCGCGGTAA	161	6	1	FALSE	0	0	3.4	FALSE
HF_READ_04924800	GTGCCAGCAGCTGCGGTAA	GTGCCAGCMGCCGCGGTAA	461	1	0	FALSE	0	0	0.4	FALSE
HF_READ_04824351	GTGCCAGCAGCCGCGGTAA	GTGCCAGCMGCCGCGGTAA	224	0	0	FALSE	0	0	0	FALSE
HF_READ_04863610	GTGCCAGCAGCCGCGGTAA	GTGCCAGCMGCCGCGGTAA	453	0	0	FALSE	0	0	0	FALSE
HF_READ_05102178	GTCGTAGCTAACGCGTTAA	GTGCCAGCMGCCGCGGTAA	324	6	1	FALSE	0	0	3.4	FALSE
HF_READ_05115650	GTGCTAGTCGCTGGGTCAA	GTGCCAGCMGCCGCGGTAA	222	4	2	FALSE	0	0	3.6	FALSE
HF_READ_04762279	GTGCCAGCAGCCGCGGT	GTGCCAGCMGCCGCGGT	463	0	0	FALSE	0	0	0	TRUE
HF_READ_05359977	GTGCCAGCAGCCGCGGTAA	GTGCCAGCMGCCGCGGTAA	461	0	0	FALSE	0	0	0	FALSE
HOT_READ_85749073	GTGCCAGCAGCCGCGGTAA	GTGCCAGCMGCCGCGGTAA	470	0	0	FALSE	0	0	0	FALSE
HF_READ_05175207	GTGCCAGCAGCCGCGGTAA	GTGCCAGCMGCCGCGGTAA	308	0	0	FALSE	0	0	0	FALSE
HF_READ_05056304	GTCGCAGCTAACGCGTTAA	GTGCCAGCMGCCGCGGTAA	164	5	1	FALSE	0	0	3	FALSE
HF_READ_05148212	GTGCCAGCAGCCGCGGTAA	GTGCCAGCMGCCGCGGTAA	469	0	0	FALSE	0	0	0	FALSE
HF_READ_05187241	GTGCCAGCAGCCGCGGTAA	GTGCCAGCMGCCGCGGTAA	487	0	0	FALSE	0	0	0	FALSE
HF_READ_04998949	GAAGCAGCCGACCACGGTAA	GTGCCAGCMG-CCGCGGTAA	496	4	0	FALSE	1	0	2.6	FALSE
HF_READ_05098265	GGATCAGCATGCCGCGGTGA	GTGCCAGCM-GCCGCGGTAA	723	3	1	FALSE	1	0	3.2	FALSE
HF_READ_05415356	GTGCCAGCAGCCGCGGTAA	GTGCCAGCMGCCGCGGTAA	349	0	0	FALSE	0	0	0	FALSE
HF_READ_04786443	GTCGTAGCTAACGCGTTAA	GTGCCAGCMGCCGCGGTAA	254	6	1	FALSE	0	0	3.4	FALSE
HF_READ_04976711	GTGCCAGCAGCCGCGGTAA	GTGCCAGCMGCCGCGGTAA	113	0	0	FALSE	0	0	0	FALSE
HF_READ_05205326	GGATCAGCACGCCACGGTGA	GTGCCAGCM-GCCGCGGTAA	458	4	1	FALSE	1	0	3.6	FALSE
HF_READ_05286601	GTGCCAGCAGCCGCGGTAA	GTGCCAGCMGCCGCGGTAA	130	0	0	FALSE	0	0	0	FALSE
HF_READ_05315156	GGATCAGCACGCCACGGTGA	GTGCCAGCM-GCCGCGGTAA	555	4	1	FALSE	1	0	3.6	FALSE
HF_READ_05046142	GTGCCAGCAGCCGCGGTAA	GTGCCAGCMGCCGCGGTAA	405	0	0	FALSE	0	0	0	FALSE
HF_READ_05390544	GTGCTAGTCGCTGGTGCAA	GTGCCAGCMGCCGCGGTAA	173	5	1	FALSE	0	0	3	FALSE
HF_READ_05082140	GGGCCCGCACAAGCGGTGG	GTGCCAGCMGCCGCGGTAA	103	5	1	TRUE	0	0	6	FALSE
HF_READ_05378946	GAAGCAGCCGTCCACGGTAG	GTGCCAGCMG-CCGCGGTAA	504	4	0	TRUE	1	0	5.6	FALSE
HF_READ_05419913	GTGCCAGCAGCCGCGGTAA	GTGCCAGCMGCCGCGGTAA	487	0	0	FALSE	0	0	0	FALSE
HF_READ_05058251	TTGCTAGACCGCGAGGTTA	GTGCCAGCMGCCGCGGTAA	315	6	1	FALSE	0	0	3.4	FALSE
HF_READ_05488721	GTGCCAGCAGCCGCGGTAA	GTGCCAGCMGCCGCGGTAA	464	0	0	FALSE	0	0	0	FALSE
HF_READ_05491068	GTGCCAGCAGCCGCGGTAA	GTGCCAGCMGCCGCGGTAA	225	0	0	FALSE	0	0	0	FALSE
HF_READ_04772504	GTGCCAGCAGCCGCGGTAA	GTGCCAGCMGCCGCGGTAA	473	0	0	FALSE	0	0	0	FALSE
HF_READ_05598772	CTGCAACTCGCCTACGTGA	GTGCCAGCMGCCGCGGTAA	339	7	1	FALSE	0	0	3.8	FALSE
HF_READ_05023554	GTCGTAGCTAACGCGTTAA	GTGCCAGCMGCCGCGGTAA	177	6	1	FALSE	0	0	3.4	FALSE
HF_READ_04935865	GTCGTAGCTAACGCGTTAA	GTGCCAGCMGCCGCGGTAA	221	6	1	FALSE	0	0	3.4	FALSE
HF_READ_04916702	TTGCCAGCACTTCGGGTGG	GTGCCAGCMGCCGCGGTAA	130	6	1	TRUE	0	0	6.4	FALSE
HF_READ_05178321	TAGCTAGTTGGTGAGGTAA	GTGCCAGCMGCCGCGGTAA	210	8	0	FALSE	0	0	3.2	FALSE
HF_READ_04768906	GTGCCAGCAGCCGCGGTAA	GTGCCAGCMGCCGCGGTAA	375	0	0	FALSE	0	0	0	FALSE
HF_READ_05204582	GTGCCAGCAGCCGCGGTAA	GTGCCAGCMGCCGCGGTAA	510	0	0	FALSE	0	0	0	FALSE
HF_READ_05431669	GTGCCAGCAGCCGCGGTAA	GTGCCAGCMGCCGCGGTAA	210	0	0	FALSE	0	0	0	FALSE
HF_READ_04953359	GTCGTAGCTAACGCGTTAA	GTGCCAGCMGCCGCGGTAA	168	6	1	FALSE	0	0	3.4	FALSE
HF_READ_05070141	GTGCCAGCAGCCGCGGTAA	GTGCCAGCMGCCGCGGTAA	402	0	0	FALSE	0	0	0	FALSE
HOT_READ_85807230	GTGCCAGCAGCCGCGGTAA	GTGCCAGCMGCCGCGGTAA	485	0	0	FALSE	0	0	0	FALSE
HF_READ_05059246	GTGCCAGCAGCCGCGGTAA	GTGCCAGCMGCCGCGGTAA	245	0	0	FALSE	0	0	0	FALSE
HF_READ_05046779	GTCGTAGCTAACGCGTTAA	GTGCCAGCMGCCGCGGTAA	140	6	1	FALSE	0	0	3.4	FALSE
HF_READ_04949733	GTCGTAGCTAACGCGTTAA	GTGCCAGCMGCCGCGGTAA	130	6	1	FALSE	0	0	3.4	FALSE
HF_READ_04836679	GTCGTAGCTAACGCGTTAA	GTGCCAGCMGCCGCGGTAA	122	6	1	FALSE	0	0	3.4	FALSE
HF_READ_05096091	GTGCCAGCAGCCGCGGTAA	GTGCCAGCMGCCGCGGTAA	196	0	0	FALSE	0	0	0	FALSE
HOT_READ_85765440	GTGCCAGCAGCCGCGGTAA	GTGCCAGCMGCCGCGGTAA	223	0	0	FALSE	0	0	0	FALSE
HF_READ_04983469	GTCGTAGCTAACGCGTTAA	GTGCCAGCMGCCGCGGTAA	112	6	1	FALSE	0	0	3.4	FALSE
HF_READ_04841890	GTCGTAGCTAACGCGTTAA	GTGCCAGCMGCCGCGGTAA	122	6	1	FALSE	0	0	3.4	FALSE
HF_READ_05015481	GTGCCAGCAGCCGCGGTAA	GTGCCAGCMGCCGCGGTAA	471	0	0	FALSE	0	0	0	FALSE
HF_READ_05146830	GTGCCAGCAGCCGCGGTAA	GTGCCAGCMGCCGCGGTAA	312	0	0	FALSE	0	0	0	FALSE
HF_READ_05089787	GTCGTAGCCAACGCGTTAA	GTGCCAGCMGCCGCGGTAA	119	5	1	FALSE	0	0	3	FALSE
HF_READ_05119853	GGGCAAGCAAATCCCATAA	GTGCCAGCMGCCGCGGTAA	226	7	1	FALSE	0	0	3.8	FALSE
HF_READ_05363221	GTGCCAGCAGCCGCGGTAA	GTGCCAGCMGCCGCGGTAA	456	0	0	FALSE	0	0	0	FALSE
HF_READ_05145898	GTCGTAGCTAACGCGTTAA	GTGCCAGCMGCCGCGGTAA	192	6	1	FALSE	0	0	3.4	FALSE
HF_READ_05170631	GGGCCCGCACAAGCGGTGG	GTGCCAGCMGCCGCGGTAA	25	5	1	TRUE	0	0	6	FALSE
HF_READ_05529886	GTACAACGAGTCGCAATAC	GTGCCAGCMGCCGCGGTAA	380	6	1	TRUE	0	0	6.4	FALSE
HF_READ_05468406	GTCGTAGCTAACGCGTTAA	GTGCCAGCMGCCGCGGTAA	75	6	1	FALSE	0	0	3.4	FALSE
HF_READ_05395335	GTGCCAGCAGCCGCGGTAA	GTGCCAGCMGCCGCGGTAA	349	0	0	FALSE	0	0	0	FALSE
HF_READ_05523479	GTGCCAGCAGCCGCGGTAA	GTGCCAGCMGCCGCGGTAA	166	0	0	FALSE	0	0	0	FALSE
HF_READ_04903328	TAGCTAGTTGGTGAGGTAA	GTGCCAGCMGCCGCGGTAA	216	8	0	FALSE	0	0	3.2	FALSE
HF_READ_05346950	GTGCCAGCAGCCGCGGTAA	GTGCCAGCMGCCGCGGTAA	487	0	0	FALSE	0	0	0	FALSE
HF_READ_05618500	GTGCCAGCAGCCGCGGTAA	GTGCCAGCMGCCGCGGTAA	487	0	0	FALSE	0	0	0	FALSE
HOT_READ_85753021	GTGCCAGCAGCCGCGGTAA	GTGCCAGCMGCCGCGGTAA	70	0	0	FALSE	0	0	0	FALSE
HF_READ_05498299	GTGCCAGCAGCCGCGGTAA	GTGCCAGCMGCCGCGGTAA	94	0	0	FALSE	0	0	0	FALSE
HF_READ_05503132	GTGCCAGCAGCCGCGGTAA	GTGCCAGCMGCCGCGGTAA	457	0	0	FALSE	0	0	0	FALSE
HF_READ_05189419	GTGCCAGCAGCCGCGGTAA	GTGCCAGCMGCCGCGGTAA	455	0	0	FALSE	0	0	0	FALSE
HF_READ_05485160	GTGCCAGCAGCCGCGGTAA	GTGCCAGCMGCCGCGGTAA	74	0	0	FALSE	0	0	0	FALSE
HF_READ_05194775	TAGCTAGTTGGTGAGGTAA	GTGCCAGCMGCCGCGGTAA	216	8	0	FALSE	0	0	3.2	FALSE
HF_READ_05339725	GTGCCAGCAGCCGCGGTAA	GTGCCAGCMGCCGCGGTAA	452	0	0	FALSE	0	0	0	FALSE
HF_READ_05077329	GTCGTAGCTAACGCGTTAA	GTGCCAGCMGCCGCGGTAA	91	6	1	FALSE	0	0	3.4	FALSE
HF_READ_05548402	GTCGTAGCTAACGCGTTAA	GTGCCAGCMGCCGCGGTAA	188	6	1	FALSE	0	0	3.4	FALSE
HF_READ_04821760	GGGCCCGCACAAGCGGTGG	GTGCCAGCMGCCGCGGTAA	270	5	1	TRUE	0	0	6	FALSE
HF_READ_04814296	GTGCCAGCAGCCGCGGTAA	GTGCCAGCMGCCGCGGTAA	427	0	0	FALSE	0	0	0	FALSE
HF_READ_04982519	ATCCGTGCAGCAGCGCGTAA	GTGCCAGCMGCCGCG-GTAA	455	5	0	FALSE	1	0	3	FALSE
HF_READ_05194523	GTGCCAGCAGCCGCGGTAA	GTGCCAGCMGCCGCGGTAA	487	0	0	FALSE	0	0	0	FALSE
HF_READ_05289405	GTGCCAGCAGCCGCGGTAA	GTGCCAGCMGCCGCGGTAA	83	0	0	FALSE	0	0	0	FALSE
HOT_READ_85754028	GTGCCAGCAGCCGCGGTAA	GTGCCAGCMGCCGCGGTAA	459	0	0	FALSE	0	0	0	FALSE
HF_READ_05197075	GTCGTAGCCAACGCGTTAA	GTGCCAGCMGCCGCGGTAA	83	5	1	FALSE	0	0	3	FALSE
HF_READ_05612792	GTCGTAGCTAACGCGTTAA	GTGCCAGCMGCCGCGGTAA	85	6	1	FALSE	0	0	3.4	FALSE
HOT_READ_85744061	GTGCCAGCAGCCGCGGTAA	GTGCCAGCMGCCGCGGTAA	455	0	0	FALSE	0	0	0	FALSE
HF_READ_04794817	GTGCCAGCAGCCGCGGTAA	GTGCCAGCMGCCGCGGTAA	340	0	0	FALSE	0	0	0	FALSE
HF_READ_05370909	GGATCAGCATGCCGCGGTGA	GTGCCAGCM-GCCGCGGTAA	726	3	1	FALSE	1	0	3.2	FALSE
HF_READ_05390298	GAGCTAGCAAATCCCATAA	GTGCCAGCMGCCGCGGTAA	238	7	1	FALSE	0	0	3.8	FALSE
HF_READ_05189683	GAGCTAGCAAATCCCATAA	GTGCCAGCMGCCGCGGTAA	251	7	1	FALSE	0	0	3.8	FALSE
HF_READ_04805735	GTCGTAGCTAACGCGTTAA	GTGCCAGCMGCCGCGGTAA	176	6	1	FALSE	0	0	3.4	FALSE
HF_READ_04906497	GAGCTAGCAAATCCCATAA	GTGCCAGCMGCCGCGGTAA	343	7	1	FALSE	0	0	3.8	FALSE
HF_READ_04960428	GAGCTAGCAAATCCCATAA	GTGCCAGCMGCCGCGGTAA	317	7	1	FALSE	0	0	3.8	FALSE
HF_READ_05538266	GAGCTAGCAAATCCCATAA	GTGCCAGCMGCCGCGGTAA	339	7	1	FALSE	0	0	3.8	FALSE
HF_READ_04897588	GAGCTAGCAAATCCCATAA	GTGCCAGCMGCCGCGGTAA	341	7	1	FALSE	0	0	3.8	FALSE
HF_READ_05046665	GTCGTAGCTAACGCGTTAA	GTGCCAGCMGCCGCGGTAA	178	6	1	FALSE	0	0	3.4	FALSE
HF_READ_05186872	GGGCCCGCACAAGCGGTGG	GTGCCAGCMGCCGCGGTAA	39	5	1	TRUE	0	0	6	FALSE
HF_READ_05087701	GGGCCCGCACAAGCGGTGG	GTGCCAGCMGCCGCGGTAA	148	5	1	TRUE	0	0	6	FALSE
HF_READ_04924710	GGGCCCGCACAAGCGGTGG	GTGCCAGCMGCCGCGGTAA	153	5	1	TRUE	0	0	6	FALSE
HF_READ_05203035	GGGCCCGCACAAGCGGTGG	GTGCCAGCMGCCGCGGTAA	44	5	1	TRUE	0	0	6	FALSE
HF_READ_05458613	GTCGTAGCTAACGCGTTAA	GTGCCAGCMGCCGCGGTAA	64	6	1	FALSE	0	0	3.4	FALSE
HF_READ_05037034	GTCGTAGCTAACGCGTTAA	GTGCCAGCMGCCGCGGTAA	41	6	1	FALSE	0	0	3.4	FALSE
HF_READ_05024795	GTCGTAGCTAACGCGTTAA	GTGCCAGCMGCCGCGGTAA	3	6	1	FALSE	0	0	3.4	FALSE
HF_READ_05290775	GTGC-AGCAG-CGCGGTAT	GTGCCAGCMGCCGCGGTAA	514	0	0	TRUE	2	0	5	FALSE
HF_READ_04998654	TAGCTAGTTGGTGAGGTAA	GTGCCAGCMGCCGCGGTAA	216	8	0	FALSE	0	0	3.2	FALSE
HF_READ_05270715	GTGCCCTAACCTTCGGGAA	GTGCCAGCMGCCGCGGTAA	529	6	1	FALSE	0	0	3.4	FALSE
HF_READ_04916683	CTGGTAGTCCACGCAGTAA	GTGCCAGCMGCCGCGGTAA	255	7	0	FALSE	0	0	2.8	FALSE
HOT_READ_85743447	GGGCCAGCAGCCGGGGGTA	GTGCCAGCMGCCGCGGTAA	11	2	2	FALSE	0	0	2.8	FALSE
HF_READ_05567018	GTGCCAGCAGCCGCGGTAA	GTGCCAGCMGCCGCGGTAA	254	0	0	FALSE	0	0	0	FALSE
HF_READ_05074101	GTGGCAGCAGCCGCGGTAA	GTGCCAGCMGCCGCGGTAA	454	1	0	FALSE	0	0	0.4	FALSE
HF_READ_04815245	GTGCCAGCAGCCGCGGTAA	GTGCCAGCMGCCGCGGTAA	457	0	0	FALSE	0	0	0	FALSE
HF_READ_05331488	GTGCCAGCAGCCGCGGTAA	GTGCCAGCMGCCGCGGTAA	142	0	0	FALSE	0	0	0	FALSE
HF_READ_05278857	GAGGCAGGCGCCGAGGTCG	GTGCCAGCMGCCGCGGTAA	448	4	1	TRUE	0	0	5.6	FALSE
HF_READ_05050712	GTGCCAGCAGCTGCGGTAA	GTGCCAGCMGCCGCGGTAA	458	1	0	FALSE	0	0	0.4	FALSE
HF_READ_05619705	GTGCCAGCAGCCGCGGTAT	GTGCCAGCMGCCGCGGTAA	463	0	0	TRUE	0	0	3	FALSE
HF_READ_05136716	GTGCCAGCAGCCGCGGTAA	GTGCCAGCMGCCGCGGTAA	75	0	0	FALSE	0	0	0	FALSE
HF_READ_05531952	GTGCCAGCAGCCGCGGTAA	GTGCCAGCMGCCGCGGTAA	233	0	0	FALSE	0	0	0	FALSE
HF_READ_05050111	GAGCTAGCAAATCCCATAA	GTGCCAGCMGCCGCGGTAA	230	7	1	FALSE	0	0	3.8	FALSE
HF_READ_05349530	GTGCCAGCAGCCGCGGTAA	GTGCCAGCMGCCGCGGTAA	421	0	0	FALSE	0	0	0	FALSE
HF_READ_05006658	GAGCTAGCAAATCCCATAA	GTGCCAGCMGCCGCGGTAA	220	7	1	FALSE	0	0	3.8	FALSE
HF_READ_05013175	GAGCTAGCAAATCCCATAA	GTGCCAGCMGCCGCGGTAA	312	7	1	FALSE	0	0	3.8	FALSE
HOT_READ_85741690	GAGCTAGCAAATCCCATAA	GTGCCAGCMGCCGCGGTAA	283	7	1	FALSE	0	0	3.8	FALSE
HF_READ_05402933	GTGCCAGCAGCCGCGGTAA	GTGCCAGCMGCCGCGGTAA	24	0	0	FALSE	0	0	0	FALSE
HF_READ_05417983	GTGCCAGCAGCCGCGGTAA	GTGCCAGCMGCCGCGGTAA	491	0	0	FALSE	0	0	0	FALSE
HF_READ_05450015	GTGCCAGCAGCCGCGGTAA	GTGCCAGCMGCCGCGGTAA	139	0	0	FALSE	0	0	0	FALSE
HF_READ_05023967	GTGCCAGCAGCCGCGGTAA	GTGCCAGCMGCCGCGGTAA	440	0	0	FALSE	0	0	0	FALSE
HF_READ_05469606	GTGCCAGCAGCCGCGGTAA	GTGCCAGCMGCCGCGGTAA	466	0	0	FALSE	0	0	0	FALSE
HF_READ_05609387	CTGGTAGTCCACGCCGTAA	GTGCCAGCMGCCGCGGTAA	101	7	0	FALSE	0	0	2.8	FALSE
HF_READ_05097695	GTGCCAGCAGC-GCGGTAA	GTGCCAGCMGCCGCGGTAA	147	0	0	FALSE	1	0	1	FALSE
HF_READ_05279541	GGATCAGCATGCCGCGGTGA	GTGCCAGCM-GCCGCGGTAA	315	3	1	FALSE	1	0	3.2	FALSE
HOT_READ_85807159	GTGCCAGCAGCCGCGGTAA	GTGCCAGCMGCCGCGGTAA	466	0	0	FALSE	0	0	0	FALSE
HF_READ_05038430	GTCGTAGCTAACGCGTTAA	GTGCCAGCMGCCGCGGTAA	73	6	1	FALSE	0	0	3.4	FALSE
HF_READ_05352042	GAGGCAGCAGGCCACGGTAA	GTGCCAGCMG-CCGCGGTAA	700	3	0	FALSE	1	0	2.2	FALSE
HF_READ_05589102	GAGCTAGCAAATCCCATAA	GTGCCAGCMGCCGCGGTAA	252	7	1	FALSE	0	0	3.8	FALSE
HF_READ_05094608	GAAGCAGCCGTCCACGGTAG	GTGCCAGCMG-CCGCGGTAA	592	4	0	TRUE	1	0	5.6	FALSE
HF_READ_05172913	GTGCCAGCAGCCGCGGTAA	GTGCCAGCMGCCGCGGTAA	467	0	0	FALSE	0	0	0	FALSE
HF_READ_05595210	GTGCCAGCAGCCGCGGTAA	GTGCCAGCMGCCGCGGTAA	487	0	0	FALSE	0	0	0	FALSE
HF_READ_04976508	GTGCCAGCAGCCGCGGTAA	GTGCCAGCMGCCGCGGTAA	498	0	0	FALSE	0	0	0	FALSE
HF_READ_05589825	GAGCTAGCAAATCCCATAA	GTGCCAGCMGCCGCGGTAA	250	7	1	FALSE	0	0	3.8	FALSE
HF_READ_05506015	CTGCAAACCAGCAATGGTAA	GTGCCAGCM-GCCGCGGTAA	376	6	0	FALSE	1	0	3.4	FALSE
HF_READ_05371587	GTGCCAGCAGCCGCGGTAA	GTGCCAGCMGCCGCGGTAA	218	0	0	FALSE	0	0	0	FALSE
HF_READ_05581240	GTGCCAGCAGCCGCGGTAA	GTGCCAGCMGCCGCGGTAA	455	0	0	FALSE	0	0	0	FALSE
HF_READ_05400845	GTGCCAGCAGCCGCGGTAT	GTGCCAGCMGCCGCGGTAA	454	0	0	TRUE	0	0	3	FALSE
HF_READ_05373039	GTGCCAGCAGCCGCGGTAA	GTGCCAGCMGCCGCGGTAA	276	0	0	FALSE	0	0	0	FALSE
HF_READ_05521758	GTGCCAGCAGCCGCGGTAA	GTGCCAGCMGCCGCGGTAA	301	0	0	FALSE	0	0	0	FALSE
HF_READ_05210914	CAGCTAGTTGGTGAGGTAA	GTGCCAGCMGCCGCGGTAA	235	8	0	FALSE	0	0	3.2	FALSE
HF_READ_05606013	CTGGTAGTCCACGCCGTAA	GTGCCAGCMGCCGCGGTAA	245	7	0	FALSE	0	0	2.8	FALSE
HF_READ_05187614	GGATCAGCATGCCGCGGTGA	GTGCCAGCM-GCCGCGGTAA	558	3	1	FALSE	1	0	3.2	FALSE
HF_READ_04921571	GGATCAGCATGCCGCGGTGA	GTGCCAGCM-GCCGCGGTAA	476	3	1	FALSE	1	0	3.2	FALSE
HF_READ_05375564	GTCGTAGCTAACGCGTTAA	GTGCCAGCMGCCGCGGTAA	32	6	1	FALSE	0	0	3.4	FALSE
HF_READ_05216006	GTGCCAGCAGCCGCGGTAA	GTGCCAGCMGCCGCGGTAA	484	0	0	FALSE	0	0	0	FALSE
HF_READ_05268981	GTGCCAGCAGCCGCGGTAA	GTGCCAGCMGCCGCGGTAA	484	0	0	FALSE	0	0	0	FALSE
HF_READ_04952805	GTGCCAGCAGCCGCGGTAA	GTGCCAGCMGCCGCGGTAA	428	0	0	FALSE	0	0	0	FALSE
HF_READ_04847821	GTGCCAGCAGCCGCGGTAA	GTGCCAGCMGCCGCGGTAA	197	0	0	FALSE	0	0	0	FALSE
HF_READ_04814362	GTGCCAGCAGCCGCGGTAA	GTGCCAGCMGCCGCGGTAA	197	0	0	FALSE	0	0	0	FALSE
HF_READ_05578645	CTGGTAGTCCACGCAGTAA	GTGCCAGCMGCCGCGGTAA	225	7	0	FALSE	0	0	2.8	FALSE
HF_READ_04940242	GGGCCCGCACAAGCGGTGG	GTGCCAGCMGCCGCGGTAA	83	5	1	TRUE	0	0	6	FALSE
HF_READ_05552352	CTGGTAGTCCACGCAGTAA	GTGCCAGCMGCCGCGGTAA	62	7	0	FALSE	0	0	2.8	FALSE
HF_READ_05168189	GTGCTAGTCGCTGGACAAA	GTGCCAGCMGCCGCGGTAA	54	5	2	FALSE	0	0	4	FALSE
HOT_READ_85783202	GGGCAGGCGGCCACGGTAG	GTGCCAGCMGCCGCGGTAA	558	5	0	TRUE	0	0	5	FALSE
HF_READ_04896186	TAGCTAGTTGGTGAGGTAA	GTGCCAGCMGCCGCGGTAA	216	8	0	FALSE	0	0	3.2	FALSE
HF_READ_04996802	GTGCCAGCAGCCGCGGTAA	GTGCCAGCMGCCGCGGTAA	504	0	0	FALSE	0	0	0	FALSE
HF_READ_04915847	GTGCCAGCAGCCGCGGTAA	GTGCCAGCMGCCGCGGTAA	219	0	0	FALSE	0	0	0	FALSE
HF_READ_05163058	GTGACTGACGCTGAGGAAC	GTGCCAGCMGCCGCGGTAA	181	5	1	TRUE	0	0	6	FALSE
HF_READ_05445472	GTGCCAGCAGCCGCGGTAA	GTGCCAGCMGCCGCGGTAA	47	0	0	FALSE	0	0	0	FALSE
HF_READ_04948550	ATCCGTGCAGCAGCGCGTAA	GTGCCAGCMGCCGCG-GTAA	445	5	0	FALSE	1	0	3	FALSE
HF_READ_04942487	GGGCCCGCACAAGCGGTGG	GTGCCAGCMGCCGCGGTAA	52	5	1	TRUE	0	0	6	FALSE
HF_READ_04910791	GTAACAGCATGACGCGGTGA	GTGCCAGCM-GCCGCGGTAA	541	3	1	FALSE	1	0	3.2	FALSE
HF_READ_05256046	GTGCTAGTCGCTGGGTCAA	GTGCCAGCMGCCGCGGTAA	79	4	2	FALSE	0	0	3.6	FALSE
HF_READ_05532608	GAGCTAGCAAATCCCATAA	GTGCCAGCMGCCGCGGTAA	291	7	1	FALSE	0	0	3.8	FALSE
HOT_READ_85760457	GTGGAAGCAGCTGTCGAAG	GTGCCAGCMGCCGCGGTAA	805	5	1	TRUE	0	0	6	FALSE
HF_READ_04947444	TAGCTAGTTGGTGAGGTAA	GTGCCAGCMGCCGCGGTAA	216	8	0	FALSE	0	0	3.2	FALSE
HF_READ_05343607	GTGCCAGCAGCCGCGGTAA	GTGCCAGCMGCCGCGGTAA	308	0	0	FALSE	0	0	0	FALSE
HF_READ_05494978	GTGCCAGCAGCCGCGGTAA	GTGCCAGCMGCCGCGGTAA	441	0	0	FALSE	0	0	0	FALSE
HF_READ_05239250	GTGCCAGCAGCCGCGGTAA	GTGCCAGCMGCCGCGGTAA	359	0	0	FALSE	0	0	0	FALSE
HF_READ_05442803	GTGCCAGCAGCCGCGGTAA	GTGCCAGCMGCCGCGGTAA	297	0	0	FALSE	0	0	0	FALSE
HF_READ_05338254	GTCTCAGCTAACGCATTAA	GTGCCAGCMGCCGCGGTAA	333	6	1	FALSE	0	0	3.4	FALSE
HF_READ_05358536	TAGCTAGTTGGTGAGGTAA	GTGCCAGCMGCCGCGGTAA	216	8	0	FALSE	0	0	3.2	FALSE
HF_READ_05140786	GTGCCAGCAGCCGCGGTAA	GTGCCAGCMGCCGCGGTAA	516	0	0	FALSE	0	0	0	FALSE
HF_READ_04990897	GTGCCAGCAGCCGCGGTAA	GTGCCAGCMGCCGCGGTAA	491	0	0	FALSE	0	0	0	FALSE
HF_READ_05283910	GTGCCAGCAGCCGCGGTAA	GTGCCAGCMGCCGCGGTAA	514	0	0	FALSE	0	0	0	FALSE
HF_READ_05543299	GGATCAGCATGCCGCGGTGA	GTGCCAGCM-GCCGCGGTAA	641	3	1	FALSE	1	0	3.2	FALSE
HF_READ_05582492	GTGCCAGCAGCCGCGGTAA	GTGCCAGCMGCCGCGGTAA	459	0	0	FALSE	0	0	0	FALSE
HF_READ_05401288	GTGCCAGCAGCCGCGGTAA	GTGCCAGCMGCCGCGGTAA	385	0	0	FALSE	0	0	0	FALSE
HF_READ_05049301	GTCCCCGCAACGAGCGCAA	GTGCCAGCMGCCGCGGTAA	56	7	1	FALSE	0	0	3.8	FALSE
HF_READ_04945063	TAGCTAGTTGGTGAGGTAA	GTGCCAGCMGCCGCGGTAA	216	8	0	FALSE	0	0	3.2	FALSE
HF_READ_05121767	CAGCAGCCGCGGTAA	CAGCMGCCGCGGTAA	0	0	0	FALSE	0	0	0	TRUE
HF_READ_04799223	GTCGCAGCGAAAGCGATAA	GTGCCAGCMGCCGCGGTAA	261	6	1	FALSE	0	0	3.4	FALSE
HF_READ_05421970	TAGTCAGCGACTGGGGTGA	GTGCCAGCMGCCGCGGTAA	444	7	1	FALSE	0	0	3.8	FALSE
HF_READ_05521571	GTCGCAGCGAAAGCGATAA	GTGCCAGCMGCCGCGGTAA	401	6	1	FALSE	0	0	3.4	FALSE
HF_READ_04941846	GTCGCAGCGAAAGCGATAA	GTGCCAGCMGCCGCGGTAA	244	6	1	FALSE	0	0	3.4	FALSE
HF_READ_05542672	TAGTCAGCGACTGGGGTGA	GTGCCAGCMGCCGCGGTAA	849	7	1	FALSE	0	0	3.8	FALSE
HF_READ_05538200	GTCGCAGCGAAAGCGATAA	GTGCCAGCMGCCGCGGTAA	129	6	1	FALSE	0	0	3.4	FALSE
HF_READ_05187912	GTCGCAGCGAAAGCGATAA	GTGCCAGCMGCCGCGGTAA	157	6	1	FALSE	0	0	3.4	FALSE
HF_READ_05390369	GTCGCAGCGAAAGCGATAA	GTGCCAGCMGCCGCGGTAA	18	6	1	FALSE	0	0	3.4	FALSE
HF_READ_04856099	TAGTCAGCGACTGGGGTGA	GTGCCAGCMGCCGCGGTAA	522	7	1	FALSE	0	0	3.8	FALSE
HF_READ_05477274	GTGCCAGCAGCCGCGGTAA	GTGCCAGCMGCCGCGGTAA	125	0	0	FALSE	0	0	0	FALSE
HF_READ_05361624	GTGCCAGCAGCCGCGGTAA	GTGCCAGCMGCCGCGGTAA	340	0	0	FALSE	0	0	0	FALSE
HF_READ_05494740	TAGTCAGCGACTGGGGTGA	GTGCCAGCMGCCGCGGTAA	507	7	1	FALSE	0	0	3.8	FALSE
HF_READ_05475743	GTCGCAGCGAAAGCGATAA	GTGCCAGCMGCCGCGGTAA	53	6	1	FALSE	0	0	3.4	FALSE
HF_READ_05201052	GTCGCAGCGAAAGCGATAA	GTGCCAGCMGCCGCGGTAA	261	6	1	FALSE	0	0	3.4	FALSE
HF_READ_05392549	TAGCTAGTTGGTGAGGTAA	GTGCCAGCMGCCGCGGTAA	229	8	0	FALSE	0	0	3.2	FALSE
HF_READ_04918907	GTGGCGGACGGGTGAGTAA	GTGCCAGCMGCCGCGGTAA	88	8	0	FALSE	0	0	3.2	FALSE
HF_READ_04946897	GTCGTAGCTAACGCGTTAA	GTGCCAGCMGCCGCGGTAA	13	6	1	FALSE	0	0	3.4	FALSE
HF_READ_05584471	GAGCTAGCAAATCCCATAA	GTGCCAGCMGCCGCGGTAA	327	7	1	FALSE	0	0	3.8	FALSE
HF_READ_04782009	GGATCAGCGCGCCGCGGTGA	GTGCCAGC-MGCCGCGGTAA	479	3	1	FALSE	1	0	3.2	FALSE
HF_READ_05427621	GTGCCAGCAGCCGCGGTAA	GTGCCAGCMGCCGCGGTAA	128	0	0	FALSE	0	0	0	FALSE
HF_READ_05387162	GTGCCAGCAGCCGCGGTAA	GTGCCAGCMGCCGCGGTAA	436	0	0	FALSE	0	0	0	FALSE
HF_READ_05523297	GTGCCAGCAGCCGCGGTAA	GTGCCAGCMGCCGCGGTAA	461	0	0	FALSE	0	0	0	FALSE
HF_READ_05363603	GTGCCAGCAGCCGCGGTAA	GTGCCAGCMGCCGCGGTAA	238	0	0	FALSE	0	0	0	FALSE
HF_READ_04824376	GCTGCAGCAGCCGCGGTAA	GTGCCAGCMGCCGCGGTAA	39	3	0	FALSE	0	0	1.2	FALSE
HF_READ_04880831	TAGTCAGCGACTGGGGTGA	GTGCCAGCMGCCGCGGTAA	501	7	1	FALSE	0	0	3.8	FALSE
HF_READ_04952123	TTGCCAGCACTTCGGGTGG	GTGCCAGCMGCCGCGGTAA	125	6	1	TRUE	0	0	6.4	FALSE
HF_READ_05615073	ATCGTAGCTAACGCGTTAA	GTGCCAGCMGCCGCGGTAA	261	7	1	FALSE	0	0	3.8	FALSE
HF_READ_05092272	GTGCCAGCAGCCGCGGTAA	GTGCCAGCMGCCGCGGTAA	380	0	0	FALSE	0	0	0	FALSE
HF_READ_04856252	CGGCGACAAGCCGGAGGAA	GTGCCAGCMGCCGCGGTAA	143	7	1	FALSE	0	0	3.8	FALSE
HF_READ_05618573	GTGCCAGCAGCCGCGGTAA	GTGCCAGCMGCCGCGGTAA	283	0	0	FALSE	0	0	0	FALSE
HF_READ_05620658	GTGCCAGCAGCCGCGGTAA	GTGCCAGCMGCCGCGGTAA	451	0	0	FALSE	0	0	0	FALSE
HF_READ_04843318	GTGCCAGCAGCCGCGGTAA	GTGCCAGCMGCCGCGGTAA	463	0	0	FALSE	0	0	0	FALSE
HF_READ_05184261	GTGCCAGCAGCCGCGGTAA	GTGCCAGCMGCCGCGGTAA	449	0	0	FALSE	0	0	0	FALSE
HF_READ_05119742	GAGGCAGCAGTAGGGAATA	GTGCCAGCMGCCGCGGTAA	343	5	3	FALSE	0	0	5	FALSE
HF_READ_05460966	GTGCCAGCAGCCGCGGTAA	GTGCCAGCMGCCGCGGTAA	513	0	0	FALSE	0	0	0	FALSE
HOT_READ_85766058	GTGCCAGCAGCCGCGGTAA	GTGCCAGCMGCCGCGGTAA	279	0	0	FALSE	0	0	0	FALSE
HF_READ_05462762	GGGTCAGCGACTGGGGTGA	GTGCCAGCMGCCGCGGTAA	436	6	1	FALSE	0	0	3.4	FALSE
HF_READ_05590767	GTCGTAGCTAACGCGTTAA	GTGCCAGCMGCCGCGGTAA	64	6	1	FALSE	0	0	3.4	FALSE
HF_READ_04803157	TAGTCAGCGACTGGGGTGA	GTGCCAGCMGCCGCGGTAA	565	7	1	FALSE	0	0	3.8	FALSE
HF_READ_04947055	GTGC-AGCAGCAGAGGTAA	GTGCCAGCMGCCGCGGTAA	93	2	0	FALSE	1	0	1.8	FALSE
HF_READ_05520339	GTGCCAGCAGCCGCGGTAA	GTGCCAGCMGCCGCGGTAA	502	0	0	FALSE	0	0	0	FALSE
HF_READ_05402197	TAGCTAGTTGGTGAGGTAA	GTGCCAGCMGCCGCGGTAA	234	8	0	FALSE	0	0	3.2	FALSE
HF_READ_05101216	TAGCTAGTTGGTGAGGTAA	GTGCCAGCMGCCGCGGTAA	215	8	0	FALSE	0	0	3.2	FALSE
HF_READ_05067265	GGGCCCGCACAAGCGGTGG	GTGCCAGCMGCCGCGGTAA	383	5	1	TRUE	0	0	6	FALSE
HF_READ_04960717	GTGCCAGCAGCCGCGGTAA	GTGCCAGCMGCCGCGGTAA	5	0	0	FALSE	0	0	0	FALSE
HF_READ_05539628	GTGCCAGCAGCGCGTATAC	GTGCCAGCMGCCGCGGTAA	91	4	1	TRUE	0	0	5.6	FALSE
HF_READ_05425245	GTCGCAGCGAAAGCGATAA	GTGCCAGCMGCCGCGGTAA	217	6	1	FALSE	0	0	3.4	FALSE
HF_READ_05385052	GTGCATGAAGCTGGAATTA	GTGCCAGCMGCCGCGGTAA	749	6	2	FALSE	0	0	4.4	FALSE
HF_READ_05072880	GGATCAGCACGCCGCGGTGA	GTGCCAGCM-GCCGCGGTAA	210	3	1	FALSE	1	0	3.2	FALSE
HOT_READ_85753290	GTGCCAGCAGCCGCGGTAA	GTGCCAGCMGCCGCGGTAA	72	0	0	FALSE	0	0	0	FALSE
HF_READ_05423773	GTGCCAGCAGCCGCGGTAA	GTGCCAGCMGCCGCGGTAA	336	0	0	FALSE	0	0	0	FALSE
HF_READ_05362330	GTGCCAGCAGCCGCGGTAA	GTGCCAGCMGCCGCGGTAA	461	0	0	FALSE	0	0	0	FALSE
HF_READ_05444498	GTGCCAGCAGCCGCGGTAA	GTGCCAGCMGCCGCGGTAA	374	0	0	FALSE	0	0	0	FALSE
HF_READ_05450913	GTGCCAGCAGCCGCGGTAA	GTGCCAGCMGCCGCGGTAA	340	0	0	FALSE	0	0	0	FALSE
HF_READ_05441376	GTGCCAGCAGCCGCGGTAA	GTGCCAGCMGCCGCGGTAA	238	0	0	FALSE	0	0	0	FALSE
HF_READ_04826725	GTGCCAGCAGCCGCGGTAA	GTGCCAGCMGCCGCGGTAA	506	0	0	FALSE	0	0	0	FALSE
HF_READ_05106741	TAGTCAGCGACTGGGGTGA	GTGCCAGCMGCCGCGGTAA	519	7	1	FALSE	0	0	3.8	FALSE
HF_READ_05617996	GGATCAGCGCGCCGCGGTGA	GTGCCAGC-MGCCGCGGTAA	760	3	1	FALSE	1	0	3.2	FALSE
HF_READ_04879543	GTCGCAGCTAACGCACTAA	GTGCCAGCMGCCGCGGTAA	404	6	1	FALSE	0	0	3.4	FALSE
HF_READ_04908438	GGATCAGCGCGCCGCGGTGA	GTGCCAGC-MGCCGCGGTAA	439	3	1	FALSE	1	0	3.2	FALSE
HF_READ_05514467	GTCGCAGCGAAAGCAATAA	GTGCCAGCMGCCGCGGTAA	299	7	1	FALSE	0	0	3.8	FALSE
HF_READ_05431464	GGATCAGCGCGCCGCGGTGA	GTGCCAGC-MGCCGCGGTAA	320	3	1	FALSE	1	0	3.2	FALSE
HF_READ_05092576	GGATCAGCGCGCCGCGGTGA	GTGCCAGC-MGCCGCGGTAA	655	3	1	FALSE	1	0	3.2	FALSE
HF_READ_04980944	GTGCCAGCAGCCCGCGGTAA	GTGCCAGCMGCC-GCGGTAA	87	0	0	FALSE	1	0	1	FALSE
HF_READ_05356657	GGATCAGCGCGCCGCGGTGA	GTGCCAGC-MGCCGCGGTAA	541	3	1	FALSE	1	0	3.2	FALSE
HF_READ_05148958	GGATCAGCGCGCCGCGGTGA	GTGCCAGC-MGCCGCGGTAA	852	3	1	FALSE	1	0	3.2	FALSE
HF_READ_05064797	GGATCAGCGCGCCGCGGTGA	GTGCCAGC-MGCCGCGGTAA	508	3	1	FALSE	1	0	3.2	FALSE
HF_READ_05561434	GGATCAGCGCGCCGCGGTGA	GTGCCAGC-MGCCGCGGTAA	822	3	1	FALSE	1	0	3.2	FALSE
HF_READ_05510852	GGATCAGCGCGCCGCGGTGA	GTGCCAGC-MGCCGCGGTAA	749	3	1	FALSE	1	0	3.2	FALSE
HF_READ_04854544	CTTCGTGCAGCAGCGCGTAA	GTGCCAGCMGCCGCG-GTAA	97	5	0	FALSE	1	0	3	FALSE
HF_READ_05423243	GTGCCAGCAGCCGCGGTAA	GTGCCAGCMGCCGCGGTAA	97	0	0	FALSE	0	0	0	FALSE
HF_READ_05019022	GTGCCAGCAGCCGCGGTAA	GTGCCAGCMGCCGCGGTAA	135	0	0	FALSE	0	0	0	FALSE
HF_READ_05037536	GGATCAGCGCGCCGCGGTGA	GTGCCAGC-MGCCGCGGTAA	332	3	1	FALSE	1	0	3.2	FALSE
HF_READ_05392386	GGATCAGCGCGCCGCGGTGA	GTGCCAGC-MGCCGCGGTAA	314	3	1	FALSE	1	0	3.2	FALSE
HF_READ_05482019	GTGCCAGCAGCCGCGGTAA	GTGCCAGCMGCCGCGGTAA	506	0	0	FALSE	0	0	0	FALSE
HF_READ_04834593	GTGCCAGCAGCCGCGGTAA	GTGCCAGCMGCCGCGGTAA	461	0	0	FALSE	0	0	0	FALSE
HF_READ_05445576	GTGCCAGCAGCCGCGGTAA	GTGCCAGCMGCCGCGGTAA	460	0	0	FALSE	0	0	0	FALSE
HF_READ_05061570	GTGCCAGCAGCCGCGGTAA	GTGCCAGCMGCCGCGGTAA	461	0	0	FALSE	0	0	0	FALSE
HF_READ_05135482	GTGCCAGCAGCCGCGGTAA	GTGCCAGCMGCCGCGGTAA	456	0	0	FALSE	0	0	0	FALSE
HF_READ_04789654	GTGCCAGCAGCCGCGGTAA	GTGCCAGCMGCCGCGGTAA	461	0	0	FALSE	0	0	0	FALSE
HF_READ_05439539	GTGCCAGCAGCCGCGGTAA	GTGCCAGCMGCCGCGGTAA	300	0	0	FALSE	0	0	0	FALSE
HF_READ_05190354	GTGCCAGCAGCCGCGGTAA	GTGCCAGCMGCCGCGGTAA	458	0	0	FALSE	0	0	0	FALSE
HF_READ_05505216	GTGCCAGCAGCCGCGGTAA	GTGCCAGCMGCCGCGGTAA	320	0	0	FALSE	0	0	0	FALSE
HF_READ_05384059	GTGCCAGCAGCCGCGGTAA	GTGCCAGCMGCCGCGGTAA	459	0	0	FALSE	0	0	0	FALSE
HF_READ_04896577	GAGCTAGCAAATCCCATAA	GTGCCAGCMGCCGCGGTAA	198	7	1	FALSE	0	0	3.8	FALSE
HF_READ_05152891	GTGCCAGCAGCCGCGTATA	GTGCCAGCMGCCGCGGTAA	486	0	3	FALSE	0	0	3	FALSE
HF_READ_05621365	GTGCCAGCAGCCGCGGTAA	GTGCCAGCMGCCGCGGTAA	460	0	0	FALSE	0	0	0	FALSE
HF_READ_05611381	GTGCCAGCAGCCGCGGTAA	GTGCCAGCMGCCGCGGTAA	460	0	0	FALSE	0	0	0	FALSE
HF_READ_05035946	GTGCCAGCAGCCGCGGTAA	GTGCCAGCMGCCGCGGTAA	460	0	0	FALSE	0	0	0	FALSE
HF_READ_05404149	GTGCCAGCAGCCGCGGTAA	GTGCCAGCMGCCGCGGTAA	315	0	0	FALSE	0	0	0	FALSE
HF_READ_05441263	GTGCCAGCAGCCGCGGTAA	GTGCCAGCMGCCGCGGTAA	506	0	0	FALSE	0	0	0	FALSE
HF_READ_05176221	TAGCTAGTTGGTGGGGTAA	GTGCCAGCMGCCGCGGTAA	240	8	0	FALSE	0	0	3.2	FALSE
HF_READ_05362733	CTGCCAGCGTAAGCTGTGA	GTGCCAGCMGCCGCGGTAA	678	6	1	FALSE	0	0	3.4	FALSE
HF_READ_04899071	GGATCAGCGCGCGCGGTGA	GTGCCAGCMGCCGCGGTAA	800	6	1	FALSE	0	0	3.4	FALSE
HF_READ_05548720	GTGAGTAACGCGTGGGTAA	GTGCCAGCMGCCGCGGTAA	105	8	0	FALSE	0	0	3.2	FALSE
HF_READ_05138820	GTGCCAGCAGCCGCGGTAA	GTGCCAGCMGCCGCGGTAA	178	0	0	FALSE	0	0	0	FALSE
HF_READ_05387945	GGATCAGCATGCCGCGGTGA	GTGCCAGCM-GCCGCGGTAA	341	3	1	FALSE	1	0	3.2	FALSE
HF_READ_05615117	GAGGCAGCAGGCCACGGTAA	GTGCCAGCMG-CCGCGGTAA	416	3	0	FALSE	1	0	2.2	FALSE
HF_READ_05578230	TAGCTAGTTGGTGAGGTAA	GTGCCAGCMGCCGCGGTAA	216	8	0	FALSE	0	0	3.2	FALSE
HF_READ_05344907	TAGCTAGTTGGTGGGGTAA	GTGCCAGCMGCCGCGGTAA	218	8	0	FALSE	0	0	3.2	FALSE
HF_READ_05177925	CGGCCAGCAGCCGCGGTAT	GTGCCAGCMGCCGCGGTAA	502	2	0	TRUE	0	0	3.8	FALSE
HF_READ_05374527	GTGCCAGCAGCCGCGGTAA	GTGCCAGCMGCCGCGGTAA	467	0	0	FALSE	0	0	0	FALSE
HF_READ_05495136	GTGCCAGCAGCCGCGGTAA	GTGCCAGCMGCCGCGGTAA	466	0	0	FALSE	0	0	0	FALSE
HF_READ_05208132	GTGCCAGCAGCCGCGGTAA	GTGCCAGCMGCCGCGGTAA	375	0	0	FALSE	0	0	0	FALSE
HF_READ_05467385	GAGGCAGCAGTCGGGAATA	GTGCCAGCMGCCGCGGTAA	315	4	3	FALSE	0	0	4.6	FALSE
HF_READ_05290461	GTGCCAGCAGCCGCGGTAA	GTGCCAGCMGCCGCGGTAA	521	0	0	FALSE	0	0	0	FALSE
HF_READ_05100023	GTGC-AGCAG-CGCGGTAA	GTGCCAGCMGCCGCGGTAA	503	0	0	FALSE	2	0	2	FALSE
HF_READ_05590749	GTGCCAGCAGCCGCGGTAA	GTGCCAGCMGCCGCGGTAA	513	0	0	FALSE	0	0	0	FALSE
HF_READ_05471204	CTGGTAGTCCACGCCGTAA	GTGCCAGCMGCCGCGGTAA	128	7	0	FALSE	0	0	2.8	FALSE
HF_READ_05355454	CTGGTAGTCCACGCCGTAA	GTGCCAGCMGCCGCGGTAA	21	7	0	FALSE	0	0	2.8	FALSE
HF_READ_05432753	CTGGTAGTCCACGCCGTAA	GTGCCAGCMGCCGCGGTAA	276	7	0	FALSE	0	0	2.8	FALSE
HF_READ_05054642	TAGCTTGTTGGTGGGGTAA	GTGCCAGCMGCCGCGGTAA	64	9	0	FALSE	0	0	3.6	FALSE
HF_READ_05069866	TAGCTTGTTGGTGGGGTAA	GTGCCAGCMGCCGCGGTAA	63	9	0	FALSE	0	0	3.6	FALSE
HF_READ_05382338	GTGCCAGCAGCCGCGGTAA	GTGCCAGCMGCCGCGGTAA	187	0	0	FALSE	0	0	0	FALSE
HF_READ_05472508	GTGCCAGCAGCCGCGGTAA	GTGCCAGCMGCCGCGGTAA	15	0	0	FALSE	0	0	0	FALSE
HF_READ_04871916	GTGCCAGCAGCCGCGGTAA	GTGCCAGCMGCCGCGGTAA	458	0	0	FALSE	0	0	0	FALSE
HF_READ_05613820	GTGCCAGCAGCCGCGGTAA	GTGCCAGCMGCCGCGGTAA	327	0	0	FALSE	0	0	0	FALSE
HF_READ_05359390	GGATCAGCATGCCGCGGTGA	GTGCCAGCM-GCCGCGGTAA	520	3	1	FALSE	1	0	3.2	FALSE
HF_READ_05412461	CTGGTAGTCCACGCCGTAA	GTGCCAGCMGCCGCGGTAA	121	7	0	FALSE	0	0	2.8	FALSE
HF_READ_05618538	GTGCCAGCAGCCGCGGTAA	GTGCCAGCMGCCGCGGTAA	426	0	0	FALSE	0	0	0	FALSE
HF_READ_05135912	GTGCCAGCAGCCGCGGTAA	GTGCCAGCMGCCGCGGTAA	327	0	0	FALSE	0	0	0	FALSE
HF_READ_05082261	GTGCCAGCAGCCGCGGTAA	GTGCCAGCMGCCGCGGTAA	461	0	0	FALSE	0	0	0	FALSE
HF_READ_05187197	GTGCCAGCAGCCGCGGTAA	GTGCCAGCMGCCGCGGTAA	451	0	0	FALSE	0	0	0	FALSE
HF_READ_05287112	GTGCCAGCAGCCGCGGTAA	GTGCCAGCMGCCGCGGTAA	458	0	0	FALSE	0	0	0	FALSE
HF_READ_05109379	CTGGTAGTCCACGCCGTAA	GTGCCAGCMGCCGCGGTAA	144	7	0	FALSE	0	0	2.8	FALSE
HF_READ_05143727	ATGGGAATAGCCCAGGGAA	GTGCCAGCMGCCGCGGTAA	131	7	1	FALSE	0	0	3.8	FALSE
HF_READ_05485689	GTGCCAGCAGCCGCGGTAA	GTGCCAGCMGCCGCGGTAA	462	0	0	FALSE	0	0	0	FALSE
HF_READ_05227927	AGGCAACCTGCCTTGGAGA	GTGCCAGCMGCCGCGGTAA	115	7	2	FALSE	0	0	4.8	FALSE
HF_READ_04975431	GTGCCAGCAGCCGCGGTAA	GTGCCAGCMGCCGCGGTAA	507	0	0	FALSE	0	0	0	FALSE
HF_READ_05582749	GTGCCAGCAGCCGCGGTAA	GTGCCAGCMGCCGCGGTAA	507	0	0	FALSE	0	0	0	FALSE
HF_READ_05458766	GTGCCAGCAGCCGCGGTAA	GTGCCAGCMGCCGCGGTAA	504	0	0	FALSE	0	0	0	FALSE
HF_READ_05387440	GTGCCAGCAGCCGCGGTAA	GTGCCAGCMGCCGCGGTAA	491	0	0	FALSE	0	0	0	FALSE
HF_READ_05531217	GTGCCAGCAGCCGCGGTAA	GTGCCAGCMGCCGCGGTAA	504	0	0	FALSE	0	0	0	FALSE
HF_READ_04790404	GTGCCAGCAGCCGCGGTAA	GTGCCAGCMGCCGCGGTAA	167	0	0	FALSE	0	0	0	FALSE
HF_READ_05078009	GTGCCAGCAGCCGCGGTAA	GTGCCAGCMGCCGCGGTAA	437	0	0	FALSE	0	0	0	FALSE
HF_READ_05183925	GTGCCAGCAGCCGCGGTAA	GTGCCAGCMGCCGCGGTAA	458	0	0	FALSE	0	0	0	FALSE
HumanGut_CONTIG_00242122	GTGCCAGCAGCCGCGGTAA	GTGCCAGCMGCCGCGGTAA	498	0	0	FALSE	0	0	0	FALSE
HumanGut_CONTIG_00240887	GTGCCAGCAGCCGCGGTAA	GTGCCAGCMGCCGCGGTAA	498	0	0	FALSE	0	0	0	FALSE
HumanGut_CONTIG_00243085	GTGCCAGCAGCCGCGGTAA	GTGCCAGCMGCCGCGGTAA	498	0	0	FALSE	0	0	0	FALSE
HumanGut_CONTIG_00244079	ATGCCGGATGCTCCGGTTG	GTGCCAGCMGCCGCGGTAA	170	6	1	TRUE	0	0	6.4	FALSE
HumanGut_CONTIG_00242726	ATGCCGGATGCTCCGGTTG	GTGCCAGCMGCCGCGGTAA	170	6	1	TRUE	0	0	6.4	FALSE
HumanGut_CONTIG_00248820	CTGTCAGCGGCCAAGCGAA	GTGCCAGCMGCCGCGGTAA	225	5	2	FALSE	0	0	4	FALSE
HumanGut_CONTIG_00091759	GTGCCAGCAGCCGCGGTAA	GTGCCAGCMGCCGCGGTAA	497	0	0	FALSE	0	0	0	FALSE
HumanGut_CONTIG_00256831	GAATCAGCATGTCGCGGTGA	GTGCCAGCM-GCCGCGGTAA	123	4	1	FALSE	1	0	3.6	FALSE
HumanGut_CONTIG_00040793	CTGCAACCCGCCTACGTGA	GTGCCAGCMGCCGCGGTAA	23	6	1	FALSE	0	0	3.4	FALSE
HumanGut_CONTIG_00160400	GTGCCAGCAGCCGCGGTAA	GTGCCAGCMGCCGCGGTAA	491	0	0	FALSE	0	0	0	FALSE
HumanGut_CONTIG_00013294	GTGCCAGCAGCCGCGGTAA	GTGCCAGCMGCCGCGGTAA	534	0	0	FALSE	0	0	0	FALSE
HumanGut_CONTIG_00209622	GGATCAGCATGCCACGGTGA	GTGCCAGCM-GCCGCGGTAA	133	4	1	FALSE	1	0	3.6	FALSE
HumanGut_CONTIG_00043479	GTGCCAGCAGCCGCGGTAA	GTGCCAGCMGCCGCGGTAA	506	0	0	FALSE	0	0	0	FALSE
HumanGut_CONTIG_00224196	GTGGAGACTGCCGCCGTAA	GTGCCAGCMGCCGCGGTAA	530	6	0	FALSE	0	0	2.4	FALSE
HumanGut_CONTIG_00038515	GGATCAGCAACGCCGCGGTGA	GTGCCAGCM--GCCGCGGTAA	195	3	1	FALSE	2	0	4.2	FALSE
HumanGut_CONTIG_00326625	GTGCCAGCAGCCGCGGTAA	GTGCCAGCMGCCGCGGTAA	495	0	0	FALSE	0	0	0	FALSE
HumanGut_CONTIG_00151285	TTGGCAACACCCGAAGTCG	GTGCCAGCMGCCGCGGTAA	101	6	1	TRUE	0	0	6.4	FALSE
HumanGut_CONTIG_00179939	GTGCCAGCAGCCGCGGTAA	GTGCCAGCMGCCGCGGTAA	514	0	0	FALSE	0	0	0	FALSE
HumanGut_CONTIG_00334470	GGATCAGCATGCCGCGGTGA	GTGCCAGCM-GCCGCGGTAA	73	3	1	FALSE	1	0	3.2	FALSE
HumanGut_CONTIG_00248602	GTGCCCAGCTAGCGCGGTAA	GTGCC-AGCMGCCGCGGTAA	494	3	0	FALSE	1	0	2.2	FALSE
HumanGut_CONTIG_00103643	AAATCATCAGCCCCGTTAT	GTGCCAGCMGCCGCGGTAA	61	6	1	TRUE	0	0	6.4	FALSE
HumanGut_CONTIG_00288930	GTGCCAGCAGCCGCGGTAA	GTGCCAGCMGCCGCGGTAA	493	0	0	FALSE	0	0	0	FALSE
HumanGut_CONTIG_00172686	GTGTCAACACCCCCTGTTA	GTGCCAGCMGCCGCGGTAA	498	5	1	FALSE	0	0	3	FALSE
HumanGut_CONTIG_00184285	GGGAAAGCTTTCGCGGTAT	GTGCCAGCMGCCGCGGTAA	205	6	0	TRUE	0	0	5.4	FALSE
HumanGut_CONTIG_00238068	GGATCAGCAACGCCGCGGTGA	GTGCCAGCM--GCCGCGGTAA	336	3	1	FALSE	2	0	4.2	FALSE
HumanGut_CONTIG_00242076	GGATCAGCAACGCCGCGGTGA	GTGCCAGCM--GCCGCGGTAA	438	3	1	FALSE	2	0	4.2	FALSE
HumanGut_CONTIG_00238264	GGATCAGCAACGCCGCGGTGA	GTGCCAGCM--GCCGCGGTAA	394	3	1	FALSE	2	0	4.2	FALSE
HumanGut_CONTIG_00238576	GGATCAGCAACGCCGCGGTGA	GTGCCAGCM--GCCGCGGTAA	251	3	1	FALSE	2	0	4.2	FALSE
HumanGut_CONTIG_00274414	GGATCAGCATGCCACGGTGA	GTGCCAGCM-GCCGCGGTAA	137	4	1	FALSE	1	0	3.6	FALSE
HumanGut_CONTIG_00058926	GTTGGACTATTCGCGGTAA	GTGCCAGCMGCCGCGGTAA	296	7	0	FALSE	0	0	2.8	FALSE
HumanGut_CONTIG_00308861	AAGCGAGACCGCGAGGTGG	GTGCCAGCMGCCGCGGTAA	83	7	1	TRUE	0	0	6.8	FALSE
HumanGut_CONTIG_00293316	CGGGGGACCGCCGGGGTAA	GTGCCAGCMGCCGCGGTAA	85	7	0	FALSE	0	0	2.8	FALSE
HumanGut_CONTIG_00090897	GGATCAGCATGCCGCGGTGA	GTGCCAGCM-GCCGCGGTAA	50	3	1	FALSE	1	0	3.2	FALSE
HumanGut_CONTIG_00297545	GTCGGAGCTAACGCGTTAA	GTGCCAGCMGCCGCGGTAA	70	6	1	FALSE	0	0	3.4	FALSE
HumanGut_CONTIG_00216271	TCGAAGGCAGGCTCGATAA	GTGCCAGCMGCCGCGGTAA	360	7	1	FALSE	0	0	3.8	FALSE
HumanGut_CONTIG_00088598	GTCGAGACTGCCACCGTAA	GTGCCAGCMGCCGCGGTAA	107	8	0	FALSE	0	0	3.2	FALSE
HumanGut_CONTIG_00265412	GTGCCAGCAGCCGCGGTAA	GTGCCAGCMGCCGCGGTAA	294	0	0	FALSE	0	0	0	FALSE
HumanGut_CONTIG_00194957	GGATCAGCATGCCGCGGTGA	GTGCCAGCM-GCCGCGGTAA	355	3	1	FALSE	1	0	3.2	FALSE
HumanGut_CONTIG_00165786	CTGCAACCCGGCTCCGTGA	GTGCCAGCMGCCGCGGTAA	40	6	1	FALSE	0	0	3.4	FALSE
HumanGut_CONTIG_00004924	GTGGCGGACGGGTGAGTAA	GTGCCAGCMGCCGCGGTAA	107	8	0	FALSE	0	0	3.2	FALSE
HumanGut_CONTIG_00058925	CTGCCGGCGGCCGCGGTTA	GTGCCAGCMGCCGCGGTAA	466	3	1	FALSE	0	0	2.2	FALSE
HumanGut_CONTIG_00082951	TCGAAGGCAGGCTCGATAA	GTGCCAGCMGCCGCGGTAA	234	7	1	FALSE	0	0	3.8	FALSE
HumanGut_CONTIG_00015796	TCGAAGGCAGGCTCGATAA	GTGCCAGCMGCCGCGGTAA	220	7	1	FALSE	0	0	3.8	FALSE
HumanGut_CONTIG_00208957	GTAGCAGAAGACGCGGTAA	GTGCCAGCMGCCGCGGTAA	422	4	0	FALSE	0	0	1.6	FALSE
HumanGut_CONTIG_00047037	GGATCAGCATGCCGCGGTGA	GTGCCAGCM-GCCGCGGTAA	47	3	1	FALSE	1	0	3.2	FALSE
HumanGut_CONTIG_00047416	GAATCAGCATGTCGCGGTGA	GTGCCAGCM-GCCGCGGTAA	57	4	1	FALSE	1	0	3.6	FALSE
HumanGut_CONTIG_00294523	GGATCAGCATGCCGCGGTGA	GTGCCAGCM-GCCGCGGTAA	134	3	1	FALSE	1	0	3.2	FALSE
HumanGut_CONTIG_00245523	GTGCCAGCAGCCGCGGTAA	GTGCCAGCMGCCGCGGTAA	515	0	0	FALSE	0	0	0	FALSE
HumanGut_CONTIG_00291537	GCGCGAGCTGGAGCGGATC	GTGCCAGCMGCCGCGGTAA	133	5	2	TRUE	0	0	7	FALSE
HumanGut_CONTIG_00343388	TCGAAGGCAGGCTCGATAA	GTGCCAGCMGCCGCGGTAA	208	7	1	FALSE	0	0	3.8	FALSE
HumanGut_CONTIG_00307685	GAGGCAGCAGTGGGGAATA	GTGCCAGCMGCCGCGGTAA	131	5	3	FALSE	0	0	5	FALSE
HumanGut_CONTIG_00284265	GTGCCAGCAGCCGCGGTAA	GTGCCAGCMGCCGCGGTAA	521	0	0	FALSE	0	0	0	FALSE
HumanGut_CONTIG_00173871	GGATCAGCAACGCCGCGGTGA	GTGCCAGCM--GCCGCGGTAA	199	3	1	FALSE	2	0	4.2	FALSE
HumanGut_CONTIG_00208586	AGATCATCAGGCGCCGTAC	GTGCCAGCMGCCGCGGTAA	49	7	0	TRUE	0	0	5.8	FALSE
HumanGut_CONTIG_00257853	GAATCAGAATGTCGCGGTGA	GTGCCAGCM-GCCGCGGTAA	123	5	1	FALSE	1	0	4	FALSE
HumanGut_CONTIG_00249686	GGATCAGAATGCCGCGGTGA	GTGCCAGCM-GCCGCGGTAA	171	4	1	FALSE	1	0	3.6	FALSE
HumanGut_CONTIG_00141274	GAGGCAGCAGTGGGGGATA	GTGCCAGCMGCCGCGGTAA	259	5	2	FALSE	0	0	4	FALSE
HumanGut_CONTIG_00005538	GAATCAGAATGTCGCGGTGA	GTGCCAGCM-GCCGCGGTAA	122	5	1	FALSE	1	0	4	FALSE
HumanGut_CONTIG_00182722	GGATCAGCATGCCACGGTGA	GTGCCAGCM-GCCGCGGTAA	114	4	1	FALSE	1	0	3.6	FALSE
HumanGut_CONTIG_00237730	GGATCAGCAACGCCGCGGTGA	GTGCCAGCM--GCCGCGGTAA	275	3	1	FALSE	2	0	4.2	FALSE
HumanGut_CONTIG_00298950	GTACCGGAAGGTGCGGCTG	GTGCCAGCMGCCGCGGTAA	306	5	2	TRUE	0	0	7	FALSE
HumanGut_CONTIG_00294996	GTACCGGAAGGTGCGGCTG	GTGCCAGCMGCCGCGGTAA	262	5	2	TRUE	0	0	7	FALSE
HumanGut_CONTIG_00298629	GTACCGGAAGGTGCGGCTG	GTGCCAGCMGCCGCGGTAA	261	5	2	TRUE	0	0	7	FALSE
HumanGut_CONTIG_00298599	GTACCGGAAGGTGCGGCTG	GTGCCAGCMGCCGCGGTAA	253	5	2	TRUE	0	0	7	FALSE
HumanGut_CONTIG_00237063	GGATCAGCAACGCCGCGGTGA	GTGCCAGCM--GCCGCGGTAA	91	3	1	FALSE	2	0	4.2	FALSE
HumanGut_CONTIG_00238825	GGATCAGCAACGCCGCGGTGA	GTGCCAGCM--GCCGCGGTAA	91	3	1	FALSE	2	0	4.2	FALSE
HumanGut_CONTIG_00241257	GGATCAGCAACGCCGCGGTGA	GTGCCAGCM--GCCGCGGTAA	102	3	1	FALSE	2	0	4.2	FALSE
HumanGut_CONTIG_00220470	GTACCGGAAGGTGCGGCTG	GTGCCAGCMGCCGCGGTAA	228	5	2	TRUE	0	0	7	FALSE
HumanGut_CONTIG_00260874	GGGAAAGCTTTCGCGGTAT	GTGCCAGCMGCCGCGGTAA	205	6	0	TRUE	0	0	5.4	FALSE
HumanGut_CONTIG_00181349	GTGCCAGCAGCCGCGGTAA	GTGCCAGCMGCCGCGGTAA	511	0	0	FALSE	0	0	0	FALSE
HumanGut_CONTIG_00203343	GGGCCCGCACAAGCGGAGG	GTGCCAGCMGCCGCGGTAA	95	5	2	TRUE	0	0	7	FALSE
HumanGut_CONTIG_00186586	CTGCCAGCGTAAGCTGTGA	GTGCCAGCMGCCGCGGTAA	385	6	1	FALSE	0	0	3.4	FALSE
HumanGut_CONTIG_00082244	ATGCCCGAAGCCGGTGGCA	GTGCCAGCMGCCGCGGTAA	160	5	2	FALSE	0	0	4	FALSE
HumanGut_CONTIG_00098984	GTGCCAGCAGCCGCGGTAA	GTGCCAGCMGCCGCGGTAA	200	0	0	FALSE	0	0	0	FALSE
HumanGut_CONTIG_00149120	GTGCCAGCAGCCGCGGTAA	GTGCCAGCMGCCGCGGTAA	509	0	0	FALSE	0	0	0	FALSE
HumanGut_CONTIG_00037782	GTGCCAGCAGCCGCGGTAA	GTGCCAGCMGCCGCGGTAA	284	0	0	FALSE	0	0	0	FALSE
HumanGut_CONTIG_00245497	GTGCCAGCAGCCGCGGTAA	GTGCCAGCMGCCGCGGTAA	514	0	0	FALSE	0	0	0	FALSE
HumanGut_CONTIG_00323732	GTGCCAGCAGCCGCGGTAA	GTGCCAGCMGCCGCGGTAA	516	0	0	FALSE	0	0	0	FALSE
HumanGut_CONTIG_00321706	GTGCCAGCAGCCGCGGTAA	GTGCCAGCMGCCGCGGTAA	511	0	0	FALSE	0	0	0	FALSE
HumanGut_CONTIG_00321597	CTGGTAGTCCACACAGTAA	GTGCCAGCMGCCGCGGTAA	228	8	0	FALSE	0	0	3.2	FALSE
HumanGut_CONTIG_00101670	GTGCCAGCAGCCGCGGTAA	GTGCCAGCMGCCGCGGTAA	290	0	0	FALSE	0	0	0	FALSE
HumanGut_CONTIG_00221001	GAATCAGAATGTCGCGGTGA	GTGCCAGCM-GCCGCGGTAA	74	5	1	FALSE	1	0	4	FALSE
HumanGut_CONTIG_00245541	GTGCCAGCAGCCGCGGTAA	GTGCCAGCMGCCGCGGTAA	514	0	0	FALSE	0	0	0	FALSE
HumanGut_CONTIG_00001023	GTGCCAGCAGCCGCGGTAA	GTGCCAGCMGCCGCGGTAA	514	0	0	FALSE	0	0	0	FALSE
HumanGut_CONTIG_00217992	CAGTCAGCGGCCAAGCGAA	GTGCCAGCMGCCGCGGTAA	197	6	2	FALSE	0	0	4.4	FALSE
HumanGut_CONTIG_00001308	CTGCAACCCGACTCCGTGA	GTGCCAGCMGCCGCGGTAA	268	6	1	FALSE	0	0	3.4	FALSE
HumanGut_CONTIG_00181303	GTGCCAGCAGCCGCGGTAA	GTGCCAGCMGCCGCGGTAA	509	0	0	FALSE	0	0	0	FALSE
HumanGut_CONTIG_00043684	GGATCAGAATGCCGCGGTGA	GTGCCAGCM-GCCGCGGTAA	134	4	1	FALSE	1	0	3.6	FALSE
HumanGut_CONTIG_00293365	GTGTCGTCGCTCGCGGTAA	GTGCCAGCMGCCGCGGTAA	73	6	0	FALSE	0	0	2.4	FALSE
HumanGut_CONTIG_00120784	GTGCCAGCAGCCGCGGTAA	GTGCCAGCMGCCGCGGTAA	514	0	0	FALSE	0	0	0	FALSE
HumanGut_CONTIG_00307909	CTGGTAGTCCGCGCGGTAA	GTGCCAGCMGCCGCGGTAA	139	6	0	FALSE	0	0	2.4	FALSE
HumanGut_CONTIG_00252091	GTGCCAGCAGCCGCGGTAA	GTGCCAGCMGCCGCGGTAA	175	0	0	FALSE	0	0	0	FALSE
HumanGut_CONTIG_00301377	GTGCCAGCCTTATCTGAAT	GTGCCAGCMGCCGCGGTAA	23	5	1	TRUE	0	0	6	FALSE
HumanGut_CONTIG_00293962	GTGCCAGCAACCGCGGTAA	GTGCCAGCMGCCGCGGTAA	485	1	0	FALSE	0	0	0.4	FALSE
HumanGut_CONTIG_00082829	GAATCAGAATGTCGCGGTGA	GTGCCAGCM-GCCGCGGTAA	89	5	1	FALSE	1	0	4	FALSE
HumanGut_CONTIG_00042169	GAATCAGAATGTCGCGGTGA	GTGCCAGCM-GCCGCGGTAA	91	5	1	FALSE	1	0	4	FALSE
HumanGut_CONTIG_00304020	GAATCAGAATGTCGCGGTGA	GTGCCAGCM-GCCGCGGTAA	92	5	1	FALSE	1	0	4	FALSE
HumanGut_CONTIG_00046761	GGATCAGCATGCCGGGGTGA	GTGCCAGCM-GCCGCGGTAA	120	4	1	FALSE	1	0	3.6	FALSE
HumanGut_CONTIG_00038799	CTGCCAGCGCAAGCTGTGA	GTGCCAGCMGCCGCGGTAA	4	6	1	FALSE	0	0	3.4	FALSE
HumanGut_CONTIG_00298842	GGGGAACCGCACGGGGTAA	GTGCCAGCMGCCGCGGTAA	1	8	0	FALSE	0	0	3.2	FALSE
HumanGut_CONTIG_00246412	GTGCCATAACGAGCGCAAC	GTGCCAGCMGCCGCGGTAA	200	5	2	TRUE	0	0	7	FALSE
HumanGut_CONTIG_00143414	CAGGTAGTCGGCGGGGTAA	GTGCCAGCMGCCGCGGTAA	245	7	0	FALSE	0	0	2.8	FALSE
HumanGut_CONTIG_00084650	GTGCCAGCAGCCGCGGTAA	GTGCCAGCMGCCGCGGTAA	326	0	0	FALSE	0	0	0	FALSE
HumanGut_CONTIG_00098993	GTGAAGACTGCCTCCGCAA	GTGCCAGCMGCCGCGGTAA	206	7	1	FALSE	0	0	3.8	FALSE
HumanGut_CONTIG_00099355	GTGCCAGCAGCCGCGGTAA	GTGCCAGCMGCCGCGGTAA	263	0	0	FALSE	0	0	0	FALSE
HumanGut_CONTIG_00249863	GTGCCAGCAGCCGCGGTAA	GTGCCAGCMGCCGCGGTAA	476	0	0	FALSE	0	0	0	FALSE
HumanGut_CONTIG_00161464	GAATCAGCATGTCGCGGTGA	GTGCCAGCM-GCCGCGGTAA	126	4	1	FALSE	1	0	3.6	FALSE
HumanGut_CONTIG_00276352	GGATCAGAATGCCGCGGTGA	GTGCCAGCM-GCCGCGGTAA	29	4	1	FALSE	1	0	3.6	FALSE
HumanGut_CONTIG_00331850	GAATCAGCATGTCGCGGTGA	GTGCCAGCM-GCCGCGGTAA	176	4	1	FALSE	1	0	3.6	FALSE
HumanGut_CONTIG_00307429	CTGGCATCTACAGGGGGAT	GTGCCAGCMGCCGCGGTAA	117	7	1	TRUE	0	0	6.8	FALSE
HumanGut_CONTIG_00248881	ACGCCATGGGAGTCGGTAA	GTGCCAGCMGCCGCGGTAA	120	8	0	FALSE	0	0	3.2	FALSE
HumanGut_CONTIG_00082164	GTGCCAGCAGCCGCGGTAA	GTGCCAGCMGCCGCGGTAA	513	0	0	FALSE	0	0	0	FALSE
HumanGut_CONTIG_00087645	GTGAAGACTGCCTCCGCAA	GTGCCAGCMGCCGCGGTAA	285	7	1	FALSE	0	0	3.8	FALSE
HumanGut_CONTIG_00082775	GTGCCAGCAGCCGCGGTAA	GTGCCAGCMGCCGCGGTAA	517	0	0	FALSE	0	0	0	FALSE
HumanGut_CONTIG_00106817	GCGGACACTGCCGCCGTAA	GTGCCAGCMGCCGCGGTAA	164	7	0	FALSE	0	0	2.8	FALSE
HumanGut_CONTIG_00189386	GGATCAGCATGCCGCGGTGA	GTGCCAGCM-GCCGCGGTAA	91	3	1	FALSE	1	0	3.2	FALSE
HumanGut_CONTIG_00327933	CTGGTAGTCCACGCCGTAA	GTGCCAGCMGCCGCGGTAA	133	7	0	FALSE	0	0	2.8	FALSE
HumanGut_CONTIG_00333263	CTGGCATCTACAGGGGGAT	GTGCCAGCMGCCGCGGTAA	112	7	1	TRUE	0	0	6.8	FALSE
HumanGut_CONTIG_00041454	CTGCAAGCGGCCAAGCGAA	GTGCCAGCMGCCGCGGTAA	188	5	2	FALSE	0	0	4	FALSE
HumanGut_CONTIG_00097806	CTGGTAGTCCGCACGGTAA	GTGCCAGCMGCCGCGGTAA	25	7	0	FALSE	0	0	2.8	FALSE
HumanGut_CONTIG_00240940	ATGCCGGATGCTCCGGTTG	GTGCCAGCMGCCGCGGTAA	170	6	1	TRUE	0	0	6.4	FALSE
HumanGut_CONTIG_00105041	GAGGACGCCGCCGAAGGTAA	GTGCCAGCMGCCGC-GGTAA	171	5	0	FALSE	1	0	3	FALSE
HumanGut_CONTIG_00079600	GCCGTAGCAGACGCAGTAA	GTGCCAGCMGCCGCGGTAA	332	6	0	FALSE	0	0	2.4	FALSE
HumanGut_CONTIG_00095780	GAGGACGCCGCCGAAGGTAA	GTGCCAGCMGCCGC-GGTAA	71	5	0	FALSE	1	0	3	FALSE
HumanGut_CONTIG_00289288	GTACCGGAAGGTGCGGCTG	GTGCCAGCMGCCGCGGTAA	221	5	2	TRUE	0	0	7	FALSE
HumanGut_CONTIG_00003645	GGACTACACGAAGCGGGAA	GTGCCAGCMGCCGCGGTAA	76	7	1	FALSE	0	0	3.8	FALSE
HumanGut_CONTIG_00161686	GGGCACGCATAAGCGGCGG	GTGCCAGCMGCCGCGGTAA	42	6	2	TRUE	0	0	7.4	FALSE
HumanGut_CONTIG_00049668	GAGGACGCCGCCGAAGGTAA	GTGCCAGCMGCCGC-GGTAA	237	5	0	FALSE	1	0	3	FALSE
HumanGut_CONTIG_00023540	GGATCAGCATGCCACGGTGA	GTGCCAGCM-GCCGCGGTAA	65	4	1	FALSE	1	0	3.6	FALSE
HumanGut_CONTIG_00181521	GTGCCAGCAGCCGCGGTAA	GTGCCAGCMGCCGCGGTAA	514	0	0	FALSE	0	0	0	FALSE
HumanGut_CONTIG_00150259	GTGCCAGCAGCCGCGGTAA	GTGCCAGCMGCCGCGGTAA	487	0	0	FALSE	0	0	0	FALSE
HumanGut_CONTIG_00087344	GTGCCAGCAGCCGCGGTAA	GTGCCAGCMGCCGCGGTAA	517	0	0	FALSE	0	0	0	FALSE
HumanGut_CONTIG_00119966	GTGCCAGCAGCCGCGGTAA	GTGCCAGCMGCCGCGGTAA	514	0	0	FALSE	0	0	0	FALSE
HumanGut_CONTIG_00082643	GTGCCAGCAGCCGCGGTAA	GTGCCAGCMGCCGCGGTAA	514	0	0	FALSE	0	0	0	FALSE
HumanGut_CONTIG_00148781	GTGCCAGCAGCCGCGGTAA	GTGCCAGCMGCCGCGGTAA	514	0	0	FALSE	0	0	0	FALSE
HumanGut_CONTIG_00000535	GTGCCAGCAGCCGCGGTAA	GTGCCAGCMGCCGCGGTAA	514	0	0	FALSE	0	0	0	FALSE
HumanGut_CONTIG_00245869	GTGCCAGCAGCCGCGGTAA	GTGCCAGCMGCCGCGGTAA	328	0	0	FALSE	0	0	0	FALSE
HumanGut_CONTIG_00319870	GTGCCAGCAGCCGCGGTAA	GTGCCAGCMGCCGCGGTAA	515	0	0	FALSE	0	0	0	FALSE
HumanGut_CONTIG_00324085	GTGCCAGCAGCCGCGGTAA	GTGCCAGCMGCCGCGGTAA	510	0	0	FALSE	0	0	0	FALSE
HumanGut_CONTIG_00298168	GTACCGGAAGGTGCGGCTG	GTGCCAGCMGCCGCGGTAA	287	5	2	TRUE	0	0	7	FALSE
HumanGut_CONTIG_00239832	GGATCAGCAACGCCGCGGTGA	GTGCCAGCM--GCCGCGGTAA	146	3	1	FALSE	2	0	4.2	FALSE
HumanGut_CONTIG_00251833	GTGTCGGCGGCCAAGCGAA	GTGCCAGCMGCCGCGGTAA	167	5	2	FALSE	0	0	4	FALSE
HumanGut_CONTIG_00352253	TCGAAGGCAGGCTCGATAA	GTGCCAGCMGCCGCGGTAA	203	7	1	FALSE	0	0	3.8	FALSE
HumanGut_CONTIG_00265413	GTGCCAGCAGCCGCGGTAA	GTGCCAGCMGCCGCGGTAA	503	0	0	FALSE	0	0	0	FALSE
HumanGut_CONTIG_00268938	CTGCTACCCGGCGACGGGA	GTGCCAGCMGCCGCGGTAA	94	6	2	FALSE	0	0	4.4	FALSE
HumanGut_CONTIG_00280947	CTGCAAGCGGCCAAGCGAA	GTGCCAGCMGCCGCGGTAA	44	5	2	FALSE	0	0	4	FALSE
HumanGut_CONTIG_00243216	GTGGGAGACTGCCGGGGTTA	GTGCCAG-CMGCCGCGGTAA	21	4	1	FALSE	1	0	3.6	FALSE
HumanGut_CONTIG_00139795	GTACCGGAAGGTGCGGCTG	GTGCCAGCMGCCGCGGTAA	399	5	2	TRUE	0	0	7	FALSE
HumanGut_CONTIG_00268512	GTGCCTGAGGGGTCGGGTA	GTGCCAGCMGCCGCGGTAA	145	6	2	FALSE	0	0	4.4	FALSE
HumanGut_CONTIG_00282442	GGGAAAGCTTTCGCGGTAT	GTGCCAGCMGCCGCGGTAA	204	6	0	TRUE	0	0	5.4	FALSE
HumanGut_CONTIG_00206566	GAGGGAGCTGCCGAAGGCA	GTGCCAGCMGCCGCGGTAA	111	6	2	FALSE	0	0	4.4	FALSE
HumanGut_CONTIG_00299928	GTACCGGAAGGTGCGGCTG	GTGCCAGCMGCCGCGGTAA	188	5	2	TRUE	0	0	7	FALSE
HumanGut_CONTIG_00290707	GTACCGGAAGGTGCGGCTG	GTGCCAGCMGCCGCGGTAA	196	5	2	TRUE	0	0	7	FALSE
HumanGut_CONTIG_00025182	GTACCGGAAGGTGCGGCTG	GTGCCAGCMGCCGCGGTAA	170	5	2	TRUE	0	0	7	FALSE
HumanGut_CONTIG_00093505	GTACCGGAAGGTGCGGCTG	GTGCCAGCMGCCGCGGTAA	146	5	2	TRUE	0	0	7	FALSE
HumanGut_CONTIG_00051025	GTGCCAGCAGCCGCGGTAA	GTGCCAGCMGCCGCGGTAA	493	0	0	FALSE	0	0	0	FALSE
HumanGut_CONTIG_00004709	GGGCAGGTAACTGGGGTGA	GTGCCAGCMGCCGCGGTAA	144	7	1	FALSE	0	0	3.8	FALSE
HumanGut_CONTIG_00116179	GTGCCGGAGTTAACGCAATAA	GTGCC--AGCMGCCGCGGTAA	32	5	1	FALSE	2	0	5	FALSE
HumanGut_CONTIG_00066877	GGGTCAGCGATTGGGGTGA	GTGCCAGCMGCCGCGGTAA	199	7	1	FALSE	0	0	3.8	FALSE
HumanGut_CONTIG_00129632	GTGCCAGCAGCCGCGGTAA	GTGCCAGCMGCCGCGGTAA	506	0	0	FALSE	0	0	0	FALSE
HumanGut_CONTIG_00063771	GGATCAGCACGCCGCGGTGT	GTGCCAGCM-GCCGCGGTAA	17	3	1	TRUE	1	0	6.2	FALSE
HumanGut_CONTIG_00064294	AAGGTAGCCGTATCGGAAG	GTGCCAGCMGCCGCGGTAA	79	7	1	TRUE	0	0	6.8	FALSE
HumanGut_CONTIG_00209465	CTGGTAGTCCACGCAGTAA	GTGCCAGCMGCCGCGGTAA	183	7	0	FALSE	0	0	2.8	FALSE
HumanGut_CONTIG_00209466	GTGCCAGCAGCCGCGGTAA	GTGCCAGCMGCCGCGGTAA	315	0	0	FALSE	0	0	0	FALSE
HumanGut_CONTIG_00099220	GTGGACACTGCCACCGTAA	GTGCCAGCMGCCGCGGTAA	75	7	0	FALSE	0	0	2.8	FALSE
HumanGut_CONTIG_00220347	ATGAACGCTGGCGGCGTGC	GTGCCAGCMGCCGCGGTAA	28	8	1	TRUE	0	0	7.2	FALSE
HumanGut_CONTIG_00164943	CTGCATGGCACAGTGTGAA	GTGCCAGCMGCCGCGGTAA	199	7	2	FALSE	0	0	4.8	FALSE
HumanGut_CONTIG_00112983	GTGGCGGACGGGTGAGTAA	GTGCCAGCMGCCGCGGTAA	110	8	0	FALSE	0	0	3.2	FALSE
HumanGut_CONTIG_00021826	GTGAGTAACGCGTGGGTAA	GTGCCAGCMGCCGCGGTAA	121	8	0	FALSE	0	0	3.2	FALSE
HumanGut_CONTIG_00086040	GTGCCAGCAGCCGCGGTAA	GTGCCAGCMGCCGCGGTAA	513	0	0	FALSE	0	0	0	FALSE
HumanGut_CONTIG_00322244	GTGGCGGACGGGTGAGTAA	GTGCCAGCMGCCGCGGTAA	110	8	0	FALSE	0	0	3.2	FALSE
HumanGut_CONTIG_00169232	TTGCCAACCCGCGAGGGGG	GTGCCAGCMGCCGCGGTAA	84	5	2	TRUE	0	0	7	FALSE
HumanGut_CONTIG_00039642	GTTACAACGGCCGGTACAA	GTGCCAGCMGCCGCGGTAA	360	6	2	FALSE	0	0	4.4	FALSE
HumanGut_CONTIG_00111196	TTGGTAACGCCCGAAGTCA	GTGCCAGCMGCCGCGGTAA	28	8	1	FALSE	0	0	4.2	FALSE
HumanGut_CONTIG_00005756	GAGGGAGCTGCCGAAGGCG	GTGCCAGCMGCCGCGGTAA	86	6	2	TRUE	0	0	7.4	FALSE
HumanGut_CONTIG_00324926	TTGGTAACGCCCGAAGTCA	GTGCCAGCMGCCGCGGTAA	36	8	1	FALSE	0	0	4.2	FALSE
HumanGut_CONTIG_00044525	ATGCCCGAAGCCAGGGACC	GTGCCAGCMGCCGCGGTAA	92	5	2	TRUE	0	0	7	FALSE
HumanGut_CONTIG_00004647	GAGTCAGCAACGCCCGAAG	GTGCCAGCMGCCGCGGTAA	36	6	1	TRUE	0	0	6.4	FALSE
HumanGut_CONTIG_00057146	ATGCAAGTCGAACGGGAAA	GTGCCAGCMGCCGCGGTAA	47	7	1	FALSE	0	0	3.8	FALSE
HumanGut_CONTIG_00106573	GTACCGGAAGGTGCGGCTG	GTGCCAGCMGCCGCGGTAA	291	5	2	TRUE	0	0	7	FALSE
HumanGut_CONTIG_00222710	GTGCCAGCAGCCGCGGTAA	GTGCCAGCMGCCGCGGTAA	514	0	0	FALSE	0	0	0	FALSE
HumanGut_CONTIG_00124325	AAGCAAGATGCCTCTACAA	GTGCCAGCMGCCGCGGTAA	195	7	2	FALSE	0	0	4.8	FALSE
HumanGut_CONTIG_00148545	TAGATAGTTGGTGAGGTAA	GTGCCAGCMGCCGCGGTAA	235	9	0	FALSE	0	0	3.6	FALSE
HumanGut_CONTIG_00098295	ATGCAAGTCGAGCGAGGAA	GTGCCAGCMGCCGCGGTAA	47	8	1	FALSE	0	0	4.2	FALSE
HumanGut_CONTIG_00081877	GTGGCAAACGGGTGAGTAA	GTGCCAGCMGCCGCGGTAA	98	8	0	FALSE	0	0	3.2	FALSE
HumanGut_CONTIG_00063305	GTGGCAAACGGGTGAGTAA	GTGCCAGCMGCCGCGGTAA	96	8	0	FALSE	0	0	3.2	FALSE
HumanGut_CONTIG_00067001	GGGTCAGCGATTGGGGTGA	GTGCCAGCMGCCGCGGTAA	187	7	1	FALSE	0	0	3.8	FALSE
HumanGut_CONTIG_00068525	ACGCTGGCGGCGTGCCTAA	GTGCCAGCMGCCGCGGTAA	29	9	1	FALSE	0	0	4.6	FALSE
HumanGut_CONTIG_00194942	ATGCAAGTCGAGCGGGGAA	GTGCCAGCMGCCGCGGTAA	47	7	1	FALSE	0	0	3.8	FALSE
HumanGut_CONTIG_00032770	GGGCCCGCACAAGCGGAGG	GTGCCAGCMGCCGCGGTAA	72	5	2	TRUE	0	0	7	FALSE
HumanGut_CONTIG_00265249	TGCCAACCGACTCCAGAA	TGCCAGCMGCCGCGGTAA	0	4	2	FALSE	0	0	3.6	TRUE
HumanGut_CONTIG_00219950	GTGAGTAACGCGTGGGTAA	GTGCCAGCMGCCGCGGTAA	117	8	0	FALSE	0	0	3.2	FALSE
HumanGut_CONTIG_00030984	ATGACAACAGCCGCGGGAA	GTGCCAGCMGCCGCGGTAA	502	3	1	FALSE	0	0	2.2	FALSE
HumanGut_CONTIG_00075989	ATCCTTGTTGCAGCGATTC	GTGCCAGCMGCCGCGGTAA	5	7	2	TRUE	0	0	7.8	FALSE
HumanGut_CONTIG_00094845	GTGGCGGACGGGTGAGTAA	GTGCCAGCMGCCGCGGTAA	107	8	0	FALSE	0	0	3.2	FALSE
HumanGut_CONTIG_00308343	ACGCTGGCGGCGTGCTTAA	GTGCCAGCMGCCGCGGTAA	34	9	1	FALSE	0	0	4.6	FALSE
HumanGut_CONTIG_00325774	GTGGCAAACGGGTGAGTAA	GTGCCAGCMGCCGCGGTAA	96	8	0	FALSE	0	0	3.2	FALSE
HumanGut_CONTIG_00318757	GTGGCGAACGGGTGAGTAA	GTGCCAGCMGCCGCGGTAA	94	9	0	FALSE	0	0	3.6	FALSE
HumanGut_CONTIG_00336945	TAGCTGGTTGGCGGGGTAA	GTGCCAGCMGCCGCGGTAA	251	8	0	FALSE	0	0	3.2	FALSE
HumanGut_CONTIG_00330055	ACGCTGGCGGCGTGCTTAA	GTGCCAGCMGCCGCGGTAA	27	9	1	FALSE	0	0	4.6	FALSE
HumanGut_CONTIG_00301831	GTACCGGAAGGTGCGGCTG	GTGCCAGCMGCCGCGGTAA	133	5	2	TRUE	0	0	7	FALSE
HumanGut_CONTIG_00129175	GTGCCAGCAGCCGCGGTAA	GTGCCAGCMGCCGCGGTAA	509	0	0	FALSE	0	0	0	FALSE
HumanGut_CONTIG_00311173	GGGCCTGCACAAGCGGTGG	GTGCCAGCMGCCGCGGTAA	5	5	1	TRUE	0	0	6	FALSE
HumanGut_CONTIG_00017086	TAGCTAGTTAGTGAGGTAA	GTGCCAGCMGCCGCGGTAA	242	9	0	FALSE	0	0	3.6	FALSE
HumanGut_CONTIG_00048966	TAGCTAGTTGGTGAGGTAA	GTGCCAGCMGCCGCGGTAA	238	8	0	FALSE	0	0	3.2	FALSE
HumanGut_CONTIG_00171049	GACCCGGCACGCCCCGTTAA	GTGCCAGCM-GCCGCGGTAA	395	4	1	FALSE	1	0	3.6	FALSE
HumanGut_CONTIG_00211881	ATGCAAGTCGAACGGAGTTA	GTGCCAGCMGC-CGCGGTAA	47	6	1	FALSE	1	0	4.4	FALSE
HumanGut_CONTIG_00326675	GTGGCGGACGGGTGAGTTA	GTGCCAGCMGCCGCGGTAA	109	8	1	FALSE	0	0	4.2	FALSE
HumanGut_CONTIG_00310779	CTACGGGAGGCAGCAGTAG	GTGCCAGCMGCCGCGGTAA	35	8	0	TRUE	0	0	6.2	FALSE
HumanGut_CONTIG_00240655	GTACCCGAAGGTGCGGCTG	GTGCCAGCMGCCGCGGTAA	145	5	2	TRUE	0	0	7	FALSE
HumanGut_CONTIG_00330030	ATGCAAGTCGAACGATTAA	GTGCCAGCMGCCGCGGTAA	54	8	1	FALSE	0	0	4.2	FALSE
HumanGut_CONTIG_00257988	GTGGCGGACGGGTGAGTAA	GTGCCAGCMGCCGCGGTAA	92	8	0	FALSE	0	0	3.2	FALSE
HumanGut_CONTIG_00194130	GGATCAGCATGCCACGGTGA	GTGCCAGCM-GCCGCGGTAA	1	4	1	FALSE	1	0	3.6	FALSE
HumanGut_CONTIG_00326799	GTGCCAGCAGCCGCGGTAA	GTGCCAGCMGCCGCGGTAA	516	0	0	FALSE	0	0	0	FALSE
HumanGut_CONTIG_00300068	GCCCCATACACCGAATTAA	GTGCCAGCMGCCGCGGTAA	133	7	1	FALSE	0	0	3.8	FALSE
HumanGut_CONTIG_00240968	ATGCCGGATGCTCCGGTTG	GTGCCAGCMGCCGCGGTAA	170	6	1	TRUE	0	0	6.4	FALSE
HumanGut_CONTIG_00235578	ATGCCGGATGCTCCGGTTG	GTGCCAGCMGCCGCGGTAA	170	6	1	TRUE	0	0	6.4	FALSE
HumanGut_CONTIG_00290758	GGGAAAGCTTTCGCGGTAT	GTGCCAGCMGCCGCGGTAA	205	6	0	TRUE	0	0	5.4	FALSE
HumanGut_CONTIG_00043487	GTGAGAGTGGCAACGGGTG	GTGCCAGCMGCCGCGGTAA	92	6	2	TRUE	0	0	7.4	TRUE
HumanGut_CONTIG_00085922	CAGGTAGTACGCGGGGTAA	GTGCCAGCMGCCGCGGTAA	245	8	0	FALSE	0	0	3.2	FALSE
HumanGut_CONTIG_00119189	GGGAAAGCTTTCGCGGTAT	GTGCCAGCMGCCGCGGTAA	205	6	0	TRUE	0	0	5.4	FALSE
HumanGut_CONTIG_00129580	GTGGCGAACGGGTGAGTAA	GTGCCAGCMGCCGCGGTAA	99	9	0	FALSE	0	0	3.6	FALSE
HumanGut_CONTIG_00185738	CAGGTAGTCGGCGGGGTAA	GTGCCAGCMGCCGCGGTAA	245	7	0	FALSE	0	0	2.8	FALSE
HumanGut_CONTIG_00060588	GGGCCCGCACCAGCGGTGA	GTGCCAGCMGCCGCGGTAA	78	4	1	FALSE	0	0	2.6	FALSE
HumanGut_CONTIG_00140487	GTGCCAGCAGCCGCGGTAA	GTGCCAGCMGCCGCGGTAA	518	0	0	FALSE	0	0	0	FALSE
HumanGut_CONTIG_00000677	GTGCCAGCAGCCGCGGTAA	GTGCCAGCMGCCGCGGTAA	515	0	0	FALSE	0	0	0	FALSE
HumanGut_CONTIG_00001339	GTGCCAGCAGCCGCGGTAA	GTGCCAGCMGCCGCGGTAA	515	0	0	FALSE	0	0	0	FALSE
HumanGut_CONTIG_00002189	GTGCCAGCAGCCGCGGTAA	GTGCCAGCMGCCGCGGTAA	515	0	0	FALSE	0	0	0	FALSE
HumanGut_CONTIG_00000622	GTGCCAGCAGCCGCGGTAA	GTGCCAGCMGCCGCGGTAA	515	0	0	FALSE	0	0	0	FALSE
HumanGut_CONTIG_00245457	TAGGTAGTAGGCGGGGTAA	GTGCCAGCMGCCGCGGTAA	250	7	0	FALSE	0	0	2.8	FALSE
HumanGut_CONTIG_00025942	GGGCCCGCACTAGCAGTGG	GTGCCAGCMGCCGCGGTAA	36	6	1	TRUE	0	0	6.4	FALSE
HumanGut_CONTIG_00173087	GTACCGGAAGGTGCGGCTG	GTGCCAGCMGCCGCGGTAA	153	5	2	TRUE	0	0	7	FALSE
HumanGut_CONTIG_00138481	GTACCGGAAGGTGCGGCTG	GTGCCAGCMGCCGCGGTAA	136	5	2	TRUE	0	0	7	FALSE
HumanGut_CONTIG_00094779	GTACCGGAAGGTGCGGCTG	GTGCCAGCMGCCGCGGTAA	338	5	2	TRUE	0	0	7	FALSE
HumanGut_CONTIG_00118535	GTGCCAGCAGCCGCGGTAA	GTGCCAGCMGCCGCGGTAA	517	0	0	FALSE	0	0	0	FALSE
HumanGut_CONTIG_00267547	GTGCCAGCAGCCGCGGTAA	GTGCCAGCMGCCGCGGTAA	517	0	0	FALSE	0	0	0	FALSE
HumanGut_CONTIG_00099600	TAGCTTGTTGGCGGGGTAA	GTGCCAGCMGCCGCGGTAA	252	8	0	FALSE	0	0	3.2	FALSE
HumanGut_CONTIG_00321983	GTTACACCCCGCCCGTCAA	GTGCCAGCMGCCGCGGTAA	26	6	2	FALSE	0	0	4.4	FALSE
HumanGut_CONTIG_00034169	GAGGACGCCGCCGAAGGTAA	GTGCCAGCMGCCGC-GGTAA	382	5	0	FALSE	1	0	3	FALSE
HumanGut_CONTIG_00180239	GTGCCAGGCAGCCGCGGTTA	GTGCCAG-CMGCCGCGGTAA	519	0	1	FALSE	1	0	2	FALSE
HumanGut_CONTIG_00216710	CGGGCAGCAGCCGCGTAAT	GTGCCAGCMGCCGCGGTAA	513	3	2	TRUE	0	0	6.2	FALSE
HumanGut_CONTIG_00179776	GTGGCAGCAGACGCGGTAA	GTGCCAGCMGCCGCGGTAA	513	2	0	FALSE	0	0	0.8	FALSE
HumanGut_CONTIG_00118702	GTGCCAGCAGCCGCGGTAA	GTGCCAGCMGCCGCGGTAA	514	0	0	FALSE	0	0	0	FALSE
HumanGut_CONTIG_00292720	GTACCGGAAGGTGCGGCTG	GTGCCAGCMGCCGCGGTAA	277	5	2	TRUE	0	0	7	FALSE
HumanGut_CONTIG_00332621	GCGACCGGCGCACGGGTGA	GTGCCAGCMGCCGCGGTAA	99	7	1	FALSE	0	0	3.8	FALSE
HumanGut_CONTIG_00249986	TAGGCAGTTGGCGGGGTAA	GTGCCAGCMGCCGCGGTAA	237	7	0	FALSE	0	0	2.8	FALSE
HumanGut_CONTIG_00312003	TAGCCAGGTGGAGGGGTAA	GTGCCAGCMGCCGCGGTAA	256	7	0	FALSE	0	0	2.8	FALSE
HumanGut_CONTIG_00000483	GTACCGGAAGGTGCGGCTG	GTGCCAGCMGCCGCGGTAA	81	5	2	TRUE	0	0	7	FALSE
HumanGut_CONTIG_00245008	GTGAGAGTGCGAACGGTGA	GTGCCAGCMGCCGCGGTAA	93	8	1	FALSE	0	0	4.2	FALSE
HumanGut_CONTIG_00149284	GTGCCAACTTCCGCGGTAA	GTGCCAGCMGCCGCGGTAA	514	3	0	FALSE	0	0	1.2	FALSE
HumanGut_CONTIG_00229809	TTGGTTGCACCTGAAGTAA	GTGCCAGCMGCCGCGGTAA	28	8	0	FALSE	0	0	3.2	FALSE
HumanGut_CONTIG_00045331	ACGCGAGATGTCGGGTTAA	GTGCCAGCMGCCGCGGTAA	37	7	1	FALSE	0	0	3.8	FALSE
HumanGut_CONTIG_00242337	CGGGGGACCGCCGGGGTTA	GTGCCAGCMGCCGCGGTAA	54	7	1	FALSE	0	0	3.8	FALSE
HumanGut_CONTIG_00057533	TAGCTAGTTGGTGGGGTAA	GTGCCAGCMGCCGCGGTAA	183	8	0	FALSE	0	0	3.2	FALSE
HumanGut_CONTIG_00069850	GCGCAAGCCTGACGGAGCAA	GTGCCAGCM-GCCGCGGTAA	18	5	1	FALSE	1	0	4	FALSE
HumanGut_CONTIG_00181278	GCGACCGGCGCACGGGTGA	GTGCCAGCMGCCGCGGTAA	88	7	1	FALSE	0	0	3.8	FALSE
HumanGut_CONTIG_00268511	CTGCCCGATACCGGGGTAT	GTGCCAGCMGCCGCGGTAA	123	6	0	TRUE	0	0	5.4	FALSE
HumanGut_CONTIG_00169349	GTGCCTAGTAGTGGGGGATA	GTGCC-AGCMGCCGCGGTAA	125	4	2	FALSE	1	0	4.6	FALSE
HumanGut_CONTIG_00221528	GCGACCGGCGCACGGGTGA	GTGCCAGCMGCCGCGGTAA	93	7	1	FALSE	0	0	3.8	FALSE
HumanGut_CONTIG_00070890	TAGGCAGTTGGTGAGGTAA	GTGCCAGCMGCCGCGGTAA	251	8	0	FALSE	0	0	3.2	FALSE
HumanGut_CONTIG_00108000	GTGGACAACGCCACCGTGA	GTGCCAGCMGCCGCGGTAA	4	7	1	FALSE	0	0	3.8	FALSE
HumanGut_CONTIG_00297906	GGGGAGGCCGAGTCGCTAG	GTGCCAGCMGCCGCGGTAA	38	7	1	TRUE	0	0	6.8	FALSE
HumanGut_CONTIG_00000123	ACGCTAGCTACAGGCTTAA	GTGCCAGCMGCCGCGGTAA	32	8	1	FALSE	0	0	4.2	FALSE
HumanGut_CONTIG_00152031	GCGACCGGCGCACGGGTGA	GTGCCAGCMGCCGCGGTAA	96	7	1	FALSE	0	0	3.8	FALSE
HumanGut_CONTIG_00181180	GCGACCGGCGCACGGGTGA	GTGCCAGCMGCCGCGGTAA	100	7	1	FALSE	0	0	3.8	FALSE
HumanGut_CONTIG_00139216	GCGACCGGCGCACGGGTGA	GTGCCAGCMGCCGCGGTAA	100	7	1	FALSE	0	0	3.8	FALSE
HumanGut_CONTIG_00083812	GCGACCGGCGCACGGGTGA	GTGCCAGCMGCCGCGGTAA	92	7	1	FALSE	0	0	3.8	FALSE
HumanGut_CONTIG_00245359	GGGCCACCTGCCGACATGG	GTGCCAGCMGCCGCGGTAA	269	5	2	TRUE	0	0	7	FALSE
HumanGut_CONTIG_00246309	GCGACCGGCGCACGGGTGA	GTGCCAGCMGCCGCGGTAA	100	7	1	FALSE	0	0	3.8	FALSE
HumanGut_CONTIG_00245277	GTCCCAACTCCTACGGGA	GTGCCAGCMGCCGCGGTA	340	6	1	FALSE	0	0	3.4	TRUE
HumanGut_CONTIG_00351868	GCGACCGGCGCACGGGTGA	GTGCCAGCMGCCGCGGTAA	102	7	1	FALSE	0	0	3.8	FALSE
HumanGut_CONTIG_00127251	GCGACCGGCGCACGGGTGA	GTGCCAGCMGCCGCGGTAA	99	7	1	FALSE	0	0	3.8	FALSE
HumanGut_CONTIG_00343403	GACGCTGGCGGCGTGCTAA	GTGCCAGCMGCCGCGGTAA	22	7	1	FALSE	0	0	3.8	FALSE
HumanGut_CONTIG_00169212	GTCCCAGTTCGGACTGTAG	GTGCCAGCMGCCGCGGTAA	79	8	0	TRUE	0	0	6.2	FALSE
HumanGut_CONTIG_00213318	GTGCCAGAAGACGAGGTAA	GTGCCAGCMGCCGCGGTAA	534	3	0	FALSE	0	0	1.2	FALSE
HumanGut_CONTIG_00050136	TTCCAAACACCCTGGGTAA	GTGCCAGCMGCCGCGGTAA	484	7	0	FALSE	0	0	2.8	FALSE
HumanGut_CONTIG_00172752	GACCCACCAACCCCCGTGA	GTGCCAGCMGCCGCGGTAA	149	6	1	FALSE	0	0	3.4	FALSE
HumanGut_CONTIG_00245487	ATCCCACCCTTCCCGTTTA	GTGCCAGCMGCCGCGGTAA	130	6	2	FALSE	0	0	4.4	FALSE
HumanGut_CONTIG_00280203	CTAACGGACGCCGCAGTGA	GTGCCAGCMGCCGCGGTAA	350	6	1	FALSE	0	0	3.4	FALSE
HumanGut_CONTIG_00086815	ATGCAAGTCGCGG-GGTAA	GTGCCAGCMGCCGCGGTAA	54	4	0	FALSE	1	0	2.6	FALSE
HumanGut_CONTIG_00314050	AAGGGAGCGCAGGCGGGAA	GTGCCAGCMGCCGCGGTAA	24	8	1	FALSE	0	0	4.2	FALSE
HumanGut_CONTIG_00307329	GCGACCGGCGCACGGGTGA	GTGCCAGCMGCCGCGGTAA	45	7	1	FALSE	0	0	3.8	FALSE
NCBI_READ_1112493764912	GTGCCAGCAGCCGCGGTCA	GTGCCAGCMGCCGCGGTAA	533	0	1	FALSE	0	0	1	FALSE
NCBI_READ_1113297701211	GTGCCAGCAGCCGCGGTAA	GTGCCAGCMGCCGCGGTAA	415	0	0	FALSE	0	0	0	FALSE
NCBI_READ_1113101834307	GTGCCAGCAGCCGCGGTAA	GTGCCAGCMGCCGCGGTAA	463	0	0	FALSE	0	0	0	FALSE
NCBI_READ_1112494134227	GTGCCAGCAGCCGCGGTAA	GTGCCAGCMGCCGCGGTAA	447	0	0	FALSE	0	0	0	FALSE
NCBI_READ_1113235387201	GTCGCAGCTAACGCGTTAA	GTGCCAGCMGCCGCGGTAA	174	5	1	FALSE	0	0	3	FALSE
NCBI_READ_1113297642369	GTGCTACAATGGACGGTAC	GTGCCAGCMGCCGCGGTAA	272	7	0	TRUE	0	0	5.8	FALSE
NCBI_READ_1113235429939	AAGCGAGCCGCCTGGGGAG	GTGCCAGCMGCCGCGGTAA	129	5	1	TRUE	0	0	6	FALSE
NCBI_READ_1112308893521	CTGGTAGTCCACGCCGTAA	GTGCCAGCMGCCGCGGTAA	27	7	0	FALSE	0	0	2.8	FALSE
NCBI_READ_1112308297804	GCCGCAGCTAACGCATTAA	GTGCCAGCMGCCGCGGTAA	114	7	1	FALSE	0	0	3.8	FALSE
NCBI_READ_1113289142961	GTACAAAGGGCTGCGATAC	GTGCCAGCMGCCGCGGTAA	285	6	1	TRUE	0	0	6.4	FALSE
NCBI_READ_1113264315686	GCCGCAGCTAACGCATTAA	GTGCCAGCMGCCGCGGTAA	222	7	1	FALSE	0	0	3.8	FALSE
NCBI_READ_1112493490269	GAATCAGCATGTCGCGGTGA	GTGCCAGCM-GCCGCGGTAA	417	4	1	FALSE	1	0	3.6	FALSE
NCBI_READ_1113289254877	GTGCCAGCAGCCGCGGTAA	GTGCCAGCMGCCGCGGTAA	33	0	0	FALSE	0	0	0	FALSE
NCBI_READ_1112308398641	CTGGTAGTCCACGCCGTAA	GTGCCAGCMGCCGCGGTAA	26	7	0	FALSE	0	0	2.8	FALSE
NCBI_READ_1113289216820	GTGCCAGCAGCCGCGGTAA	GTGCCAGCMGCCGCGGTAA	495	0	0	FALSE	0	0	0	FALSE
NCBI_READ_1112637829218	GTGCCAGCAGC-GCGGTAA	GTGCCAGCMGCCGCGGTAA	5	0	0	FALSE	1	0	1	FALSE
NCBI_READ_1113264431049	GTGCCAGCAGCCGCGGTAA	GTGCCAGCMGCCGCGGTAA	495	0	0	FALSE	0	0	0	FALSE
NCBI_READ_1113298177797	GTGCCAGCAGCCGCGGTAA	GTGCCAGCMGCCGCGGTAA	271	0	0	FALSE	0	0	0	FALSE
NCBI_READ_1112307239310	GTGCCAGCAGCCGCGGTAA	GTGCCAGCMGCCGCGGTAA	493	0	0	FALSE	0	0	0	FALSE
NCBI_READ_1113289271950	GTGCCAGCAGCCGCGGTAA	GTGCCAGCMGCCGCGGTAA	493	0	0	FALSE	0	0	0	FALSE
NCBI_READ_1113297699667	GTGCCAGCAGCCGCGGTAA	GTGCCAGCMGCCGCGGTAA	490	0	0	FALSE	0	0	0	FALSE
NCBI_READ_1112308362577	GTGCCAGCAGCCGCGGTAA	GTGCCAGCMGCCGCGGTAA	493	0	0	FALSE	0	0	0	FALSE
NCBI_READ_1113288803049	GTGCCAGCAGCCGCGGTAA	GTGCCAGCMGCCGCGGTAA	491	0	0	FALSE	0	0	0	FALSE
NCBI_READ_1113297868152	GTGCCAGCAGCCGCGGTAA	GTGCCAGCMGCCGCGGTAA	491	0	0	FALSE	0	0	0	FALSE
NCBI_READ_1112328396085	GTGCCAGCAGCCGCGGTAA	GTGCCAGCMGCCGCGGTAA	483	0	0	FALSE	0	0	0	FALSE
NCBI_READ_1112308515921	GTGCCAGCAGCCGCGGTAA	GTGCCAGCMGCCGCGGTAA	491	0	0	FALSE	0	0	0	FALSE
NCBI_READ_1113288706200	CTGCAAGCCCGCGAGGGGG	GTGCCAGCMGCCGCGGTAA	314	5	2	TRUE	0	0	7	FALSE
NCBI_READ_1112493846713	GAATCAGCATGTCGCGGTGA	GTGCCAGCM-GCCGCGGTAA	407	4	1	FALSE	1	0	3.6	FALSE
NCBI_READ_1112290551085	GGCGCAGCTAACGCGATAA	GTGCCAGCMGCCGCGGTAA	170	6	1	FALSE	0	0	3.4	FALSE
NCBI_READ_1113289461445	CTGGTAGTCCACGCCGTAA	GTGCCAGCMGCCGCGGTAA	120	7	0	FALSE	0	0	2.8	FALSE
NCBI_READ_1113315611810	GTGCCAGCAGCCGCGGTAA	GTGCCAGCMGCCGCGGTAA	491	0	0	FALSE	0	0	0	FALSE
NCBI_READ_1112637871211	CTGGTAGTCCACGCCGTAA	GTGCCAGCMGCCGCGGTAA	103	7	0	FALSE	0	0	2.8	FALSE
NCBI_READ_1113171660168	GTGCCAGCAGCCGCGGTAA	GTGCCAGCMGCCGCGGTAA	384	0	0	FALSE	0	0	0	FALSE
NCBI_READ_1113298066783	CTGGTAGTCCACGCCGTAA	GTGCCAGCMGCCGCGGTAA	254	7	0	FALSE	0	0	2.8	FALSE
NCBI_READ_1113289090107	GTGCCAGCAGCCGCGGTAA	GTGCCAGCMGCCGCGGTAA	494	0	0	FALSE	0	0	0	FALSE
NCBI_READ_1113297729039	GTGCCAGCAGCCGCGGTAA	GTGCCAGCMGCCGCGGTAA	441	0	0	FALSE	0	0	0	FALSE
NCBI_READ_1113289217641	GTGCCAGCAGCCGCGGTAA	GTGCCAGCMGCCGCGGTAA	264	0	0	FALSE	0	0	0	FALSE
NCBI_READ_1113315953907	CTGGTAGTCCACGCCGTAA	GTGCCAGCMGCCGCGGTAA	220	7	0	FALSE	0	0	2.8	FALSE
NCBI_READ_1113288540798	GTGCCAGCAGCCGCGGTAA	GTGCCAGCMGCCGCGGTAA	468	0	0	FALSE	0	0	0	FALSE
NCBI_READ_1113297558826	GTGCCAGCAGCCGCGGTAA	GTGCCAGCMGCCGCGGTAA	494	0	0	FALSE	0	0	0	FALSE
NCBI_READ_1113315997085	GTGCCAGCAGCCGCGGTAA	GTGCCAGCMGCCGCGGTAA	489	0	0	FALSE	0	0	0	FALSE
NCBI_READ_1112309141901	GTGCCAGCAGCCGCGGTAA	GTGCCAGCMGCCGCGGTAA	494	0	0	FALSE	0	0	0	FALSE
NCBI_READ_1112308458588	GTGCCAGCAGCCGCGGTAA	GTGCCAGCMGCCGCGGTAA	486	0	0	FALSE	0	0	0	FALSE
NCBI_READ_1112308444681	GTGCCAGCAGCCGCGGTAA	GTGCCAGCMGCCGCGGTAA	494	0	0	FALSE	0	0	0	FALSE
NCBI_READ_1113288927490	GTGCCAGCAGCCGCGGTAA	GTGCCAGCMGCCGCGGTAA	494	0	0	FALSE	0	0	0	FALSE
NCBI_READ_1113297854989	GTGCCAGCAGCCGCGGTAA	GTGCCAGCMGCCGCGGTAA	494	0	0	FALSE	0	0	0	FALSE
NCBI_READ_1113298284355	GTGCCAGCAGCCGCGGTAA	GTGCCAGCMGCCGCGGTAA	492	0	0	FALSE	0	0	0	FALSE
NCBI_READ_1113315700864	GTGCCAGCAGCCGCGGTAA	GTGCCAGCMGCCGCGGTAA	451	0	0	FALSE	0	0	0	FALSE
NCBI_READ_1113316050087	GTGCCAGCAGCCGCGGTAA	GTGCCAGCMGCCGCGGTAA	492	0	0	FALSE	0	0	0	FALSE
NCBI_READ_1113289253675	GTACCGGAAGGTGCGGCTG	GTGCCAGCMGCCGCGGTAA	570	5	2	TRUE	0	0	7	FALSE
NCBI_READ_1113171799317	GTCGCAGCTAACGCATTAA	GTGCCAGCMGCCGCGGTAA	231	6	1	FALSE	0	0	3.4	FALSE
NCBI_READ_1113316405695	GTCGCAGCTAACGCATTAA	GTGCCAGCMGCCGCGGTAA	187	6	1	FALSE	0	0	3.4	FALSE
NCBI_READ_1113235461204	GTGCCAGCAGCCGCG	GTGCCAGCMGCCGCG	482	0	0	FALSE	0	0	0	TRUE
NCBI_READ_1112493637009	GTGCCAGCAGCCGCGGTAA	GTGCCAGCMGCCGCGGTAA	133	0	0	FALSE	0	0	0	FALSE
NCBI_READ_1113315902446	GGGCCCGCACAAGCGGCGG	GTGCCAGCMGCCGCGGTAA	205	5	2	TRUE	0	0	7	FALSE
NCBI_READ_1113289131957	CTGGTAGTCCACGCCGTAA	GTGCCAGCMGCCGCGGTAA	28	7	0	FALSE	0	0	2.8	FALSE
NCBI_READ_1113264291070	GTGCCAGCAGCCGCGGTAA	GTGCCAGCMGCCGCGGTAA	193	0	0	FALSE	0	0	0	FALSE
NCBI_READ_1113316447234	GTACCGGAAGGTGCGGCTG	GTGCCAGCMGCCGCGGTAA	523	5	2	TRUE	0	0	7	FALSE
NCBI_READ_1112309150985	GTGCCAGCAGCCGCGTAAT	GTGCCAGCMGCCGCGGTAA	27	0	2	TRUE	0	0	5	FALSE
NCBI_READ_1112309169806	CTGGTAGTCCACGCCGTAA	GTGCCAGCMGCCGCGGTAA	198	7	0	FALSE	0	0	2.8	FALSE
NCBI_READ_1113289344897	CTGGTAGTCCACGCCGTAA	GTGCCAGCMGCCGCGGTAA	128	7	0	FALSE	0	0	2.8	FALSE
NCBI_READ_1112308282501	CTGGTAGTCCACGCCGTAA	GTGCCAGCMGCCGCGGTAA	129	7	0	FALSE	0	0	2.8	FALSE
NCBI_READ_1113315959277	GCGAAAGCGGGGGAGGGAA	GTGCCAGCMGCCGCGGTAA	6	7	1	FALSE	0	0	3.8	FALSE
NCBI_READ_1112308302877	GGGCCCGCACAAGCGGCGG	GTGCCAGCMGCCGCGGTAA	67	5	2	TRUE	0	0	7	FALSE
NCBI_READ_1112308274057	GTGCCAGCAGCCGCGGTAA	GTGCCAGCMGCCGCGGTAA	13	0	0	FALSE	0	0	0	FALSE
NCBI_READ_1113298316077	CTGGTAGTCCACGCCGTAA	GTGCCAGCMGCCGCGGTAA	172	7	0	FALSE	0	0	2.8	FALSE
NCBI_READ_1112308331216	GTACCGGAAGGTGCGGCTG	GTGCCAGCMGCCGCGGTAA	614	5	2	TRUE	0	0	7	FALSE
NCBI_READ_1112328342095	GTACCGGAAGGTGCGGCTG	GTGCCAGCMGCCGCGGTAA	575	5	2	TRUE	0	0	7	FALSE
NCBI_READ_1112532354884	GTGCCAGCAGCCGCGGTAA	GTGCCAGCMGCCGCGGTAA	466	0	0	FALSE	0	0	0	FALSE
NCBI_READ_1112076213769	TTGCCAGCAGCAGCGTATA	GTGCCAGCMGCCGCGGTAA	3	2	3	FALSE	0	0	3.8	FALSE
NCBI_READ_1113264352549	GTGCCAGCAGCCGCGGTAA	GTGCCAGCMGCCGCGGTAA	484	0	0	FALSE	0	0	0	FALSE
NCBI_READ_1113315738642	GTACCGGAAGGTGCGGCTG	GTGCCAGCMGCCGCGGTAA	516	5	2	TRUE	0	0	7	FALSE
NCBI_READ_1113289438182	GGGCCCGCACAAGCGGCGG	GTGCCAGCMGCCGCGGTAA	24	5	2	TRUE	0	0	7	FALSE
NCBI_READ_1113264323698	GTGCCAGCAGCCGCGGTAA	GTGCCAGCMGCCGCGGTAA	375	0	0	FALSE	0	0	0	FALSE
NCBI_READ_1113101815114	GTCCCCGCACAAGCGGTGG	GTGCCAGCMGCCGCGGTAA	104	5	1	TRUE	0	0	6	FALSE
NCBI_READ_1112493794241	GTCGCAGCTAACGCGTTAA	GTGCCAGCMGCCGCGGTAA	263	5	1	FALSE	0	0	3	FALSE
NCBI_READ_1112788409531	CAGCAGCCGCGGTAT	CAGCMGCCGCGGTAA	0	0	0	TRUE	0	0	3	TRUE
NCBI_READ_1112637449598	GAATCAGAATGTCGCGGTGA	GTGCCAGCM-GCCGCGGTAA	414	5	1	FALSE	1	0	4	FALSE
NCBI_READ_1112308861374	GTGCCAGCAGCCGCGGTAA	GTGCCAGCMGCCGCGGTAA	30	0	0	FALSE	0	0	0	FALSE
NCBI_READ_1112308553559	ATTCCACATGTAGCGGTAA	GTGCCAGCMGCCGCGGTAA	60	7	0	FALSE	0	0	2.8	FALSE
NCBI_READ_1113288959966	GTGTCCTTCGGGGCGGTAC	GTGCCAGCMGCCGCGGTAA	132	6	0	TRUE	0	0	5.4	FALSE
NCBI_READ_1113289293281	GTGCCAGCAGCTGCGGTAA	GTGCCAGCMGCCGCGGTAA	52	1	0	FALSE	0	0	0.4	FALSE
NCBI_READ_1113289434759	GTACCGGAAGGTGCGGCTG	GTGCCAGCMGCCGCGGTAA	440	5	2	TRUE	0	0	7	FALSE
NCBI_READ_1113315644219	GTGCCAGCAGCCGCGGTAA	GTGCCAGCMGCCGCGGTAA	15	0	0	FALSE	0	0	0	FALSE
NCBI_READ_1112309147139	GTGCCAGCAGCCGCGGTAA	GTGCCAGCMGCCGCGGTAA	489	0	0	FALSE	0	0	0	FALSE
NCBI_READ_1113235602286	GTGCCAGCAGCCGCGGTAA	GTGCCAGCMGCCGCGGTAA	16	0	0	FALSE	0	0	0	FALSE
NCBI_READ_1113289156177	GTGCCAGCAGCCGCGGTAA	GTGCCAGCMGCCGCGGTAA	250	0	0	FALSE	0	0	0	FALSE
NCBI_READ_1113297877186	GTGCCAGCAGCTGCGGTAA	GTGCCAGCMGCCGCGGTAA	230	1	0	FALSE	0	0	0.4	FALSE
NCBI_READ_1113263929339	GTGCCAGCAGCCGCGGTAA	GTGCCAGCMGCCGCGGTAA	492	0	0	FALSE	0	0	0	FALSE
NCBI_READ_1113297963380	GTGCCAGCAGCTGCGGTAA	GTGCCAGCMGCCGCGGTAA	111	1	0	FALSE	0	0	0.4	FALSE
NCBI_READ_1112309007130	GCGCGAGCATGCGGATTAT	GTGCCAGCMGCCGCGGTAA	31	6	1	TRUE	0	0	6.4	FALSE
NCBI_READ_1112777337257	GGGCCCGCACAAGCGGTGG	GTGCCAGCMGCCGCGGTAA	13	5	1	TRUE	0	0	6	FALSE
NCBI_READ_1112777320136	GGGCCCGCACAAGCGGTGG	GTGCCAGCMGCCGCGGTAA	232	5	1	TRUE	0	0	6	FALSE
NCBI_READ_1112493524011	CTGGTAGTCCACGCCGTAA	GTGCCAGCMGCCGCGGTAA	114	7	0	FALSE	0	0	2.8	FALSE
NCBI_READ_1112533096130	GTGCCAGCAGC-GCGGTAA	GTGCCAGCMGCCGCGGTAA	152	0	0	FALSE	1	0	1	FALSE
NCBI_READ_1112307265090	GTGCCAGCAGCCGCGGTAA	GTGCCAGCMGCCGCGGTAA	104	0	0	FALSE	0	0	0	FALSE
NCBI_READ_1113289410927	GTGC-AGCAGCCGCGGTAA	GTGCCAGCMGCCGCGGTAA	17	0	0	FALSE	1	0	1	FALSE
NCBI_READ_1113289328022	GTGCCAGCAGCCGCGGTAA	GTGCCAGCMGCCGCGGTAA	41	0	0	FALSE	0	0	0	FALSE
NCBI_READ_1113263999195	GGATCAACCCCCTCTGTAC	GTGCCAGCMGCCGCGGTAA	24	7	0	TRUE	0	0	5.8	FALSE
NCBI_READ_1112493544985	GTGCC-GCAGCCGCGGTAA	GTGCCAGCMGCCGCGGTAA	14	0	0	FALSE	1	0	1	FALSE
NCBI_READ_1113171788518	GTGCCAGCAGCAGCGGTAA	GTGCCAGCMGCCGCGGTAA	16	1	0	FALSE	0	0	0.4	FALSE
NCBI_READ_1112788313728	CTGGTAGTCCACGCCGTAA	GTGCCAGCMGCCGCGGTAA	15	7	0	FALSE	0	0	2.8	FALSE
NCBI_READ_1112493614879	GGCGAAGCTAACGCGTTAA	GTGCCAGCMGCCGCGGTAA	22	7	1	FALSE	0	0	3.8	FALSE
NCBI_READ_1112309172257	GTGCCAGCAGCCGCGGTAA	GTGCCAGCMGCCGCGGTAA	143	0	0	FALSE	0	0	0	FALSE
NCBI_READ_1113316179445	GTGCCAGCAGCCGCGGTAA	GTGCCAGCMGCCGCGGTAA	220	0	0	FALSE	0	0	0	FALSE
NCBI_READ_1113264280561	GTGCCAGCAGCCGCGGTAA	GTGCCAGCMGCCGCGGTAA	161	0	0	FALSE	0	0	0	FALSE
NCBI_READ_1113212321345	GCCCCTGACTCTGGGATAA	GTGCCAGCMGCCGCGGTAA	134	7	1	FALSE	0	0	3.8	FALSE
NCBI_READ_1113289152371	GAGGCAGCAGTGGGGAATA	GTGCCAGCMGCCGCGGTAA	348	5	3	FALSE	0	0	5	FALSE
NCBI_READ_1112290393954	CTGGTAGTCCACGCCGTAA	GTGCCAGCMGCCGCGGTAA	8	7	0	FALSE	0	0	2.8	FALSE
NCBI_READ_1112493675391	GTGCTACAATGGCCGGTAC	GTGCCAGCMGCCGCGGTAA	208	7	0	TRUE	0	0	5.8	FALSE
NCBI_READ_1112494022510	GAGGCAGCCGTCCACGGTAG	GTGCCAGCMG-CCGCGGTAA	388	3	0	TRUE	1	0	5.2	FALSE
NCBI_READ_1113316017112	GTGCCAGCAGCCGCGGTAA	GTGCCAGCMGCCGCGGTAA	281	0	0	FALSE	0	0	0	FALSE
NCBI_READ_1112494056067	GTGCCAGCAGCCGCGGTAA	GTGCCAGCMGCCGCGGTAA	234	0	0	FALSE	0	0	0	FALSE
NCBI_READ_1112637449586	GTGCCAGCAGCCGCGGTAA	GTGCCAGCMGCCGCGGTAA	195	0	0	FALSE	0	0	0	FALSE
NCBI_READ_1113297840896	GCCCCTGACTCTGGGATAA	GTGCCAGCMGCCGCGGTAA	130	7	1	FALSE	0	0	3.8	FALSE
NCBI_READ_1113297950527	GTGCCAGCAGCCGCGGTAA	GTGCCAGCMGCCGCGGTAA	46	0	0	FALSE	0	0	0	FALSE
NCBI_READ_1113264326391	GTACCGGAAGGTGCGGCTG	GTGCCAGCMGCCGCGGTAA	449	5	2	TRUE	0	0	7	FALSE
NCBI_READ_1112637760252	GGGCCCGCACAAGCGGTGG	GTGCCAGCMGCCGCGGTAA	24	5	1	TRUE	0	0	6	FALSE
NCBI_READ_1112290370764	GGGCCCGCACAAGCGGTGG	GTGCCAGCMGCCGCGGTAA	103	5	1	TRUE	0	0	6	FALSE
NCBI_READ_1113235617174	GTGCCAGCAGCAGCGGTAA	GTGCCAGCMGCCGCGGTAA	263	1	0	FALSE	0	0	0.4	FALSE
NCBI_READ_1113235573019	CCAGCAGCCGCGGTAA	CCAGCMGCCGCGGTAA	0	0	0	FALSE	0	0	0	TRUE
NCBI_READ_1112328271369	GTGC-AGCAGTCGCGGTAA	GTGCCAGCMGCCGCGGTAA	489	1	0	FALSE	1	0	1.4	FALSE
NCBI_READ_1112533131850	GGGCCCGCACAAGCGGTGG	GTGCCAGCMGCCGCGGTAA	104	5	1	TRUE	0	0	6	FALSE
NCBI_READ_1112493956443	GTGCCAGCAGCCGCGGTAA	GTGCCAGCMGCCGCGGTAA	229	0	0	FALSE	0	0	0	FALSE
NCBI_READ_1112076150557	GTGCCAGCAGCTGCGGTAA	GTGCCAGCMGCCGCGGTAA	88	1	0	FALSE	0	0	0.4	FALSE
NCBI_READ_1112309198363	GTGCCAGCAGCTGCGGTAA	GTGCCAGCMGCCGCGGTAA	162	1	0	FALSE	0	0	0.4	FALSE
NCBI_READ_1112308277905	GTGACGGTACCTGCAGAAA	GTGCCAGCMGCCGCGGTAA	458	6	1	FALSE	0	0	3.4	FALSE
NCBI_READ_1113316052175	GTGACGGTACCTGCAGAAA	GTGCCAGCMGCCGCGGTAA	458	6	1	FALSE	0	0	3.4	FALSE
NCBI_READ_1112308342421	CAGCTAGTTGGTGAGGTAA	GTGCCAGCMGCCGCGGTAA	244	8	0	FALSE	0	0	3.2	FALSE
NCBI_READ_1113215300969	GAACCCGCACAAGCGGTGG	GTGCCAGCMGCCGCGGTAA	314	6	1	TRUE	0	0	6.4	FALSE
NCBI_READ_1113316533463	GTGCCAGCAGCCGCGGTAA	GTGCCAGCMGCCGCGGTAA	155	0	0	FALSE	0	0	0	FALSE
NCBI_READ_1112308421698	GTGCCAGCAGCCGCGGTAA	GTGCCAGCMGCCGCGGTAA	366	0	0	FALSE	0	0	0	FALSE
NCBI_READ_1112290359767	GGATCAGCATGCCGCGGTGA	GTGCCAGCM-GCCGCGGTAA	439	3	1	FALSE	1	0	3.2	FALSE
NCBI_READ_1112493737451	GTGCCAGCAGCCGCGGTAA	GTGCCAGCMGCCGCGGTAA	411	0	0	FALSE	0	0	0	FALSE
NCBI_READ_1112308415179	GTGCTACAATGGTCGGTAC	GTGCCAGCMGCCGCGGTAA	261	7	0	TRUE	0	0	5.8	FALSE
NCBI_READ_1112309051314	GTGCCAGCAGCCGCGGTAA	GTGCCAGCMGCCGCGGTAA	459	0	0	FALSE	0	0	0	FALSE
NCBI_READ_1113289263857	GTGCCAGCAGCCGCGGTAA	GTGCCAGCMGCCGCGGTAA	314	0	0	FALSE	0	0	0	FALSE
NCBI_READ_1113288754105	ATTCCAGGTGTAGCGGTGA	GTGCCAGCMGCCGCGGTAA	101	6	1	FALSE	0	0	3.4	FALSE
NCBI_READ_1112533043004	GTGCCAGCAGCCGCGGTAA	GTGCCAGCMGCCGCGGTAA	322	0	0	FALSE	0	0	0	FALSE
NCBI_READ_1112157411319	GTGC-AGCAGCCGCGGTAT	GTGCCAGCMGCCGCGGTAA	489	0	0	TRUE	1	0	4	FALSE
NCBI_READ_1112290541698	GTGCCAGCAGCCGCGGTAA	GTGCCAGCMGCCGCGGTAA	5	0	0	FALSE	0	0	0	FALSE
NCBI_READ_1112494025927	GTGCCAGCAGCCGCGGTAA	GTGCCAGCMGCCGCGGTAA	228	0	0	FALSE	0	0	0	FALSE
NCBI_READ_1112614454519	CTGGTAGTCCACGCCGTAA	GTGCCAGCMGCCGCGGTAA	134	7	0	FALSE	0	0	2.8	FALSE
NCBI_READ_1112614269041	CTGGTAGTCCACGCCGTAA	GTGCCAGCMGCCGCGGTAA	121	7	0	FALSE	0	0	2.8	FALSE
NCBI_READ_1112493555527	CTGGTAGTCCACGCCGTAA	GTGCCAGCMGCCGCGGTAA	199	7	0	FALSE	0	0	2.8	FALSE
NCBI_READ_1112494056837	GTCCCAGCAGCCGCGTAAT	GTGCCAGCMGCCGCGGTAA	38	1	2	TRUE	0	0	5.4	FALSE
NCBI_READ_1112493840360	GTGCCAGCAGCCGCGGTAA	GTGCCAGCMGCCGCGGTAA	267	0	0	FALSE	0	0	0	FALSE
NCBI_READ_1112493635319	GTGCCAGCAGCCGCGGTAA	GTGCCAGCMGCCGCGGTAA	269	0	0	FALSE	0	0	0	FALSE
NCBI_READ_1112493880134	GTGCCAGCAGCCGCGGTAA	GTGCCAGCMGCCGCGGTAA	31	0	0	FALSE	0	0	0	FALSE
NCBI_READ_1112493437428	GTGCCAGCAGCCGCGGTAA	GTGCCAGCMGCCGCGGTAA	247	0	0	FALSE	0	0	0	FALSE
NCBI_READ_1112494221932	GTGCCAGCAGCCGCGGTAA	GTGCCAGCMGCCGCGGTAA	214	0	0	FALSE	0	0	0	FALSE
NCBI_READ_1112532363064	GTGCCAGCAGCCGCGGTAA	GTGCCAGCMGCCGCGGTAA	209	0	0	FALSE	0	0	0	FALSE
NCBI_READ_1112118741664	GTGCCAGCAGCCGCGGTAA	GTGCCAGCMGCCGCGGTAA	200	0	0	FALSE	0	0	0	FALSE
NCBI_READ_1112493914621	GTGCCAGCAGCCGCGGTAA	GTGCCAGCMGCCGCGGTAA	191	0	0	FALSE	0	0	0	FALSE
NCBI_READ_1112290317312	GTGCCAGCAGCCGCGGTAA	GTGCCAGCMGCCGCGGTAA	181	0	0	FALSE	0	0	0	FALSE
NCBI_READ_1112494046872	GTGCCAGCAGCCGCGGTAA	GTGCCAGCMGCCGCGGTAA	170	0	0	FALSE	0	0	0	FALSE
NCBI_READ_1112290303748	GTGCCAGCAGCCGCGGTAA	GTGCCAGCMGCCGCGGTAA	161	0	0	FALSE	0	0	0	FALSE
NCBI_READ_1112493662383	GTGCCAGCAGCCGCGGTAA	GTGCCAGCMGCCGCGGTAA	233	0	0	FALSE	0	0	0	FALSE
NCBI_READ_1112290395893	GTGCCAGCAGCCGCGGTAA	GTGCCAGCMGCCGCGGTAA	188	0	0	FALSE	0	0	0	FALSE
NCBI_READ_1112494066859	TAGTCAGCGACTGGGGTGA	GTGCCAGCMGCCGCGGTAA	438	7	1	FALSE	0	0	3.8	FALSE
NCBI_READ_1112493741248	TAGTCAGCGACTGGGGTGA	GTGCCAGCMGCCGCGGTAA	767	7	1	FALSE	0	0	3.8	FALSE
NCBI_READ_1112493498534	GTGCCAGCAGCCGCGGTAA	GTGCCAGCMGCCGCGGTAA	134	0	0	FALSE	0	0	0	FALSE
NCBI_READ_1112118778496	TGCCAGCAGCCGCGGTAA	TGCCAGCMGCCGCGGTAA	0	0	0	FALSE	0	0	0	TRUE
NCBI_READ_1112493833971	CTGGTAGTCCACGCCGTAA	GTGCCAGCMGCCGCGGTAA	264	7	0	FALSE	0	0	2.8	FALSE
NCBI_READ_1112684392316	GTGCCAGCAGCCGCGGTAA	GTGCCAGCMGCCGCGGTAA	290	0	0	FALSE	0	0	0	FALSE
NCBI_READ_1112493553842	CTGGTAGTCCACGCCGTAA	GTGCCAGCMGCCGCGGTAA	223	7	0	FALSE	0	0	2.8	FALSE
NCBI_READ_1112749169130	GTGCCAGCAGCCGCGGTAA	GTGCCAGCMGCCGCGGTAA	211	0	0	FALSE	0	0	0	FALSE
NCBI_READ_1112533077951	GTGCCAGCAGCCGCGTATA	GTGCCAGCMGCCGCGGTAA	56	0	3	FALSE	0	0	3	FALSE
NCBI_READ_1112684402879	GTGCCAGCAGCCGCGGTAA	GTGCCAGCMGCCGCGGTAA	95	0	0	FALSE	0	0	0	FALSE
NCBI_READ_1112493465672	CTGGTAGTCCACGCCGTAA	GTGCCAGCMGCCGCGGTAA	66	7	0	FALSE	0	0	2.8	FALSE
NCBI_READ_1112290504898	CTGGTAGTCCACGCCGTAA	GTGCCAGCMGCCGCGGTAA	216	7	0	FALSE	0	0	2.8	FALSE
NCBI_READ_1112494123635	GTGCCAGCAGCCGCGGTAA	GTGCCAGCMGCCGCGGTAA	310	0	0	FALSE	0	0	0	FALSE
NCBI_READ_1112119019584	CTGGTAGTCCACGCCGTAA	GTGCCAGCMGCCGCGGTAA	122	7	0	FALSE	0	0	2.8	FALSE
NCBI_READ_1112308870823	CAGCAGCCGCGGTAT	CAGCMGCCGCGGTAA	0	0	0	TRUE	0	0	3	TRUE
NCBI_READ_1113315575679	GGGCCCGCACAAGCGGTGG	GTGCCAGCMGCCGCGGTAA	61	5	1	TRUE	0	0	6	FALSE
NCBI_READ_1112493907122	CTGGTAGTCCACGCCGTAA	GTGCCAGCMGCCGCGGTAA	66	7	0	FALSE	0	0	2.8	FALSE
NCBI_READ_1112493493865	CTGGTAGTCCACGCCGTAA	GTGCCAGCMGCCGCGGTAA	50	7	0	FALSE	0	0	2.8	FALSE
NCBI_READ_1112493442775	CTGGTAGTCCACGCCGTAA	GTGCCAGCMGCCGCGGTAA	101	7	0	FALSE	0	0	2.8	FALSE
NCBI_READ_1112637760627	CAGCAGCCGCGGTAT	CAGCMGCCGCGGTAA	0	0	0	TRUE	0	0	3	TRUE
NCBI_READ_1112533180404	GTGCCAGCAGCCGCGGTAA	GTGCCAGCMGCCGCGGTAA	233	0	0	FALSE	0	0	0	FALSE
NCBI_READ_1112614620813	CTGGTAGTCCACGCCGTAA	GTGCCAGCMGCCGCGGTAA	252	7	0	FALSE	0	0	2.8	FALSE
NCBI_READ_1112788450590	CTGGTAGTCCACGCCGTAA	GTGCCAGCMGCCGCGGTAA	187	7	0	FALSE	0	0	2.8	FALSE
NCBI_READ_1112777287852	CTGGTAGTCCACGCCGTAA	GTGCCAGCMGCCGCGGTAA	137	7	0	FALSE	0	0	2.8	FALSE
NCBI_READ_1112290422374	TAGTCAGCGACTGGGGTGA	GTGCCAGCMGCCGCGGTAA	579	7	1	FALSE	0	0	3.8	FALSE
NCBI_READ_1112777310367	GTGCCAGCAGCCGCGGTAA	GTGCCAGCMGCCGCGGTAA	24	0	0	FALSE	0	0	0	FALSE
NCBI_READ_1112493594378	TAGTCAGCGACTGGGGTGA	GTGCCAGCMGCCGCGGTAA	527	7	1	FALSE	0	0	3.8	FALSE
NCBI_READ_1112614282694	TAGTCAGCGACTGGGGTGA	GTGCCAGCMGCCGCGGTAA	888	7	1	FALSE	0	0	3.8	FALSE
NCBI_READ_1112637788675	TAGTCAGCGACTGGGGTGA	GTGCCAGCMGCCGCGGTAA	659	7	1	FALSE	0	0	3.8	FALSE
NCBI_READ_1112533141051	TAGTCAGCGACTGGGGTGA	GTGCCAGCMGCCGCGGTAA	848	7	1	FALSE	0	0	3.8	FALSE
NCBI_READ_1112777281513	TAGTCAGCGACTGGGGTGA	GTGCCAGCMGCCGCGGTAA	641	7	1	FALSE	0	0	3.8	FALSE
NCBI_READ_1112614289226	GTGCCAGCAGCCGCGGTAA	GTGCCAGCMGCCGCGGTAA	86	0	0	FALSE	0	0	0	FALSE
NCBI_READ_1112290485159	TAGTCAGCGACTGGGGTGA	GTGCCAGCMGCCGCGGTAA	474	7	1	FALSE	0	0	3.8	FALSE
NCBI_READ_1112493917850	TAGTCAGCGACTGGGGTGA	GTGCCAGCMGCCGCGGTAA	674	7	1	FALSE	0	0	3.8	FALSE
NCBI_READ_1112290417962	TAGTCAGCGACTGGGGTGA	GTGCCAGCMGCCGCGGTAA	912	7	1	FALSE	0	0	3.8	FALSE
NCBI_READ_1112788240552	TAGTCAGCGACTGGGGTGA	GTGCCAGCMGCCGCGGTAA	810	7	1	FALSE	0	0	3.8	FALSE
NCBI_READ_1112290467137	TAGTCAGCGACTGGGGTGA	GTGCCAGCMGCCGCGGTAA	837	7	1	FALSE	0	0	3.8	FALSE
NCBI_READ_1112493470119	GTACAAGTAGCCGTAGGGA	GTGCCAGCMGCCGCGGTAA	887	5	2	FALSE	0	0	4	FALSE
NCBI_READ_1112494173389	TAGTCAGCGACTGGGGTGA	GTGCCAGCMGCCGCGGTAA	693	7	1	FALSE	0	0	3.8	FALSE
NCBI_READ_1112328229142	TAGTCAGCGACTGGGGTGA	GTGCCAGCMGCCGCGGTAA	705	7	1	FALSE	0	0	3.8	FALSE
NCBI_READ_1112493598598	GTGCCAGCAGCCGCGGTAA	GTGCCAGCMGCCGCGGTAA	37	0	0	FALSE	0	0	0	FALSE
NCBI_READ_1112493687867	GTGCCAGCAGCCGCGGTAA	GTGCCAGCMGCCGCGGTAA	369	0	0	FALSE	0	0	0	FALSE
NCBI_READ_1113316028421	GTGCCAGCAGCCGCGGTAA	GTGCCAGCMGCCGCGGTAA	20	0	0	FALSE	0	0	0	FALSE
NCBI_READ_1113298130748	GTGCCAGCAGCCGCGGTGA	GTGCCAGCMGCCGCGGTAA	319	0	1	FALSE	0	0	1	FALSE
NCBI_READ_1113340546020	GTGCCAGCAGCCGCGGTGA	GTGCCAGCMGCCGCGGTAA	493	0	1	FALSE	0	0	1	FALSE
NCBI_READ_1113298194311	GTGCCAGCAGCCGCGGTGA	GTGCCAGCMGCCGCGGTAA	493	0	1	FALSE	0	0	1	FALSE
NCBI_READ_1113215756453	GTGCCAGCAGCCGCGGTGA	GTGCCAGCMGCCGCGGTAA	468	0	1	FALSE	0	0	1	FALSE
NCBI_READ_1112280179251	GTGCCAGCAGCCGCGGTGA	GTGCCAGCMGCCGCGGTAA	466	0	1	FALSE	0	0	1	FALSE
NCBI_READ_1113315862695	GTGCCAGCAGCCGCGGTGA	GTGCCAGCMGCCGCGGTAA	413	0	1	FALSE	0	0	1	FALSE
NCBI_READ_1112309064909	GTGCCAGCAGCCGCGGTGA	GTGCCAGCMGCCGCGGTAA	501	0	1	FALSE	0	0	1	FALSE
NCBI_READ_1113289168669	GTGCCAGCAGCCGCGGTGA	GTGCCAGCMGCCGCGGTAA	501	0	1	FALSE	0	0	1	FALSE
NCBI_READ_1113212320825	GTGCCAGCAGCCGCGGTGA	GTGCCAGCMGCCGCGGTAA	501	0	1	FALSE	0	0	1	FALSE
NCBI_READ_1113215581862	GTGCCAGCAGCCGCGGTGA	GTGCCAGCMGCCGCGGTAA	463	0	1	FALSE	0	0	1	FALSE
NCBI_READ_1113216230137	GTGCCAGCAGCCGCGGTGA	GTGCCAGCMGCCGCGGTAA	442	0	1	FALSE	0	0	1	FALSE
NCBI_READ_1113316066177	GTGCCAGCAGCCGCGGTGA	GTGCCAGCMGCCGCGGTAA	492	0	1	FALSE	0	0	1	FALSE
NCBI_READ_1112493604986	GGATCAGCGCGCCGCGGTGA	GTGCCAGC-MGCCGCGGTAA	398	3	1	FALSE	1	0	3.2	FALSE
NCBI_READ_1112493833992	GTGC-AGCAGCCGCGGTAA	GTGCCAGCMGCCGCGGTAA	5	0	0	FALSE	1	0	1	FALSE
NCBI_READ_1112494206187	GTGCCAGCAGCCGCGGTAA	GTGCCAGCMGCCGCGGTAA	164	0	0	FALSE	0	0	0	FALSE
NCBI_READ_1113171823116	GTGCCAGCAGCCGCGGTAA	GTGCCAGCMGCCGCGGTAA	471	0	0	FALSE	0	0	0	FALSE
NCBI_READ_1113289362021	GTGCCAGCATAGTTGGGAC	GTGCCAGCMGCCGCGGTAA	120	5	1	TRUE	0	0	6	FALSE
NCBI_READ_1112532294414	GGGCAGGCGGCCACGGTAG	GTGCCAGCMGCCGCGGTAA	618	5	0	TRUE	0	0	5	FALSE
NCBI_READ_1112493727999	GTGCCAGCAGCCGCGGTAA	GTGCCAGCMGCCGCGGTAA	179	0	0	FALSE	0	0	0	FALSE
NCBI_READ_1112493757626	GGGCCCGCACAAGCGGTGG	GTGCCAGCMGCCGCGGTAA	320	5	1	TRUE	0	0	6	FALSE
NCBI_READ_1112533165049	CTGGTAGTCCACGCCGTAA	GTGCCAGCMGCCGCGGTAA	140	7	0	FALSE	0	0	2.8	FALSE
NCBI_READ_1112494082986	GTGCCAGCAGCCGCGGTAA	GTGCCAGCMGCCGCGGTAA	354	0	0	FALSE	0	0	0	FALSE
NCBI_READ_1112494224494	GTGCCAGCAGCCGCGGTAA	GTGCCAGCMGCCGCGGTAA	379	0	0	FALSE	0	0	0	FALSE
NCBI_READ_1112788258791	GTGCCAGCAGCCGCGGTAA	GTGCCAGCMGCCGCGGTAA	36	0	0	FALSE	0	0	0	FALSE
NCBI_READ_1113297665648	GTCGTAGCTAACGCGTTAA	GTGCCAGCMGCCGCGGTAA	108	6	1	FALSE	0	0	3.4	FALSE
NCBI_READ_1113288649058	GTGCCAGCAGCAGCGGTAA	GTGCCAGCMGCCGCGGTAA	472	1	0	FALSE	0	0	0.4	FALSE
NCBI_READ_1113216268902	GTGCCAGCAGCCGCGGTAA	GTGCCAGCMGCCGCGGTAA	247	0	0	FALSE	0	0	0	FALSE
NCBI_READ_1113297878979	TAGTCAGCGACTGGGGTGA	GTGCCAGCMGCCGCGGTAA	626	7	1	FALSE	0	0	3.8	FALSE
NCBI_READ_1112308873701	TAGTCAGCGACTGGGGTGA	GTGCCAGCMGCCGCGGTAA	528	7	1	FALSE	0	0	3.8	FALSE
NCBI_READ_1113315983689	TAGTCAGCGACTGGGGTGA	GTGCCAGCMGCCGCGGTAA	509	7	1	FALSE	0	0	3.8	FALSE
NCBI_READ_1113215593819	GTGCCAGCAGCCGCGGTGA	GTGCCAGCMGCCGCGGTAA	445	0	1	FALSE	0	0	1	FALSE
NCBI_READ_1112309089134	GTAACAGCATGACGCGGTGA	GTGCCAGCM-GCCGCGGTAA	431	3	1	FALSE	1	0	3.2	FALSE
NCBI_READ_1112493840294	GTGCCAGCAGCCGCGGTAA	GTGCCAGCMGCCGCGGTAA	444	0	0	FALSE	0	0	0	FALSE
NCBI_READ_1112308391168	GTGCCAGCAGGAGCGGTAA	GTGCCAGCMGCCGCGGTAA	55	2	0	FALSE	0	0	0.8	FALSE
NCBI_READ_1113289414610	GTGCCAGCAGCCGCGGTAA	GTGCCAGCMGCCGCGGTAA	88	0	0	FALSE	0	0	0	FALSE
NCBI_READ_1113289116081	TAGTCAGCGACTGGGGTGA	GTGCCAGCMGCCGCGGTAA	745	7	1	FALSE	0	0	3.8	FALSE
NCBI_READ_1113297656340	TAGTCAGCGACTGGGGTGA	GTGCCAGCMGCCGCGGTAA	692	7	1	FALSE	0	0	3.8	FALSE
NCBI_READ_1113288631219	GTGCCAGCAGCCGCGGTAA	GTGCCAGCMGCCGCGGTAA	67	0	0	FALSE	0	0	0	FALSE
NCBI_READ_1113298203699	TAGTCAGCGACTGGGGTGA	GTGCCAGCMGCCGCGGTAA	536	7	1	FALSE	0	0	3.8	FALSE
NCBI_READ_1113316621751	GTGCCAGCAGCCGCGGTAA	GTGCCAGCMGCCGCGGTAA	97	0	0	FALSE	0	0	0	FALSE
NCBI_READ_1113315993695	GTGCCAGCAGCCGCGGTAT	GTGCCAGCMGCCGCGGTAA	38	0	0	TRUE	0	0	3	FALSE
NCBI_READ_1113235615249	GTGCCAGCAGCCGCGGTAA	GTGCCAGCMGCCGCGGTAA	318	0	0	FALSE	0	0	0	FALSE
NCBI_READ_1112309019628	GTGCCAGCAGCCGCGGTAA	GTGCCAGCMGCCGCGGTAA	124	0	0	FALSE	0	0	0	FALSE
NCBI_READ_1113316461253	TAGTCAGCGACTGGGGTGA	GTGCCAGCMGCCGCGGTAA	705	7	1	FALSE	0	0	3.8	FALSE
NCBI_READ_1113316200767	TAGTCAGCGACTGGGGTGA	GTGCCAGCMGCCGCGGTAA	786	7	1	FALSE	0	0	3.8	FALSE
NCBI_READ_1113289179367	GTGCCAGCAGC-GCGGTAT	GTGCCAGCMGCCGCGGTAA	2	0	0	TRUE	1	0	4	FALSE
NCBI_READ_1112309135225	TAGTCAGCGACTGGGGTGA	GTGCCAGCMGCCGCGGTAA	640	7	1	FALSE	0	0	3.8	FALSE
NCBI_READ_1112788388322	GTGCCAGCAGCCGCGGTAA	GTGCCAGCMGCCGCGGTAA	261	0	0	FALSE	0	0	0	FALSE
NCBI_READ_1113264388631	GTGCTACAATGGCCGGTAC	GTGCCAGCMGCCGCGGTAA	191	7	0	TRUE	0	0	5.8	FALSE
NCBI_READ_1112493442612	CTGGTAGTCCACGCCGTAA	GTGCCAGCMGCCGCGGTAA	169	7	0	FALSE	0	0	2.8	FALSE
NCBI_READ_1113216206444	GTGCCAGCAGCCGCGGTGA	GTGCCAGCMGCCGCGGTAA	444	0	1	FALSE	0	0	1	FALSE
NCBI_READ_1112788463819	GTGCCAGCAGCCGCGGTAA	GTGCCAGCMGCCGCGGTAA	391	0	0	FALSE	0	0	0	FALSE
NCBI_READ_1112637885280	GTGCCAGCAGCCGCGGTAA	GTGCCAGCMGCCGCGGTAA	193	0	0	FALSE	0	0	0	FALSE
NCBI_READ_1112494117890	GTGCCAGCAGCCGCGGTAA	GTGCCAGCMGCCGCGGTAA	516	0	0	FALSE	0	0	0	FALSE
NCBI_READ_1112290446394	GTGCCAGCAGCCGCGGTAA	GTGCCAGCMGCCGCGGTAA	516	0	0	FALSE	0	0	0	FALSE
NCBI_READ_1113289282656	GTACCGGAAGGTGCGGCTG	GTGCCAGCMGCCGCGGTAA	382	5	2	TRUE	0	0	7	FALSE
NCBI_READ_1112308356190	GTGCTACAATGGCCGGTAC	GTGCCAGCMGCCGCGGTAA	171	7	0	TRUE	0	0	5.8	FALSE
NCBI_READ_1112777332419	GTGCCAGCAGCCGCGGTAA	GTGCCAGCMGCCGCGGTAA	265	0	0	FALSE	0	0	0	FALSE
NCBI_READ_1112777241987	GTGCCAGCAGCCGCGGTAA	GTGCCAGCMGCCGCGGTAA	431	0	0	FALSE	0	0	0	FALSE
NCBI_READ_1113315797053	TAGTCAGCGACTGGGGTGA	GTGCCAGCMGCCGCGGTAA	841	7	1	FALSE	0	0	3.8	FALSE
NCBI_READ_1113298153196	TAGTCAGCGACTGGGGTGA	GTGCCAGCMGCCGCGGTAA	648	7	1	FALSE	0	0	3.8	FALSE
NCBI_READ_1112308401857	GTCGCAGGGACCCAGATAA	GTGCCAGCMGCCGCGGTAA	60	7	1	FALSE	0	0	3.8	FALSE
NCBI_READ_1112328249113	GTGCCAGCAGCCGCGGTAA	GTGCCAGCMGCCGCGGTAA	449	0	0	FALSE	0	0	0	FALSE
NCBI_READ_1113316056260	GTGCCAACAGCCGCGGTGA	GTGCCAGCMGCCGCGGTAA	493	1	1	FALSE	0	0	1.4	FALSE
NCBI_READ_1112532348916	GTGCCAGCAGCCGCGGTAA	GTGCCAGCMGCCGCGGTAA	315	0	0	FALSE	0	0	0	FALSE
NCBI_READ_1113289361187	GTGC-AGCAGCCGCGTAAT	GTGCCAGCMGCCGCGGTAA	458	0	2	TRUE	1	0	6	FALSE
NCBI_READ_1112493712307	GTGCCAGCAGCCGCGGTAA	GTGCCAGCMGCCGCGGTAA	461	0	0	FALSE	0	0	0	FALSE
NCBI_READ_1112308920783	GTGCCAGCAGCCGCGGTAA	GTGCCAGCMGCCGCGGTAA	451	0	0	FALSE	0	0	0	FALSE
NCBI_READ_1112493855520	GTGCCAGCAGCCGCGGTAA	GTGCCAGCMGCCGCGGTAA	461	0	0	FALSE	0	0	0	FALSE
NCBI_READ_1112308445867	GTGCCAGCAGCCGCGGTAA	GTGCCAGCMGCCGCGGTAA	461	0	0	FALSE	0	0	0	FALSE
NCBI_READ_1113297996298	GTGCCAGCAGCCGCGGTAA	GTGCCAGCMGCCGCGGTAA	269	0	0	FALSE	0	0	0	FALSE
NCBI_READ_1113215471072	GTGCCAGCAGCCGCGGTAA	GTGCCAGCMGCCGCGGTAA	324	0	0	FALSE	0	0	0	FALSE
NCBI_READ_1112494121943	GTGCCAGCAGCCGCGGTAA	GTGCCAGCMGCCGCGGTAA	390	0	0	FALSE	0	0	0	FALSE
NCBI_READ_1112493771029	GTGCCAGCAGCCGCGGTAA	GTGCCAGCMGCCGCGGTAA	382	0	0	FALSE	0	0	0	FALSE
NCBI_READ_1112493761829	GTGCCAGCAGCCGCGGTAA	GTGCCAGCMGCCGCGGTAA	382	0	0	FALSE	0	0	0	FALSE
NCBI_READ_1113101776377	GTGCCAGCAGCCGCGGTAA	GTGCCAGCMGCCGCGGTAA	461	0	0	FALSE	0	0	0	FALSE
NCBI_READ_1112777278871	GTGCCAGCAGCCGCGGTAA	GTGCCAGCMGCCGCGGTAA	451	0	0	FALSE	0	0	0	FALSE
NCBI_READ_1112308278724	GTGCCAGCAGCCGCGGTAA	GTGCCAGCMGCCGCGGTAA	461	0	0	FALSE	0	0	0	FALSE
NCBI_READ_1112308295579	GTGCCAGCAGCCGCGGTAA	GTGCCAGCMGCCGCGGTAA	452	0	0	FALSE	0	0	0	FALSE
NCBI_READ_1112290323495	GTGCCAGCAGCCGCGGTAA	GTGCCAGCMGCCGCGGTAA	451	0	0	FALSE	0	0	0	FALSE
NCBI_READ_1112308925387	GTGCCAGCAGCCGCGGTAA	GTGCCAGCMGCCGCGGTAA	451	0	0	FALSE	0	0	0	FALSE
NCBI_READ_1112788390719	GTGCCAGCAGCCGCGGTAA	GTGCCAGCMGCCGCGGTAA	452	0	0	FALSE	0	0	0	FALSE
NCBI_READ_1113316340684	GTGCCAGCAGCCGCGGTAA	GTGCCAGCMGCCGCGGTAA	451	0	0	FALSE	0	0	0	FALSE
NCBI_READ_1112493634095	GTGCCAGCAGCCGCGGTAA	GTGCCAGCMGCCGCGGTAA	451	0	0	FALSE	0	0	0	FALSE
NCBI_READ_1113264337377	GTGCCAGCAGCCGCGGTAA	GTGCCAGCMGCCGCGGTAA	461	0	0	FALSE	0	0	0	FALSE
NCBI_READ_1113316314924	GTGCCAGCAGCCGCGGTAA	GTGCCAGCMGCCGCGGTAA	461	0	0	FALSE	0	0	0	FALSE
NCBI_READ_1113264428974	GTGCCAGCAGCCGCGGTAA	GTGCCAGCMGCCGCGGTAA	461	0	0	FALSE	0	0	0	FALSE
NCBI_READ_1113288948436	GTGCCAGCAGCCGCGGTAA	GTGCCAGCMGCCGCGGTAA	310	0	0	FALSE	0	0	0	FALSE
NCBI_READ_1113289383910	GTGCCAGCAGCCGCGGTAA	GTGCCAGCMGCCGCGGTAA	314	0	0	FALSE	0	0	0	FALSE
NCBI_READ_1113297541945	GTGCCAGCAGCCGCGGTAA	GTGCCAGCMGCCGCGGTAA	324	0	0	FALSE	0	0	0	FALSE
NCBI_READ_1113288927086	GTGCCAGCAGCCGCGGTAA	GTGCCAGCMGCCGCGGTAA	457	0	0	FALSE	0	0	0	FALSE
NCBI_READ_1113315953116	GTGCCAGCAGCCGCGGTAA	GTGCCAGCMGCCGCGGTAA	461	0	0	FALSE	0	0	0	FALSE
NCBI_READ_1113288618902	GTGCCAGCAGCCGCGGTAA	GTGCCAGCMGCCGCGGTAA	451	0	0	FALSE	0	0	0	FALSE
NCBI_READ_1113297620091	GTGCCAGCAGCCGCGGTAA	GTGCCAGCMGCCGCGGTAA	451	0	0	FALSE	0	0	0	FALSE
NCBI_READ_1113288568290	GTGCCAGCAGCCGCGGTAA	GTGCCAGCMGCCGCGGTAA	451	0	0	FALSE	0	0	0	FALSE
NCBI_READ_1112749154925	GTGCCAGCAGCCGCGGTAA	GTGCCAGCMGCCGCGGTAA	461	0	0	FALSE	0	0	0	FALSE
NCBI_READ_1112614267153	GTGCCAGCAGCCGCGGTAA	GTGCCAGCMGCCGCGGTAA	321	0	0	FALSE	0	0	0	FALSE
NCBI_READ_1112684343842	GTGCCAGCAGCCGCGGTAA	GTGCCAGCMGCCGCGGTAA	357	0	0	FALSE	0	0	0	FALSE
NCBI_READ_1112684383818	GTGCCAGCAGCCGCGGTAA	GTGCCAGCMGCCGCGGTAA	461	0	0	FALSE	0	0	0	FALSE
NCBI_READ_1112494005183	GTGCCAGCAGCCGCGGTAA	GTGCCAGCMGCCGCGGTAA	475	0	0	FALSE	0	0	0	FALSE
NCBI_READ_1112493965115	GTGCCAGCAGCCGCGGTAA	GTGCCAGCMGCCGCGGTAA	376	0	0	FALSE	0	0	0	FALSE
NCBI_READ_1112309134602	TAGTCAGCGACTGGGGTGA	GTGCCAGCMGCCGCGGTAA	434	7	1	FALSE	0	0	3.8	FALSE
NCBI_READ_1112749224825	GTGCCAGCAGCCGCGGTAA	GTGCCAGCMGCCGCGGTAA	227	0	0	FALSE	0	0	0	FALSE
NCBI_READ_1113297563435	GTGCCAGCAGGAGCGGTAA	GTGCCAGCMGCCGCGGTAA	451	2	0	FALSE	0	0	0.8	FALSE
NCBI_READ_1113288635496	GGACCTGCACAAGCGGTGG	GTGCCAGCMGCCGCGGTAA	20	6	1	TRUE	0	0	6.4	FALSE
NCBI_READ_1113288699893	GTGCCAGCAGCAGCGGTAA	GTGCCAGCMGCCGCGGTAA	433	1	0	FALSE	0	0	0.4	FALSE
NCBI_READ_1112290358639	GTGCCAGCAGCCGCGGTAA	GTGCCAGCMGCCGCGGTAA	153	0	0	FALSE	0	0	0	FALSE
NCBI_READ_1113297813260	GTGCCAGCAGCCGCGGTAA	GTGCCAGCMGCCGCGGTAA	205	0	0	FALSE	0	0	0	FALSE
NCBI_READ_1112684344979	GTGCATGAAGCTGGAATTA	GTGCCAGCMGCCGCGGTAA	500	6	2	FALSE	0	0	4.4	FALSE
NCBI_READ_1112684280754	GTGCCAGCAGCCGCGGTAA	GTGCCAGCMGCCGCGGTAA	181	0	0	FALSE	0	0	0	FALSE
NCBI_READ_1113298052590	GTGCCAGCAGCCGCGGTAA	GTGCCAGCMGCCGCGGTAA	461	0	0	FALSE	0	0	0	FALSE
NCBI_READ_1112290467455	GAGGCAGCTAACCACGGTAA	GTGCCAGC-MGCCGCGGTAA	428	4	0	FALSE	1	0	2.6	FALSE
NCBI_READ_1113316448968	GTCGCAGCTAACGCGTTAA	GTGCCAGCMGCCGCGGTAA	207	5	1	FALSE	0	0	3	FALSE
NCBI_READ_1113288618348	GTCGCAGCTAACGCGTTAA	GTGCCAGCMGCCGCGGTAA	70	5	1	FALSE	0	0	3	FALSE
NCBI_READ_1112308402832	GTCGCAGCTAACGCGTTAA	GTGCCAGCMGCCGCGGTAA	62	5	1	FALSE	0	0	3	FALSE
NCBI_READ_1113215616853	GGGCCCGCACAAGCGGTGG	GTGCCAGCMGCCGCGGTAA	51	5	1	TRUE	0	0	6	FALSE
NCBI_READ_1112493414031	CTGGTAGTCCACGCTGTAA	GTGCCAGCMGCCGCGGTAA	128	7	0	FALSE	0	0	2.8	FALSE
NCBI_READ_1113288716617	GGACCCGCACAAGCGGTGG	GTGCCAGCMGCCGCGGTAA	68	6	1	TRUE	0	0	6.4	FALSE
NCBI_READ_1113316069563	GTCGCAGCTAACGCGTTAA	GTGCCAGCMGCCGCGGTAA	44	5	1	FALSE	0	0	3	FALSE
NCBI_READ_1113215608958	ATGGCAGCTACAGAGGGCA	GTGCCAGCMGCCGCGGTAA	356	6	2	FALSE	0	0	4.4	FALSE
NCBI_READ_1113235399875	GTCGCAGCTAACGCGTTAA	GTGCCAGCMGCCGCGGTAA	11	5	1	FALSE	0	0	3	FALSE
NCBI_READ_1113315978654	GGGCCCGCACAAGCGGTGG	GTGCCAGCMGCCGCGGTAA	68	5	1	TRUE	0	0	6	FALSE
NCBI_READ_1113235393910	GGGCCCGCACAAGCGGTGG	GTGCCAGCMGCCGCGGTAA	41	5	1	TRUE	0	0	6	FALSE
NCBI_READ_1112280190527	GGGCCCGCACAAGCGGTGG	GTGCCAGCMGCCGCGGTAA	45	5	1	TRUE	0	0	6	FALSE
NCBI_READ_1113215707477	GGGCCCGCACAAGCGGTGG	GTGCCAGCMGCCGCGGTAA	42	5	1	TRUE	0	0	6	FALSE
NCBI_READ_1113316220400	GTCGCAGCTAACGCGTTAA	GTGCCAGCMGCCGCGGTAA	148	5	1	FALSE	0	0	3	FALSE
NCBI_READ_1112307260975	ATGGCAGCTACAGAGGGCA	GTGCCAGCMGCCGCGGTAA	310	6	2	FALSE	0	0	4.4	FALSE
NCBI_READ_1113215740122	ATGGCAGCTACAGAGGGCA	GTGCCAGCMGCCGCGGTAA	250	6	2	FALSE	0	0	4.4	FALSE
NCBI_READ_1112637561912	TAGTCAGCGACTGGGGTGA	GTGCCAGCMGCCGCGGTAA	898	7	1	FALSE	0	0	3.8	FALSE
NCBI_READ_1113298150702	ATGGCAGCTACAGAGGGCA	GTGCCAGCMGCCGCGGTAA	213	6	2	FALSE	0	0	4.4	FALSE
NCBI_READ_1113316043358	GTCGCAGCTAACGCGTTAA	GTGCCAGCMGCCGCGGTAA	220	5	1	FALSE	0	0	3	FALSE
NCBI_READ_1112280197868	ATGGCAGCTACAGAGGGCA	GTGCCAGCMGCCGCGGTAA	198	6	2	FALSE	0	0	4.4	FALSE
NCBI_READ_1112076138743	GTCGCAGCTAACGCGTTAA	GTGCCAGCMGCCGCGGTAA	231	5	1	FALSE	0	0	3	FALSE
NCBI_READ_1112076123742	ATGGCAGCTACAGAGGGCA	GTGCCAGCMGCCGCGGTAA	83	6	2	FALSE	0	0	4.4	FALSE
NCBI_READ_1113297699737	GTGCCAGCAGCCGCGGTAA	GTGCCAGCMGCCGCGGTAA	439	0	0	FALSE	0	0	0	FALSE
NCBI_READ_1112777417333	GTGCCAGCAGCCGCGGTAA	GTGCCAGCMGCCGCGGTAA	251	0	0	FALSE	0	0	0	FALSE
NCBI_READ_1113297561500	GCGGCAGACGGGTGAGTAA	GTGCCAGCMGCCGCGGTAA	84	8	0	FALSE	0	0	3.2	FALSE
NCBI_READ_1112307228924	GTACCGGAAGGTGCGGCTG	GTGCCAGCMGCCGCGGTAA	317	5	2	TRUE	0	0	7	FALSE
NCBI_READ_1112777361212	TAGTCAGCGACTGGGGTGA	GTGCCAGCMGCCGCGGTAA	405	7	1	FALSE	0	0	3.8	FALSE
NCBI_READ_1113289535707	GTGCCAGAAGCATCGGTGA	GTGCCAGCMGCCGCGGTAA	507	3	1	FALSE	0	0	2.2	FALSE
NCBI_READ_1113315892239	GTGCCAGCAGCCGCGGTGA	GTGCCAGCMGCCGCGGTAA	395	0	1	FALSE	0	0	1	FALSE
NCBI_READ_1113289240817	GTGCCAGCAGCCGCGGTAA	GTGCCAGCMGCCGCGGTAA	300	0	0	FALSE	0	0	0	FALSE
NCBI_READ_1112614248881	GTGCCAGCAGCCGCGGTAA	GTGCCAGCMGCCGCGGTAA	334	0	0	FALSE	0	0	0	FALSE
NCBI_READ_1113289290002	GTGCCAGCAGCCGCGGTAA	GTGCCAGCMGCCGCGGTAA	457	0	0	FALSE	0	0	0	FALSE
NCBI_READ_1112637642384	GTGCCAGCAGCCGCGGTAA	GTGCCAGCMGCCGCGGTAA	446	0	0	FALSE	0	0	0	FALSE
NCBI_READ_1112614427419	GTGCCAGCAGCCGCGGTAA	GTGCCAGCMGCCGCGGTAA	451	0	0	FALSE	0	0	0	FALSE
NCBI_READ_1112614310865	GTGCCAGCAGCCGCGGTAA	GTGCCAGCMGCCGCGGTAA	458	0	0	FALSE	0	0	0	FALSE
NCBI_READ_1112777319992	CTGGTAGTCCACGCCGTAA	GTGCCAGCMGCCGCGGTAA	30	7	0	FALSE	0	0	2.8	FALSE
NCBI_READ_1112328345968	GCGCCAGCAGCCGCGGTAA	GTGCCAGCMGCCGCGGTAA	60	1	0	FALSE	0	0	0.4	FALSE
NCBI_READ_1112309118715	GTGCCAGCAGCCGCGGTAA	GTGCCAGCMGCCGCGGTAA	79	0	0	FALSE	0	0	0	FALSE
NCBI_READ_1113297921198	GTGCCAGCAGCCGCGGTAA	GTGCCAGCMGCCGCGGTAA	162	0	0	FALSE	0	0	0	FALSE
NCBI_READ_1113288850649	GTGCCAGCAGCCGCGGTAA	GTGCCAGCMGCCGCGGTAA	88	0	0	FALSE	0	0	0	FALSE
NCBI_READ_1113171694251	GTGCCAGCAGCCGCGGTAA	GTGCCAGCMGCCGCGGTAA	114	0	0	FALSE	0	0	0	FALSE
NCBI_READ_1113235453196	GTGCCAGCAGCCGCGGTAA	GTGCCAGCMGCCGCGGTAA	213	0	0	FALSE	0	0	0	FALSE
NCBI_READ_1112788302166	CTGGTAGTCCACGCCGTAA	GTGCCAGCMGCCGCGGTAA	215	7	0	FALSE	0	0	2.8	FALSE
NCBI_READ_1113288694383	GTGCCAGCAGCCGCGGTAA	GTGCCAGCMGCCGCGGTAA	175	0	0	FALSE	0	0	0	FALSE
NCBI_READ_1113289209735	GTGCCAGCAGCCGCGGTAA	GTGCCAGCMGCCGCGGTAA	275	0	0	FALSE	0	0	0	FALSE
NCBI_READ_1112494158226	GTGCCAGCAGCCGCGGTAA	GTGCCAGCMGCCGCGGTAA	70	0	0	FALSE	0	0	0	FALSE
NCBI_READ_1112777365116	GTGCCAGCAGCCGCGGTAA	GTGCCAGCMGCCGCGGTAA	461	0	0	FALSE	0	0	0	FALSE
NCBI_READ_1112777277529	GTGCCAGCAGCCGCGGTAA	GTGCCAGCMGCCGCGGTAA	92	0	0	FALSE	0	0	0	FALSE
NCBI_READ_1112290350000	GTGCCAGCAGCCGCGGTAA	GTGCCAGCMGCCGCGGTAA	108	0	0	FALSE	0	0	0	FALSE
NCBI_READ_1112308370651	GTACCGGAAGGTGCGGCTG	GTGCCAGCMGCCGCGGTAA	357	5	2	TRUE	0	0	7	FALSE
NCBI_READ_1113263895357	CGGGAAACTGCCTCGGTAA	GTGCCAGCMGCCGCGGTAA	575	7	0	FALSE	0	0	2.8	FALSE
NCBI_READ_1112308360990	GTGCCAGCAGCCGCGGTAA	GTGCCAGCMGCCGCGGTAA	229	0	0	FALSE	0	0	0	FALSE
NCBI_READ_1113298172375	CAGCTAGTTGGTGAGGTAA	GTGCCAGCMGCCGCGGTAA	244	8	0	FALSE	0	0	3.2	FALSE
NCBI_READ_1113316072221	CAGCTAGTTGGTGAGGTAA	GTGCCAGCMGCCGCGGTAA	244	8	0	FALSE	0	0	3.2	FALSE
NCBI_READ_1113288883319	GTGCCAGCAGCCGCGGTAA	GTGCCAGCMGCCGCGGTAA	56	0	0	FALSE	0	0	0	FALSE
NCBI_READ_1112308927857	CAGCTAGTTGGTGAGGTAA	GTGCCAGCMGCCGCGGTAA	242	8	0	FALSE	0	0	3.2	FALSE
NCBI_READ_1113297657534	GTGCCAGCAGCCGCGGTAA	GTGCCAGCMGCCGCGGTAA	250	0	0	FALSE	0	0	0	FALSE
NCBI_READ_1112290412554	GTGCCAGCAGCCGCGGTAA	GTGCCAGCMGCCGCGGTAA	210	0	0	FALSE	0	0	0	FALSE
NCBI_READ_1112280184443	GTGCCAGCAGCCGCGGTGA	GTGCCAGCMGCCGCGGTAA	219	0	1	FALSE	0	0	1	FALSE
NCBI_READ_1112280179243	GTGCCAGCAGCCGCGGTGA	GTGCCAGCMGCCGCGGTAA	208	0	1	FALSE	0	0	1	FALSE
NCBI_READ_1113298307049	GTGCCAGCAGCCGCGGTGA	GTGCCAGCMGCCGCGGTAA	182	0	1	FALSE	0	0	1	FALSE
NCBI_READ_1113298264740	GTGCCAGCAGCCGCGGTGA	GTGCCAGCMGCCGCGGTAA	197	0	1	FALSE	0	0	1	FALSE
NCBI_READ_1112290244610	GTGCCAGCAGCCGCGGTGA	GTGCCAGCMGCCGCGGTAA	101	0	1	FALSE	0	0	1	FALSE
NCBI_READ_1113298349464	GTGCCAGCAGCCGCGGTGA	GTGCCAGCMGCCGCGGTAA	53	0	1	FALSE	0	0	1	FALSE
NCBI_READ_1113215645255	GTGCCAGCAGCCGCGGTGA	GTGCCAGCMGCCGCGGTAA	502	0	1	FALSE	0	0	1	FALSE
NCBI_READ_1113298149728	GGGGAACCTGCGGCTGGAT	GTGCCAGCMGCCGCGGTAA	334	7	1	TRUE	0	0	6.8	FALSE
NCBI_READ_1113216269443	GTCGCAGCTAACGCGTTAA	GTGCCAGCMGCCGCGGTAA	268	5	1	FALSE	0	0	3	FALSE
NCBI_READ_1113289496995	GTGCCAGCAGCCGCGGTAA	GTGCCAGCMGCCGCGGTAA	501	0	0	FALSE	0	0	0	FALSE
NCBI_READ_1113215506017	GTGCCAGCAGCCGCGGTAA	GTGCCAGCMGCCGCGGTAA	499	0	0	FALSE	0	0	0	FALSE
NCBI_READ_1113235389473	GTGCCAGCAGCCGCGGTGA	GTGCCAGCMGCCGCGGTAA	142	0	1	FALSE	0	0	1	FALSE
NCBI_READ_1113235843725	GTGCCAGCAGCCGCGGTGA	GTGCCAGCMGCCGCGGTAA	213	0	1	FALSE	0	0	1	FALSE
NCBI_READ_1113215706881	GTGCCAGCAGCCGCGGTGA	GTGCCAGCMGCCGCGGTAA	328	0	1	FALSE	0	0	1	FALSE
NCBI_READ_1112280215539	GTGCCAGCAGCCGCGGTGA	GTGCCAGCMGCCGCGGTAA	61	0	1	FALSE	0	0	1	FALSE
NCBI_READ_1112533194467	GTGCCAGCAGCCGCGGTAA	GTGCCAGCMGCCGCGGTAA	281	0	0	FALSE	0	0	0	FALSE
NCBI_READ_1112309076264	GTGCCAGCAGCCGCGGTAA	GTGCCAGCMGCCGCGGTAA	267	0	0	FALSE	0	0	0	FALSE
NCBI_READ_1112637546786	CTGGTAGTCCACGCCGTAA	GTGCCAGCMGCCGCGGTAA	275	7	0	FALSE	0	0	2.8	FALSE
NCBI_READ_1112637327513	GTGCCAGCAGCCGCGGTAA	GTGCCAGCMGCCGCGGTAA	310	0	0	FALSE	0	0	0	FALSE
NCBI_READ_1112493900401	GTGCCAGCAGCCGCGGTAA	GTGCCAGCMGCCGCGGTAA	323	0	0	FALSE	0	0	0	FALSE
NCBI_READ_1112404276910	GTGCCAGCAGCCGCGGTAA	GTGCCAGCMGCCGCGGTAA	494	0	0	FALSE	0	0	0	FALSE
NCBI_READ_1113315728885	GTGCCAGCAGCCGCGGTAA	GTGCCAGCMGCCGCGGTAA	127	0	0	FALSE	0	0	0	FALSE
NCBI_READ_1112075760645	GTATCAGAACGACGCGGTGA	GTGCCAGCM-GCCGCGGTAA	286	4	1	FALSE	1	0	3.6	FALSE
NCBI_READ_1112404302476	GTGCCAGCAGCCGCGGTAA	GTGCCAGCMGCCGCGGTAA	471	0	0	FALSE	0	0	0	FALSE
NCBI_READ_1112637442717	GTGCCAGCAGCCGCGGTAA	GTGCCAGCMGCCGCGGTAA	369	0	0	FALSE	0	0	0	FALSE
NCBI_READ_1112614351240	GTGCCAGCAGCCGCGGTAA	GTGCCAGCMGCCGCGGTAA	308	0	0	FALSE	0	0	0	FALSE
NCBI_READ_1112777404979	GTGCCAGCAGCCGCGGTAA	GTGCCAGCMGCCGCGGTAA	217	0	0	FALSE	0	0	0	FALSE
NCBI_READ_1112777279419	GTGCCAGCAGCCGCGGTAA	GTGCCAGCMGCCGCGGTAA	174	0	0	FALSE	0	0	0	FALSE
NCBI_READ_1112533109984	GTGCCAGCAGCCGCGGTAA	GTGCCAGCMGCCGCGGTAA	90	0	0	FALSE	0	0	0	FALSE
NCBI_READ_1112637337861	GTGCCAGCAGCCGCGGTAA	GTGCCAGCMGCCGCGGTAA	128	0	0	FALSE	0	0	0	FALSE
NCBI_READ_1112614299592	CTGGTAGTCCACGCCGTAA	GTGCCAGCMGCCGCGGTAA	101	7	0	FALSE	0	0	2.8	FALSE
NCBI_READ_1112290521631	CTGGTAGTCCACGCCGTAA	GTGCCAGCMGCCGCGGTAA	73	7	0	FALSE	0	0	2.8	FALSE
NCBI_READ_1112493758117	GGGCCCGCACAAGCGGTGG	GTGCCAGCMGCCGCGGTAA	181	5	1	TRUE	0	0	6	FALSE
NCBI_READ_1112493918662	GGGCCCGCACAAGCGGTGG	GTGCCAGCMGCCGCGGTAA	223	5	1	TRUE	0	0	6	FALSE
NCBI_READ_1112493802333	GTGCCAGCAGCCGCGGTAA	GTGCCAGCMGCCGCGGTAA	315	0	0	FALSE	0	0	0	FALSE
NCBI_READ_1112290481738	CTGGTAGTCCACGCCGTAA	GTGCCAGCMGCCGCGGTAA	121	7	0	FALSE	0	0	2.8	FALSE
NCBI_READ_1112493690785	CTGGTAGTCCACGCCGTAA	GTGCCAGCMGCCGCGGTAA	230	7	0	FALSE	0	0	2.8	FALSE
NCBI_READ_1112493737377	GGGCCCGCACAAGCGGTGG	GTGCCAGCMGCCGCGGTAA	174	5	1	TRUE	0	0	6	FALSE
NCBI_READ_1112493771617	GTGCCAGCAGCCGCGGTAA	GTGCCAGCMGCCGCGGTAA	55	0	0	FALSE	0	0	0	FALSE
NCBI_READ_1112494137928	CAGCAGCCGCGGTAT	CAGCMGCCGCGGTAA	0	0	0	TRUE	0	0	3	TRUE
NCBI_READ_1112493848246	CTGGTAGTCCACGCCGTAA	GTGCCAGCMGCCGCGGTAA	171	7	0	FALSE	0	0	2.8	FALSE
NCBI_READ_1112290414082	CTGGTAGTCCACGCCGTAA	GTGCCAGCMGCCGCGGTAA	136	7	0	FALSE	0	0	2.8	FALSE
NCBI_READ_1112494096942	GTGCCAGCAGCCGCGGTAA	GTGCCAGCMGCCGCGGTAA	446	0	0	FALSE	0	0	0	FALSE
NCBI_READ_1112493802109	CTGGTAGTCCACGCCGTAA	GTGCCAGCMGCCGCGGTAA	63	7	0	FALSE	0	0	2.8	FALSE
NCBI_READ_1112494165321	GGGCCCGCACAAGCGGTGG	GTGCCAGCMGCCGCGGTAA	115	5	1	TRUE	0	0	6	FALSE
NCBI_READ_1112493597476	CTGGTAGTCCACGCCGTAA	GTGCCAGCMGCCGCGGTAA	30	7	0	FALSE	0	0	2.8	FALSE
NCBI_READ_1112494023233	CTGGTAGTCCACGCCGTAA	GTGCCAGCMGCCGCGGTAA	30	7	0	FALSE	0	0	2.8	FALSE
NCBI_READ_1112493425200	GGGCCCGCACAAGCGGTGG	GTGCCAGCMGCCGCGGTAA	93	5	1	TRUE	0	0	6	FALSE
NCBI_READ_1112493690403	GGGCCCGCACAAGCGGTGG	GTGCCAGCMGCCGCGGTAA	82	5	1	TRUE	0	0	6	FALSE
NCBI_READ_1113235624213	GTGCCAGCAGGAGCGGTAA	GTGCCAGCMGCCGCGGTAA	220	2	0	FALSE	0	0	0.8	FALSE
NCBI_READ_1113264407650	GTGCCAGCAGGAGCGGTAA	GTGCCAGCMGCCGCGGTAA	169	2	0	FALSE	0	0	0.8	FALSE
NCBI_READ_1112309046332	GTGCCAGCAGGAGCGGTAA	GTGCCAGCMGCCGCGGTAA	89	2	0	FALSE	0	0	0.8	FALSE
NCBI_READ_1112079365088	GTGCCAGAAGCATCGGTGA	GTGCCAGCMGCCGCGGTAA	505	3	1	FALSE	0	0	2.2	FALSE
NCBI_READ_1112637787925	GTGCCAGCAGCCGC	GTGCCAGCMGCCGC	461	0	0	FALSE	0	0	0	TRUE
NCBI_READ_1113263940081	GTGCCAGCAGCCGCGGTAA	GTGCCAGCMGCCGCGGTAA	243	0	0	FALSE	0	0	0	FALSE
NCBI_READ_1112684375535	GTGCCAGCAGCCGCGGTAA	GTGCCAGCMGCCGCGGTAA	399	0	0	FALSE	0	0	0	FALSE
NCBI_READ_1112290764397	GTGCCAGCAGGAGCGGTAA	GTGCCAGCMGCCGCGGTAA	455	2	0	FALSE	0	0	0.8	FALSE
NCBI_READ_1112328267312	GACGTAGCTAACGCGTTAA	GTGCCAGCMGCCGCGGTAA	220	7	1	FALSE	0	0	3.8	FALSE
NCBI_READ_1113297629454	GTGCCAGCAGCCGCGGTAA	GTGCCAGCMGCCGCGGTAA	506	0	0	FALSE	0	0	0	FALSE
NCBI_READ_1113316302462	GTGCCAGCAGCCGCGGTAA	GTGCCAGCMGCCGCGGTAA	495	0	0	FALSE	0	0	0	FALSE
NCBI_READ_1113289370073	GTGCCAGCAGCCGCGGTAA	GTGCCAGCMGCCGCGGTAA	498	0	0	FALSE	0	0	0	FALSE
NCBI_READ_1112614283665	GTGCCAGCAGCCGCGGTAT	GTGCCAGCMGCCGCGGTAA	448	0	0	TRUE	0	0	3	FALSE
NCBI_READ_1113235464264	GTATCAGAACGACGCGGTGA	GTGCCAGCM-GCCGCGGTAA	289	4	1	FALSE	1	0	3.6	FALSE
NCBI_READ_1112493873536	GAATCAGCATGTCGCGGTGA	GTGCCAGCM-GCCGCGGTAA	93	4	1	FALSE	1	0	3.6	FALSE
NCBI_READ_1112749193148	GTGCCAGCAGCCGCGGTA	GTGCCAGCMGCCGCGGTA	456	0	0	FALSE	0	0	0	TRUE
[truncated: 11,452 more rows]

## Sheet: MIPE_F515match_type
Seq_name	Forward or reverse	Match_type	Primer-binding site	MisMatches in last 4 nt	Mismatches	Whether matching	Completeness	Taxonomic Information	Score
>HF_READ_05085920	Forward	===================	T-C-G-T-G-C-CA-G-C-A-G-C--CG-C--GG--TA-AT--A	0	0	Y	1	Bacteria(100);Proteobacteria(100);Alphaproteobacteria(100);SAR11_clade(100);Surface_1(100);unclassified	100
>HF_READ_05381838	Forward	===================	T-C-G-T-G-C-CA-G-C-A-G-C--CG-C--GG--TA-AT--A	0	0	Y	1	Bacteria(100);Proteobacteria(100);Alphaproteobacteria(100);SAR11_clade(100);Surface_1(100);Candidatus_Pelagibacter(78)	100
>HF_READ_05094483	Forward	===================	T-C-G-T-G-C-CA-G-C-A-G-C--CG-C--GG--TA-AT--A	0	0	Y	1	Bacteria(100);Proteobacteria(100);Alphaproteobacteria(100);SAR11_clade(100);Surface_1(100);Candidatus_Pelagibacter(95)	100
>HF_READ_05446253	Forward	===================	T-C-G-T-G-C-CA-G-C-A-G-C--CG-C--GG--TA-AT--A	0	0	Y	1	Bacteria(100);Proteobacteria(100);Alphaproteobacteria(100);SAR11_clade(100);Surface_1(100);Candidatus_Pelagibacter(89)	100
>HF_READ_05496293	Forward	===================	T-C-G-T-G-C-CA-G-C-A-G-C--CG-C--GG--TA-AT--A	0	0	Y	1	Bacteria(100);Proteobacteria(100);Alphaproteobacteria(100);SAR11_clade(100);Surface_1(100);Candidatus_Pelagibacter(74)	100
>HF_READ_05214815	Forward	===================	T-C-G-T-G-C-CA-G-C-A-G-C--CG-C--GG--TA-AT--A	0	0	Y	1	Bacteria(100);Proteobacteria(100);Alphaproteobacteria(100);SAR11_clade(100);Deep_1(55);unclassified	100
>HF_READ_05061964	Forward	===================	T-C-G-T-G-C-CA-G-C-A-G-C--CG-C--GG--TA-AT--A	0	0	Y	1	Bacteria(100);Proteobacteria(100);Alphaproteobacteria(100);SAR11_clade(100);Surface_1(100);unclassified	100
>HF_READ_05463781	Forward	===================	T-C-G-T-G-C-CA-G-C-A-G-C--CG-C--GG--TA-AT--A	0	0	Y	1	Bacteria(100);Proteobacteria(100);Alphaproteobacteria(100);SAR11_clade(100);Surface_1(100);Candidatus_Pelagibacter(65)	100
>HF_READ_05459175	Forward	===================	T-C-G-T-G-C-CA-G-C-A-G-C--CG-C--GG--TA-AT--A	0	0	Y	1	Bacteria(100);Proteobacteria(100);Alphaproteobacteria(100);SAR11_clade(100);Surface_2(100);unclassified	100
>HF_READ_05403398	Forward	===================	C-C-G-T-G-C-CA-G-C-A-G-C--CG-C--GG--TA-AT--A	0	0	Y	1	Bacteria(100);Proteobacteria(100);Gammaproteobacteria(100);Oceanospirillales(100);SAR86_clade(100);unclassified	100
>HF_READ_05523776	Forward	==========d========	C-C-G-T-G-C-CA-G-C-A-G----CG-C--GG--TAA-T--A	0	1	Y	1	Bacteria(100);Proteobacteria(98);Alphaproteobacteria(95);Alphaproteobacteria_Incertae_Sedis(37);Unknown_Family(37);Eilatimonas(37)	96.88
>HOT_READ_85769681	Forward	===================	C-C-G-T-G-C-CA-G-C-A-G-C--CG-C--GG--TA-AT--A	0	0	Y	1	Bacteria(100);Proteobacteria(100);Gammaproteobacteria(98);Oceanospirillales(57);ZA2525c(25);unclassified	100
>HF_READ_05375003	Forward	===================	T-C-G-T-G-C-CA-G-C-A-G-C--CG-C--GG--TA-AT--A	0	0	Y	1	Bacteria(100);Proteobacteria(100);Alphaproteobacteria(100);SAR11_clade(100);Surface_1(100);Candidatus_Pelagibacter(59)	100
>HF_READ_04795606	Forward	===================	C-C-G-T-G-C-CA-G-C-A-G-C--CG-C--GG--TA-AT--A	0	0	Y	1	Bacteria(100);Proteobacteria(100);Gammaproteobacteria(100);Oceanospirillales(100);SAR86_clade(100);unclassified	100
>HF_READ_05089237	Forward	===================	C-C-G-T-G-C-CA-G-C-A-G-C--CG-C--GG--TA-AT--A	0	0	Y	1	Bacteria(100);Proteobacteria(100);AEGEAN-245(100);unclassified;unclassified;unclassified	100
>HF_READ_04963845	Forward	===================	T-C-G-T-G-C-CA-G-C-A-G-C--CG-C--GG--TA-AT--A	0	0	Y	1	Bacteria(100);Proteobacteria(100);Alphaproteobacteria(100);SAR11_clade(100);Surface_1(100);Candidatus_Pelagibacter(62)	100
>HF_READ_04981082	Forward	===================	A-C-G--TG-C-CA-G-C-A-G-C--CG-C--GG--TA-AT--A	0	0	Y	1	Bacteria(100);Actinobacteria(100);Acidimicrobiia(100);Acidimicrobiales(100);OM1_clade(100);Candidatus_Actinomarina(100)	100
>HF_READ_05561442	Forward	===================	T-C-G-T-G-C-CA-G-C-A-G-C--CG-C--GG--TA-AT--A	0	0	Y	1	Bacteria(100);Proteobacteria(100);Alphaproteobacteria(100);SAR11_clade(100);Surface_1(100);Candidatus_Pelagibacter(94)	100
>HF_READ_05524515	Forward	===================	C-C-G-T-G-C-CA-G-C-A-G-C--CG-C--GG--TAA-T--A	0	0	Y	1	Bacteria(100);Proteobacteria(84);Alphaproteobacteria(80);Rhizobiales(36);Hyphomicrobiaceae(33);Zhangella(33)	100
>HF_READ_04841808	Forward	===================	C-C-G-T-G-C-CA-G-C-A-G-C--CG-C--GG--TA-AT--A	0	0	Y	1	Bacteria(100);Proteobacteria(94);Alphaproteobacteria(87);Rhizobiales(33);Hyphomicrobiaceae(21);Zhangella(20)	100
>HF_READ_04861378	Forward	===================	C-C-G-T-G-C-CA-G-C-A-G-C--CG-C--GG--TA-AT--A	0	0	Y	1	Bacteria(100);Proteobacteria(97);Alphaproteobacteria(87);Rhizobiales(28);Hyphomicrobiaceae(25);Zhangella(25)	100
>HF_READ_04829580	Forward	==========d========	T-C-G-T-G-C-CA-G-C-A-G----CG-C--GG--TA-AT--A	0	1	Y	1	Bacteria(100);Planctomycetes(100);Phycisphaerae(100);Phycisphaerales(100);Phycisphaeraceae(100);Urania-1B-19_marine_sediment_group(93)	96.88
>HF_READ_04902982	Forward	===G=========G=TAT=	C-C-G-T-G-G-CA-G-C-A-G-C--CG----GG--T--AT--A	3	5	N	1	Bacteria(100);Cyanobacteria(100);Cyanobacteria(100);SubsectionI(100);FamilyI(100);Prochlorococcus(61)	75
>HF_READ_04920372	Forward	===================	C-C-G-T-G-C-CA-G-C-A-G-C--CG-C--GG--TA-AT--A	0	0	Y	1	Bacteria(100);Proteobacteria(100);Gammaproteobacteria(100);Oceanospirillales(100);OM182_clade(100);unclassified	100
>HF_READ_05137811	Forward	===================	T-C-G-T-G-C-CA-G-C-A-G-C--CG-C--GG--TA-AT--A	0	0	Y	1	Bacteria(100);Proteobacteria(100);Alphaproteobacteria(100);SAR11_clade(100);Surface_1(100);unclassified	100
>HF_READ_05522041	Forward	===================	C-C-G-T-G-C-CA-G-C-A-G-C--CG-C--GG--TA-AT--A	0	0	Y	1	Bacteria(100);Proteobacteria(99);Gammaproteobacteria(98);Gammaproteobacteria_Incertae_Sedis(30);Unknown_Family(30);Thioprofundum(30)	100
>HF_READ_05281531	Forward	===================	C-C-G-T-G-C-CA-G-C-A-G-C--CG-C--GG--TA-AT--A	0	0	Y	1	Bacteria(100);Proteobacteria(100);Gammaproteobacteria(93);Oceanospirillales(52);Oceanospirillaceae(24);Neptuniibacter(17)	100
>HF_READ_04902777	Forward	===================	C-C-G-T-G-C-CA-G-C-A-G-C--CG-C--GG--TA-AT--A	0	0	Y	1	Bacteria(100);Proteobacteria(100);Alphaproteobacteria(100);Rhodobacterales(100);Rhodobacteraceae(100);Donghicola(28)	100
>HF_READ_05165714	Forward	===================	T-C-G-T-G-C-CA-G-C-A-G-C--CG-C--GG--TA-AT--A	0	0	Y	1	Bacteria(100);Proteobacteria(100);Alphaproteobacteria(100);SAR11_clade(100);Surface_1(97);Candidatus_Pelagibacter(75)	100
>HF_READ_05423936	Forward	===================	T-C-G-T-G-C-CA-G-C-A-G-C--CG-C--GG--TA-AT--A	0	0	Y	1	Bacteria(100);Proteobacteria(100);Alphaproteobacteria(100);SAR11_clade(100);Surface_1(100);Candidatus_Pelagibacter(66)	100
>HF_READ_05447993	Forward	===================	T-C-G-T-G-C-CA-G-C-A-G-C--CG-C--GG--TA-AT--A	0	0	Y	1	Bacteria(100);Proteobacteria(100);Alphaproteobacteria(100);SAR11_clade(100);Surface_1(100);Candidatus_Pelagibacter(97)	100
>HF_READ_05084501	Forward	===================	T-C-G-T-G-C-CA-G-C-A-G-C--CG-C--GG--TA-AT--A	0	0	Y	1	Bacteria(100);Proteobacteria(100);Alphaproteobacteria(100);SAR11_clade(100);Surface_1(100);Candidatus_Pelagibacter(73)	100
>HF_READ_05421750	Forward	===================	T-C-G-T-G-C-CA-G-C-A-G-C--CG-C--GG--TA-AT--A	0	0	Y	1	Bacteria(100);Proteobacteria(100);Alphaproteobacteria(100);SAR11_clade(100);Surface_1(100);unclassified	100
>HF_READ_04831818	Forward	===================	T-C-G-T-G-C-CA-G-C-A-G-C--CG-C--GG--TA-AT--A	0	0	Y	1	Bacteria(100);Proteobacteria(100);Alphaproteobacteria(100);SAR11_clade(100);Surface_1(100);Candidatus_Pelagibacter(91)	100
>HF_READ_05164137	Forward	===================	T-C-G-T-G-C-CA-G-C-A-G-C--CG-C--GG--TA-AT--A	0	0	Y	1	Bacteria(100);Proteobacteria(100);Alphaproteobacteria(100);SAR11_clade(100);Surface_1(100);Candidatus_Pelagibacter(60)	100
>HF_READ_05145287	Forward	===================	T-C-G-T-G-C-CA-G-C-A-G-C--CG-C--GG--TA-AT--A	0	0	Y	1	Bacteria(100);Proteobacteria(100);Alphaproteobacteria(100);SAR11_clade(100);Surface_1(100);Candidatus_Pelagibacter(76)	100
>HF_READ_05045062	Forward	===================	T-C-G-T-G-C-CA-G-C-A-G-C--CG-C--GG--TA-AT--A	0	0	Y	1	Bacteria(100);Proteobacteria(100);Alphaproteobacteria(100);SAR11_clade(100);Surface_1(100);Candidatus_Pelagibacter(84)	100
>HF_READ_05363544	Forward	===================	T-C-G-T-G-C-CA-G-C-A-G-C--CG-C--GG--TA-AT--A	0	0	Y	1	Bacteria(100);Proteobacteria(100);Alphaproteobacteria(100);SAR11_clade(100);Surface_1(100);Candidatus_Pelagibacter(77)	100
>HF_READ_05071290	Forward	===================	T-C-G-T-G-C-CA-G-C-A-G-C--CG-C--GG--TA-AT--A	0	0	Y	1	Bacteria(100);Proteobacteria(100);Alphaproteobacteria(100);SAR11_clade(100);Surface_1(100);unclassified	100
>HF_READ_04811164	Forward	===================	T-C-G-T-G-C-CA-G-C-A-G-C--CG-C--GG--TA-AT--A	0	0	Y	1	Bacteria(100);Proteobacteria(100);Alphaproteobacteria(100);SAR11_clade(100);Surface_1(100);Candidatus_Pelagibacter(84)	100
>HF_READ_05597368	Forward	===================	T-C-G-T-G-C-CA-G-C-A-G-C--CG-C--GG--TA-AT--A	0	0	Y	1	Bacteria(100);Proteobacteria(100);Alphaproteobacteria(100);SAR11_clade(100);Surface_1(100);Candidatus_Pelagibacter(94)	100
>HF_READ_05220489	Forward	===================	T-C-G-T-G-C-CA-G-C-A-G-C--CG-C--GG--TA-AT--A	0	0	Y	1	Bacteria(100);Proteobacteria(100);Alphaproteobacteria(100);SAR11_clade(100);Surface_1(100);Candidatus_Pelagibacter(91)	100
>HF_READ_05357229	Forward	=========T=G=T=====	C-T-G-T-G-C-CA-G-C-A-T-C--GG-T--GG--TA-AT--T	0	3	N	1	Bacteria(100);Proteobacteria(100);Gammaproteobacteria(92);Oceanospirillales(42);ZA2525c(34);unclassified	90.62
>HF_READ_04909254	Forward	===================	T-C-G-T-G-C-CA-G-C-A-G-C--CG-C--GG--TA-AT--A	0	0	Y	1	Bacteria(100);Proteobacteria(100);Alphaproteobacteria(100);SAR11_clade(100);Surface_1(100);Candidatus_Pelagibacter(100)	100
>HF_READ_04862068	Forward	==============T====	T-C-G-T-G-C-CA-G-C-A-G-C--CG-C--TG--TA-AT--A	0	1	Y	1	Bacteria(100);Proteobacteria(100);Alphaproteobacteria(100);SAR11_clade(100);Surface_1(99);Candidatus_Pelagibacter(72)	96.88
>HF_READ_05480623	Forward	===================	C-C-G-T-G-C-CA-G-C-A-G-C--CG-C--GG--TA-AT--A	0	0	Y	1	Bacteria(100);Proteobacteria(100);Gammaproteobacteria(100);Oceanospirillales(100);SAR86_clade(100);unclassified	100
>HF_READ_05169607	Forward	===================	T-C-G-T-G-C-CA-G-C-A-G-C--CG-C--GG--TA-AT--A	0	0	Y	1	Bacteria(100);Proteobacteria(100);Alphaproteobacteria(100);SAR11_clade(100);Surface_1(100);unclassified	100
>HF_READ_05336363	Forward	===================	C-C-G-T-G-C-CA-G-C-A-G-C--CG-C--GG--TA-AT--A	0	0	Y	1	Bacteria(100);Proteobacteria(100);Alphaproteobacteria(100);Rickettsiales(38);S25-593(32);unclassified	100
>HF_READ_05033129	Forward	===================	T-C-G-T-G-C-CA-G-C-A-G-C--CG-C--GG--TA-AT--A	0	0	Y	1	Bacteria(100);Proteobacteria(100);Alphaproteobacteria(100);SAR11_clade(100);Surface_1(100);Candidatus_Pelagibacter(98)	100
>HF_READ_05493760	Forward	=C=G=G=============	C-C-G-C-G-G-CG-G-C-A-G-C--CG-C--GG--TA-AT--A	0	3	N	1	Bacteria(100);Proteobacteria(99);Gammaproteobacteria(90);Gammaproteobacteria_Incertae_Sedis(23);Unknown_Family(23);Thioprofundum(22)	90.62
>HF_READ_05503566	Forward	===================	C-C-G-T-G-C-CA-G-C-A-G-C--CG-C--GG--TA-AT--A	0	0	Y	1	Bacteria(100);Proteobacteria(100);Gammaproteobacteria(100);Oceanospirillales(100);SAR86_clade(100);unclassified	100
>HF_READ_04969533	Forward	===================	C-C-G-T-G-C-CA-G-C-A-G-C--CG-C--GG--TA-AT--A	0	0	Y	1	Bacteria(100);Proteobacteria(100);Gammaproteobacteria(100);Oceanospirillales(100);SAR86_clade(100);unclassified	100
>HF_READ_05321399	Forward	===========T=======	A-C-G-T-G-C-CA-G-C-A-G-C--TG-C--GG--TA-AT--A	0	1	Y	1	Bacteria(99);Chloroflexi(49);SAR202_clade(37);unclassified;unclassified;unclassified	96.88
>HF_READ_05578841	Forward	===================	T-C-G-T-G-C-CA-G-C-A-G-C--CG-C--GG--TA-AT--A	0	0	Y	1	Bacteria(100);Proteobacteria(100);Alphaproteobacteria(100);SAR11_clade(100);Surface_1(100);Candidatus_Pelagibacter(100)	100
>HF_READ_04823664	Forward	===================	T-C-G-T-G-C-CA-G-C-A-G-C--CG-C--GG--TA-AT--A	0	0	Y	1	Bacteria(100);Proteobacteria(100);Alphaproteobacteria(100);SAR11_clade(100);Surface_1(100);unclassified	100
>HF_READ_05415902	Forward	===================	T-C-G-T-G-C-CA-G-C-A-G-C--CG-C--GG--TA-AT--A	0	0	Y	1	Bacteria(100);Proteobacteria(100);Alphaproteobacteria(100);SAR11_clade(100);Surface_1(100);Candidatus_Pelagibacter(79)	100
>HF_READ_05608606	Forward	===================	C-C-G-T-G-C-CA-G-C-A-G-C--CG-C--GG--TA-AT--A	0	0	Y	1	Bacteria(100);Bacteroidetes(100);Flavobacteriia(84);Flavobacteriales(84);Cryomorphaceae(76);Lishizhenia(39)	100
>HF_READ_05381527	Forward	===================	T-C-G-T-G-C-CA-G-C-A-G-C--CG-C--GG--TA-AT--A	0	0	Y	1	Bacteria(100);Proteobacteria(100);Alphaproteobacteria(100);SAR11_clade(100);Surface_2(100);unclassified	100
>HF_READ_05371582	Forward	===================	T-C-G-T-G-C-CA-G-C-A-G-C--CG-C--GG--TA-AT--A	0	0	Y	1	Bacteria(100);Proteobacteria(100);Alphaproteobacteria(100);SAR11_clade(100);Surface_1(100);unclassified	100
>HF_READ_05234014	Forward	===================	T-C-G-T-G-C-CA-G-C-A-G-C--CG-C--GG--TA-AT--A	0	0	Y	1	Bacteria(100);Proteobacteria(100);Alphaproteobacteria(100);SAR11_clade(100);Deep_1(100);unclassified	100
>HF_READ_04834975	Forward	===================	C-C-G-T-G-C-CA-G-C-A-G-C--CG-C--GG--TA-AT--A	0	0	Y	1	Bacteria(100);Proteobacteria(100);Alphaproteobacteria(100);Rhodobacterales(100);Rhodobacteraceae(100);Donghicola(32)	100
>HF_READ_04787511	Forward	===================	T-C-G-T-G-C-CA-G-C-A-G-C--CG-C--GG--TA-AT--A	0	0	Y	1	Bacteria(100);Proteobacteria(100);Alphaproteobacteria(100);SAR11_clade(100);Surface_1(100);Candidatus_Pelagibacter(66)	100
>HF_READ_05576327	Forward	...................	C-C-G-G-G-CCTG-G-C-A-G-T--AG-C--GT--AA-AT--A	4	19	N	0	Bacteria(100);Cyanobacteria(88);Cyanobacteria(88);SubsectionI(70);FamilyI(70);Cyanobium(54)	-3.12
>HF_READ_05061474	Forward	===================	C-C-G-T-G-C-CA-G-C-A-G-C--CG-C--GG--TA-AT--A	0	0	Y	1	Bacteria(100);Bacteroidetes(100);Flavobacteriia(100);Flavobacteriales(100);Flavobacteriaceae(100);NS4_marine_group(100)	100
>HF_READ_05572307	Forward	==TG====T==========	C-C-G-T-T-G-CA-G-C-T-G-C--CG-C--GG--TA-AG--T	0	3	N	1	Bacteria(100);Bacteroidetes(100);Flavobacteriia(99);Flavobacteriales(99);Flavobacteriaceae(99);NS4_marine_group(99)	90.62
>HF_READ_05584954	Forward	===================	A-C-G-T-G-C-CA-G-C-A-G-C--CG-C--GG--TA-AT--A	0	0	Y	1	Bacteria(100);Chloroflexi(100);SAR202_clade(100);unclassified;unclassified;unclassified	100
>HF_READ_05331909	Forward	==========G==G==GT=	T-C-G-T-G-C-CA-G-C-AGG-C--GG-G--GG--TA-AT--A	2	4	N	1	Bacteria(100);Proteobacteria(100);Alphaproteobacteria(100);SAR11_clade(100);Surface_1(100);Candidatus_Pelagibacter(62)	81.25
>HF_READ_05203337	Forward	===================	C-T-G-T-G-C-CA-G-C-A-G-C--CG-C--GG--TA-AT--A	0	0	Y	1	Bacteria(100);Cyanobacteria(97);Chloroplast(62);unclassified;unclassified;unclassified	100
>HF_READ_05109908	Forward	===================	T-C-G-T-G-C-CA-G-C-A-G-C--CG-C--GG--TA-AT--A	0	0	Y	1	Bacteria(100);Proteobacteria(100);Alphaproteobacteria(100);SAR11_clade(100);Surface_2(100);unclassified	100
>HF_READ_05124676	Forward	===================	C-C-G-T-G-C-CA-G-C-A-G-C--CG-C--GG--TA-AT--A	0	0	Y	1	Bacteria(100);Bacteroidetes(100);Cytophagia(100);Cytophagales(100);Flammeovirgaceae(100);Marinoscillum(100)	100
>HF_READ_05178193	Forward	===================	T-C-G-T-G-C-CA-G-C-A-G-C--CG-C--GG--TA-AT--A	0	0	Y	1	Bacteria(100);Proteobacteria(100);Alphaproteobacteria(100);SAR11_clade(100);Surface_1(100);Candidatus_Pelagibacter(81)	100
>HF_READ_05433490	Forward	===================	C-C-G-T-G-C-CA-G-C-A-G-C--CG-C--GG--TA-AT--A	0	0	Y	1	Bacteria(100);Proteobacteria(96);Gammaproteobacteria(90);Oceanospirillales(60);Oceanospirillaceae(29);Neptuniibacter(26)	100
>HF_READ_05439317	Forward	===================	C-C-G-T-G-C-CA-G-C-A-G-C--CG-C--GG--TA-AT--A	0	0	Y	1	Bacteria(100);Proteobacteria(100);Gammaproteobacteria(96);Oceanospirillales(70);ZA2525c(37);unclassified	100
>HF_READ_05539958	Forward	===================	T-C-G-T-G-C-CA-G-C-A-G-C--CG-C--GG--TA-AT--A	0	0	Y	1	Bacteria(100);Proteobacteria(100);Alphaproteobacteria(100);SAR11_clade(100);Surface_2(100);unclassified	100
>HF_READ_05586136	Forward	==C===A============	A-G-G-T-C-C-CA-A-C-A-G-C--CG-C--GG--TA-AT--A	0	2	N	1	Bacteria(100);Deferribacteres(54);Deferribacteres(54);Deferribacterales(54);SAR406_clade[Marine_group_A](51);unclassified	93.75
>HF_READ_05172168	Forward	===================	T-C-G-T-G-C-CA-G-C-A-G-C--CG-C--GG--TA-AT--A	0	0	Y	1	Bacteria(100);Proteobacteria(100);Alphaproteobacteria(100);SAR11_clade(100);Surface_1(100);Candidatus_Pelagibacter(74)	100
>HF_READ_04961854	Forward	===================	C-T-G-T-G-C-CA-G-C-A-G-C--CG-C--GG--TA-AT--A	0	0	Y	1	Bacteria(100);Lentisphaerae(92);ML1228J-2(74);unclassified;unclassified;unclassified	100
>HF_READ_05229576	Forward	===d===============	T-C-G-T-G---CA-G-C-A-G-C--CG-C--GG--TA-AT--A	0	1	Y	1	Bacteria(100);Proteobacteria(100);Alphaproteobacteria(100);SAR11_clade(100);Deep_1(97);unclassified	96.88
>HF_READ_05430518	Forward	===================	C-C-G-T-G-C-CA-G-C-A-G-C--CG-C--GG--TA-AT--A	0	0	Y	1	Bacteria(100);Proteobacteria(95);Gammaproteobacteria(95);Oceanospirillales(51);ZA2525c(23);unclassified	100
>HF_READ_05113463	Forward	===================	T-C-G-T-G-C-CA-G-C-A-G-C--CG-C--GG--TA-AT--A	0	0	Y	1	Bacteria(100);Proteobacteria(100);Alphaproteobacteria(100);SAR11_clade(100);Surface_2(90);unclassified	100
>HF_READ_05354223	Forward	===================	T-C-G-T-G-C-CA-G-C-A-G-C--CG-C--GG--TA-AT--A	0	0	Y	1	Bacteria(100);Proteobacteria(100);Alphaproteobacteria(100);SAR11_clade(100);Surface_2(99);unclassified	100
>HF_READ_05043268	Forward	===================	C-C-G-T-G-C-CA-G-C-A-G-C--CG-C--GG--TA-AT--A	0	0	Y	1	Bacteria(100);Proteobacteria(94);Gammaproteobacteria(79);Oceanospirillales(30);ZA2525c(28);unclassified	100
>HF_READ_05600522	Forward	===================	C-C-G-T-G-C-CA-G-C-A-G-C--CG-C--GG--TA-AT--A	0	0	Y	1	Bacteria(100);Proteobacteria(99);Gammaproteobacteria(88);Oceanospirillales(33);ZA2525c(28);unclassified	100
>HF_READ_04874371	Forward	===================	T-C-G-T-G-C-CA-G-C-A-G-C--CG-C--GG--TA-AT--A	0	0	Y	1	Bacteria(100);Proteobacteria(100);Alphaproteobacteria(100);SAR11_clade(100);Surface_1(100);Candidatus_Pelagibacter(71)	100
>HF_READ_05462003	Forward	===================	C-C-G-T-G-C-CA-G-C-A-G-C--CG-C--GG--TA-AT--G	0	0	Y	1	Bacteria(100);Bacteroidetes(100);Cytophagia(100);Cytophagales(100);Flammeovirgaceae(100);Marinoscillum(100)	100
>HF_READ_05592031	Forward	===================	C-C-G-T-G-C-CA-G-C-A-G-C--CG-C--GG--TA-A....	0	0	Y	1	Bacteria(100);Proteobacteria(99);Gammaproteobacteria(97);Alteromonadales(23);Alteromonadaceae(23);Maricurvus(22)	100
>HF_READ_05421913	Forward	==========GA=======	A-C-G-T-G-C-CA-G-C-A-G-G--AG-C--GG--TA-AC--A	0	2	N	1	Bacteria(100);Candidate_division_OD1(81);unclassified;unclassified;unclassified;unclassified	93.75
>HF_READ_05384907	Forward	==================T	C-C-G-T-G-C-CA-G-C-A-G-C--CG-C--GG--T--AT--A	1	1	N	1	Bacteria(100);Proteobacteria(96);Gammaproteobacteria(67);Oceanospirillales(32);ZA2525c(24);unclassified	93.75
>HF_READ_05026483	Forward	===================	T-C-G-T-G-C-CA-G-C-A-G-C--CG-C--GG--TA-AT--A	0	0	Y	1	Bacteria(100);Proteobacteria(100);Alphaproteobacteria(100);SAR11_clade(100);Surface_1(100);Candidatus_Pelagibacter(94)	100
>HF_READ_05042752	Forward	===================	C-C-G-T-G-C-CA-G-C-A-G-C--CG-C--GG--TA-AT--A	0	0	Y	1	Bacteria(100);Bacteroidetes(100);Flavobacteriia(100);Flavobacteriales(100);Flavobacteriaceae(100);Winogradskyella(34)	100
>HF_READ_04763575	Forward	===================	C-C-G-T-G-C-CA-G-C-A-G-C--CG-C--GG--TA-AT--A	0	0	Y	1	Bacteria(100);Bacteroidetes(100);Flavobacteriia(78);Flavobacteriales(78);Cryomorphaceae(34);NS10_marine_group(16)	100
>HF_READ_05097445	Forward	===================	C-C-G-T-G-C-CA-G-C-A-G-C--CG-C--GG--TA-AT--A	0	0	Y	1	Bacteria(100);Cyanobacteria(100);Cyanobacteria(100);SubsectionI(100);FamilyI(100);Prochlorococcus(93)	100
>HF_READ_05432116	Forward	=======t===t=T======T	T-C-G-T-G-C-CA-GTC-A-G-T--CT-G--CG--GT-AT--A	1	4	N	1	Bacteria(100);Proteobacteria(100);Alphaproteobacteria(100);SAR11_clade(100);Surface_1(100);Candidatus_Pelagibacter(90)	84.38
>HF_READ_04951948	Forward	===================	C-C-G-T-G-C-CA-G-C-A-G-C--CG-C--GG--TA-AT--A	0	0	Y	1	Bacteria(100);Proteobacteria(100);Gammaproteobacteria(98);Alteromonadales(25);Alteromonadaceae(25);Maricurvus(22)	100
>HF_READ_04994294	Forward	===================	C-C-G-T-G-C-CA-G-C-A-G-C--CG-C--GG--TA-AT--A	0	0	Y	1	Bacteria(100);Proteobacteria(100);Gammaproteobacteria(95);Alteromonadales(34);Alteromonadaceae(34);Maricurvus(28)	100
>HF_READ_05411529	Forward	===================	C-C-G-T-G-C-CA-G-C-A-G-C--CG-C--GG--TA-AT--A	0	0	Y	1	Bacteria(100);Proteobacteria(100);Gammaproteobacteria(99);Alteromonadales(24);Alteromonadaceae(24);Maricurvus(20)	100
>HF_READ_05212728	Forward	===================	C-C-G-T-G-C-CA-G-C-A-G-C--CG-C--GG--TA-AT--A	0	0	Y	1	Bacteria(100);Proteobacteria(100);Gammaproteobacteria(97);Methylococcales(12);Methylococcaceae(12);Methylosoma(10)	100
>HOT_READ_85777961	Forward	===================	C-C-G-T-G-C-CA-G-C-A-G-C--CG-C--GG--TA-AT--A	0	0	Y	1	Bacteria(100);Bacteroidetes(100);Flavobacteriia(100);Flavobacteriales(100);Flavobacteriaceae(100);Leeuwenhoekiella(100)	100
>HF_READ_05609804	Forward	===================	C-C-G-T-G-C-CA-G-C-A-G-C--CG-C--GG--TA-AT--A	0	0	Y	1	Bacteria(100);Bacteroidetes(100);Flavobacteriia(77);Flavobacteriales(77);Cryomorphaceae(64);Owenweeksia(52)	100
>HF_READ_04984387	Forward	===================	C-C-G-T-G-C-CA-G-C-A-G-C--CG-C--GG--TA-AT--A	0	0	Y	1	Bacteria(100);Bacteroidetes(100);Flavobacteriia(100);Flavobacteriales(100);Flavobacteriaceae(100);NS5_marine_group(100)	100
>HF_READ_05394076	Forward	===================	T-G-G-T-G-C-CA-G-C-A-G-C--CG-C--GG--TA-AT--A	0	0	Y	1	Bacteria(100);Proteobacteria(100);Alphaproteobacteria(100);SAR11_clade(100);Surface_1(94);Candidatus_Pelagibacter(94)	100
>HF_READ_05450009	Forward	===========GA===C==	A-C-G--TG-C-CA-G-C-A-G-C--GA-C--GG--CA-AT--A	1	3	N	1	Bacteria(100);Actinobacteria(100);Acidimicrobiia(100);Acidimicrobiales(100);OM1_clade(100);Candidatus_Actinomarina(100)	87.5
>HF_READ_05515402	Forward	===================	C-C-G-T-G-C-CA-G-C-A-G-C--CG-C--GG--TA-AT--A	0	0	Y	1	Bacteria(100);Bacteroidetes(100);Flavobacteriia(100);Flavobacteriales(100);Flavobacteriaceae(100);Tamlana(31)	100
>HF_READ_04975494	Forward	===================	A-C-G-T-G-C-CA-G-C-A-G-C--CG-C--GG--TA-AT--A	0	0	Y	1	Bacteria(99);Proteobacteria(87);Betaproteobacteria(75);Burkholderiales(56);Comamonadaceae(3);Tepidimonas(2)	100
>HF_READ_04972622	Forward	===================	A-C-G-T-G-C-CA-G-C-A-G-C--CG-C--GG--TA-AT--A	0	0	Y	1	Bacteria(100);Proteobacteria(87);Betaproteobacteria(75);Burkholderiales(56);Comamonadaceae(11);Tepidimonas(5)	100
>HF_READ_05429046	Forward	===================	C-C-G-T-G-C-CA-G-C-A-G-C--CG-C--GG--TA-AT--A	0	0	Y	1	Bacteria(100);Bacteroidetes(100);Flavobacteriia(100);Flavobacteriales(100);Flavobacteriaceae(100);NS5_marine_group(100)	100
>HF_READ_05426337	Forward	===================	C-C-G-T-G-C-CA-G-C-A-G-C--CG-C--GG--TA-AT--A	0	0	Y	1	Bacteria(100);Bacteroidetes(100);Flavobacteriia(100);Flavobacteriales(100);Flavobacteriaceae(100);NS5_marine_group(100)	100
>NCBI_READ_1112309043834	Forward	==========GA=======	C-T-G-T-G-C-CA-G-C-A-G-G--AG-C--GG--TA-AT--A	0	2	N	1	Bacteria(100);Candidate_division_OD1(100);unclassified;unclassified;unclassified;unclassified	93.75
>NCBI_READ_1112493462038	Forward	===================	C-C-G-T--GC-CA-G-C-A-G-C--CG-C--GG--TA-AT--A	0	0	Y	1	Bacteria(100);Bacteroidetes(100);Flavobacteriia(100);Flavobacteriales(100);Flavobacteriaceae(100);Polaribacter(100)	100
>NCBI_READ_1112493822270	Forward	===================	C-C-G-T--GC-CA-G-C-A-G-C--CG-C--GG--TA-AT--A	0	0	Y	1	Bacteria(100);Bacteroidetes(100);Flavobacteriia(100);Flavobacteriales(100);Flavobacteriaceae(100);Polaribacter(100)	100
>NCBI_READ_1112614358315	Forward	===================	C-C-G-T--GC-CA-G-C-A-G-C--CG-C--GG--TA-AT--A	0	0	Y	1	Bacteria(100);Bacteroidetes(100);Flavobacteriia(100);Flavobacteriales(100);Flavobacteriaceae(100);Polaribacter(100)	100
>NCBI_READ_1112493675444	Forward	===================	C-C-G-T-G-C-CA-G-C-A-G-C--CG-C--GG--TA-AT--A	0	0	Y	1	Bacteria(100);Bacteroidetes(100);Flavobacteriia(100);Flavobacteriales(100);Flavobacteriaceae(99);NS4_marine_group(41)	100
>NCBI_READ_1113289187994	Forward	==========GA=======	C-T-G-T-G-C-CA-G-C-A-G-G--AG-C--GG--TA-AT--A	0	2	N	1	Bacteria(100);Candidate_division_OD1(100);unclassified;unclassified;unclassified;unclassified	93.75
>NCBI_READ_1113315653031	Forward	==========GA=======	C-T-G-T-G-C-CA-G-C-A-G-G--AG-C--GG--TA-AT--A	0	2	N	1	Bacteria(100);Candidate_division_OD1(100);unclassified;unclassified;unclassified;unclassified	93.75
>NCBI_READ_1113297590932	Forward	==========GA=======	C-T-G-T-G-C-CA-G-C-A-G-G--AG-C--GG--TA-AT--A	0	2	N	1	Bacteria(100);Candidate_division_OD1(100);unclassified;unclassified;unclassified;unclassified	93.75
>NCBI_READ_1113297637742	Forward	==========GA=======	C-T-G-T-G-C-CA-G-C-A-G-G--AG-C--GG--TA-AT--A	0	2	N	1	Bacteria(100);Candidate_division_OD1(100);unclassified;unclassified;unclassified;unclassified	93.75
>NCBI_READ_1113289204573	Forward	===========A=======	T-C-G-T-G-C-CA-G-C-A-G-C--AG-C--GG--TA-AT--A	0	1	Y	1	Bacteria(100);Candidate_division_OD1(88);unclassified;unclassified;unclassified;unclassified	96.88
>NCBI_READ_1112290489217	Forward	==========GA=======	T-C-G-T-G-C-CA-G-C-A-G-G--AG-C--GG--TA-AT--A	0	2	N	1	Bacteria(100);Candidate_division_OD1(77);unclassified;unclassified;unclassified;unclassified	93.75
>NCBI_READ_1112533207659	Forward	===================	C-C-G-T-G-C-CA-G-C-A-G-C--CG-C--GG--TA-AT--A	0	0	Y	1	Bacteria(100);Bacteroidetes(100);Flavobacteriia(100);Flavobacteriales(100);Flavobacteriaceae(100);Polaribacter(99)	100
>NCBI_READ_1112119006067	Forward	===================	C-C-G-T--GC-CA-G-C-A-G-C--CG-C--GG--TA-AT--A	0	0	Y	1	Bacteria(100);Bacteroidetes(100);Flavobacteriia(100);Flavobacteriales(100);Flavobacteriaceae(100);Polaribacter(100)	100
>NCBI_READ_1112493978709	Forward	===================	C-C-G-T--GC-CA-G-C-A-G-C--CG-C--GG--TA-AT--A	0	0	Y	1	Bacteria(100);Bacteroidetes(100);Flavobacteriia(100);Flavobacteriales(100);Flavobacteriaceae(100);Polaribacter(100)	100
>NCBI_READ_1112493713570	Forward	===================	C-C-G-T--GC-CA-G-C-A-G-C--CG-C--GG--TA-AT--A	0	0	Y	1	Bacteria(100);Bacteroidetes(100);Flavobacteriia(100);Flavobacteriales(100);Flavobacteriaceae(100);Polaribacter(100)	100
>NCBI_READ_1112532406341	Forward	===================	C-C-G-T--GC-CA-G-C-A-G-C--CG-C--GG--TA-AT--A	0	0	Y	1	Bacteria(100);Bacteroidetes(100);Flavobacteriia(100);Flavobacteriales(100);Flavobacteriaceae(100);Polaribacter(100)	100
>NCBI_READ_1112532272309	Forward	===================	C-C-G-T-G-C-CA-G-C-A-G-C--CG-C--GG--TA-AT--A	0	0	Y	1	Bacteria(100);Bacteroidetes(100);Flavobacteriia(100);Flavobacteriales(100);Flavobacteriaceae(100);Polaribacter(100)	100
>NCBI_READ_1112493596717	Forward	===================	C-C-G-T--GC-CA-G-C-A-G-C--CG-C--GG--TA-AT--A	0	0	Y	1	Bacteria(100);Bacteroidetes(100);Flavobacteriia(100);Flavobacteriales(100);Flavobacteriaceae(100);Polaribacter(100)	100
>NCBI_READ_1112290494205	Forward	===================	C-C-G-T--GC-CA-G-C-A-G-C--CG-C--GG--TA-AT--A	0	0	Y	1	Bacteria(100);Bacteroidetes(100);Flavobacteriia(100);Flavobacteriales(100);Flavobacteriaceae(100);Polaribacter(100)	100
>NCBI_READ_1112493878990	Forward	===================	C-C-G-T-G-C-CA-G-C-A-G-C--CG-C--GG--TA-AT--A	0	0	Y	1	Bacteria(100);Bacteroidetes(100);Flavobacteriia(100);Flavobacteriales(100);Flavobacteriaceae(100);Polaribacter(100)	100
>NCBI_READ_1112494181460	Forward	===================	C-C-G-T-G-C-CA-G-C-A-G-C--CG-C--GG--TA-AT--A	0	0	Y	1	Bacteria(100);Bacteroidetes(100);Flavobacteriia(100);Flavobacteriales(100);Flavobacteriaceae(100);Polaribacter(100)	100
>NCBI_READ_1112494122686	Forward	===================	C-C-G-T-G-C-CA-G-C-A-G-C--CG-C--GG--TA-AT--A	0	0	Y	1	Bacteria(100);Bacteroidetes(100);Flavobacteriia(100);Flavobacteriales(100);Flavobacteriaceae(100);Polaribacter(100)	100
>NCBI_READ_1112493912435	Forward	===================	C-C-G-T-G-C-CA-G-C-A-G-C--CG-C--GG--TA-AT--A	0	0	Y	1	Bacteria(100);Bacteroidetes(100);Flavobacteriia(100);Flavobacteriales(100);Flavobacteriaceae(100);Polaribacter(100)	100
>NCBI_READ_1112493690042	Forward	===================	C-C-G-T-G-C-CA-G-C-A-G-C--CG-C--GG--TA-AT--A	0	0	Y	1	Bacteria(100);Bacteroidetes(100);Flavobacteriia(100);Flavobacteriales(100);Flavobacteriaceae(100);Polaribacter(100)	100
>NCBI_READ_1112749212596	Forward	===================	C-C-G-T-G-C-CA-G-C-A-G-C--CG-C--GG--TA-AT--A	0	0	Y	1	Bacteria(100);Bacteroidetes(100);Flavobacteriia(100);Flavobacteriales(100);Flavobacteriaceae(100);Polaribacter(100)	100
>NCBI_READ_1112493890490	Forward	===================	C-C-G-T--GC-CA-G-C-A-G-C--CG-C--GG--TA-AT--A	0	0	Y	1	Bacteria(100);Bacteroidetes(100);Flavobacteriia(100);Flavobacteriales(100);Flavobacteriaceae(100);Polaribacter(100)	100
>NCBI_READ_1112493555083	Forward	===================	C-C-G-T-G-C-CA-G-C-A-G-C--CG-C--GG--TA-AT--A	0	0	Y	1	Bacteria(100);Bacteroidetes(100);Flavobacteriia(100);Flavobacteriales(100);Flavobacteriaceae(100);Polaribacter(100)	100
>NCBI_READ_1112788341528	Forward	C==================	C-C-C-T--GC-CA-G-C-A-G-C--CG-C--GG--TA-AT--A	0	1	Y	1	Bacteria(100);Bacteroidetes(100);Flavobacteriia(100);Flavobacteriales(100);Flavobacteriaceae(100);Polaribacter(96)	96.88
>NCBI_READ_1113298266651	Forward	===================	C-C-G-T-G-C-CA-G-C-A-G-C--CG-C--GG--TA-AT--A	0	0	Y	1	Bacteria(100);Bacteroidetes(100);Flavobacteriia(100);Flavobacteriales(100);Flavobacteriaceae(100);Cellulophaga(59)	100
>NCBI_READ_1112493583490	Forward	===================	C-C-G-T--GC-CA-G-C-A-G-C--CG-C--GG--TA-AT--A	0	0	Y	1	Bacteria(100);Bacteroidetes(100);Flavobacteriia(100);Flavobacteriales(100);Flavobacteriaceae(100);Polaribacter(100)	100
>NCBI_READ_1112493716448	Forward	===================	C-C-G-T--GC-CA-G-C-A-G-C--CG-C--GG--TA-AT--A	0	0	Y	1	Bacteria(100);Bacteroidetes(100);Flavobacteriia(100);Flavobacteriales(100);Flavobacteriaceae(100);Polaribacter(100)	100
>NCBI_READ_1112290403395	Forward	===================	C-C-G-T--GC-CA-G-C-A-G-C--CG-C--GG--TA-AT--A	0	0	Y	1	Bacteria(100);Bacteroidetes(100);Flavobacteriia(100);Flavobacteriales(100);Flavobacteriaceae(100);Polaribacter(100)	100
>NCBI_READ_1112290446344	Forward	===================	C-C-G-T-G-C-CA-G-C-A-G-C--CG-C--GG--TA-AT--A	0	0	Y	1	Bacteria(100);Bacteroidetes(100);Flavobacteriia(100);Flavobacteriales(100);Flavobacteriaceae(100);Polaribacter(100)	100
>NCBI_READ_1112533165501	Forward	===================	C-C-G-T--GC-CA-G-C-A-G-C--CG-C--GG--TA-AT--A	0	0	Y	1	Bacteria(100);Bacteroidetes(100);Flavobacteriia(100);Flavobacteriales(100);Flavobacteriaceae(100);Polaribacter(100)	100
>NCBI_READ_1112777391594	Forward	===================	C-C-G-T-G-C-CA-G-C-A-G-C--CG-C--GG--TA-AT--A	0	0	Y	1	Bacteria(100);Bacteroidetes(100);Flavobacteriia(100);Flavobacteriales(100);Flavobacteriaceae(100);NS4_marine_group(47)	100
>NCBI_READ_1113101595541	Forward	===================	C-C-G-T-G-C-CA-G-C-A-G-C--CG-C--GG--TA-AT--A	0	0	Y	1	Bacteria(100);Bacteroidetes(100);Flavobacteriia(100);Flavobacteriales(100);Flavobacteriaceae(100);Cellulophaga(33)	100
>NCBI_READ_1112290447920	Forward	===================	C-C-G-T-G-C-CA-G-C-A-G-C--CG-C--GG--TA-AT--A	0	0	Y	1	Bacteria(100);Bacteroidetes(100);Flavobacteriia(100);Flavobacteriales(100);Flavobacteriaceae(100);Tamlana(7)	100
>NCBI_READ_1112777411885	Forward	===================	C-C-G-T-G-C-CA-G-C-A-G-C--CG-C--GG--TA-AT--A	0	0	Y	1	Bacteria(100);Bacteroidetes(100);Flavobacteriia(100);Flavobacteriales(100);Flavobacteriaceae(94);Olleya(8)	100
>NCBI_READ_1112788364187	Forward	===================	C-C-G-T-G-C-CA-G-C-A-G-C--CG-C--GG--TA-AT--A	0	0	Y	1	Bacteria(100);Bacteroidetes(100);Flavobacteriia(100);Flavobacteriales(100);Flavobacteriaceae(74);Tamlana(7)	100
>NCBI_READ_1112533137587	Forward	===================	C-C-G-T-G-C-CA-G-C-A-G-C--CG-C--GG--TA-AT--A	0	0	Y	1	Bacteria(100);Bacteroidetes(100);Flavobacteriia(100);Flavobacteriales(100);Flavobacteriaceae(97);Olleya(6)	100
>NCBI_READ_1112614300355	Forward	===================	C-C-G-T-G-C-CA-G-C-A-G-C--CG-C--GG--TA-AT--A	0	0	Y	1	Bacteria(100);Bacteroidetes(100);Flavobacteriia(100);Flavobacteriales(100);Flavobacteriaceae(84);Aquimarina(46)	100
>NCBI_READ_1112533137575	Forward	===================	C-C-G-T-G-C-CA-G-C-A-G-C--CG-C--GG--TA-AT--A	0	0	Y	1	Bacteria(100);Bacteroidetes(100);Flavobacteriia(100);Flavobacteriales(100);Flavobacteriaceae(79);Aquimarina(26)	100
>NCBI_READ_1112493516894	Forward	===================	C-C-G-T-G-C-CA-G-C-A-G-C--CG-C--GG--TA-AT--A	0	0	Y	1	Bacteria(100);Bacteroidetes(100);Flavobacteriia(100);Flavobacteriales(100);Flavobacteriaceae(100);Polaribacter(100)	100
>NCBI_READ_1113297616987	Forward	=======A====T======	A-C-G-T-G-C-CA-G-A-A-G-C--CT-C--GG--TA-AT--G	0	2	N	1	Bacteria(97);Actinobacteria(30);Actinobacteria(30);Propionibacteriales(11);Propionibacteriaceae(11);Micropruina(8)	93.75
>NCBI_READ_1112494212761	Forward	==================T	C-C-G-T-G-C-CA-G-C-A-G-C--CG-C--GG--T--AT--A	1	1	N	1	Bacteria(100);Bacteroidetes(100);Flavobacteriia(100);Flavobacteriales(100);Flavobacteriaceae(100);Polaribacter(97)	93.75
>NCBI_READ_1112493576901	Forward	===d===========TA=T	--C-G-T-G---CA-G-C-A-G-C--CG-C---G--TA-AT--A	3	4	N	1	Bacteria(100);Bacteroidetes(100);Flavobacteriia(100);Flavobacteriales(100);Flavobacteriaceae(100);Polaribacter(76)	78.12
>NCBI_READ_1112493700378	Forward	===================	C-C-G-T-G-C-CA-G-C-A-G-C--CG-C--GG--TA-AT--A	0	0	Y	1	Bacteria(100);Bacteroidetes(100);Flavobacteriia(100);Flavobacteriales(100);Flavobacteriaceae(100);Olleya(61)	100
>NCBI_READ_1112290366727	Forward	=========A=========	C-C-G-T-G-C-CA-G-C-A-A-C--CG-C--GG--TA-AT--A	0	1	Y	1	Bacteria(100);Bacteroidetes(100);Flavobacteriia(100);Flavobacteriales(100);Flavobacteriaceae(100);Polaribacter(50)	96.88
>NCBI_READ_1112777402526	Forward	===================	C-C-G-T-G-C-CA-G-C-A-G-C--CG-C--GG--TA-AT--A	0	0	Y	1	Bacteria(100);Bacteroidetes(100);Flavobacteriia(100);Flavobacteriales(100);Flavobacteriaceae(100);Polaribacter(47)	100
>NCBI_READ_1112290358623	Forward	===================	C-C-G-T-G-C-CA-G-C-A-G-C--CG-C--GG--TA-AT--A	0	0	Y	1	Bacteria(100);Bacteroidetes(100);Flavobacteriia(100);Flavobacteriales(100);Flavobacteriaceae(96);Tamlana(27)	100
>NCBI_READ_1112290501866	Forward	===================	C-C-G-T-G-C-CA-G-C-A-G-C--CG-C--GG--TA-AT--A	0	0	Y	1	Bacteria(100);Bacteroidetes(100);Flavobacteriia(100);Flavobacteriales(100);Flavobacteriaceae(100);NS5_marine_group(91)	100
>NCBI_READ_1112777373877	Forward	===================	C-C-G-T-G-C-CA-G-C-A-G-C--CG-C--GG--TA-AT--A	0	0	Y	1	Bacteria(100);Bacteroidetes(100);Flavobacteriia(100);Flavobacteriales(100);Flavobacteriaceae(100);Polaribacter(100)	100
>NCBI_READ_1112637373739	Forward	=================T=	T-C-G-T-G-C-CA-G-C-A-G-C--CG-C--GG--TT-AT--A	1	1	N	1	Bacteria(100);Bacteroidetes(100);Flavobacteriia(100);Flavobacteriales(100);Flavobacteriaceae(100);Polaribacter(89)	93.75
>NCBI_READ_1112637410265	Forward	===================	C-C-G-T--GC-CA-G-C-A-G-C--CG-C--GG--TA-AT--A	0	0	Y	1	Bacteria(100);Bacteroidetes(100);Flavobacteriia(100);Flavobacteriales(100);Flavobacteriaceae(100);Polaribacter(100)	100
>NCBI_READ_1112290513590	Forward	===================	C-C-G-T-G-C-CA-G-C-A-G-C--CG-C--GG--TA-AT--A	0	0	Y	1	Bacteria(100);Bacteroidetes(100);Flavobacteriia(100);Flavobacteriales(100);Flavobacteriaceae(100);Polaribacter(97)	100
>NCBI_READ_1112290413564	Forward	===================	C-C-G-T-G-C-CA-G-C-A-G-C--CG-C--GG--TA-AT--A	0	0	Y	1	Bacteria(100);Bacteroidetes(100);Flavobacteriia(100);Flavobacteriales(100);Flavobacteriaceae(100);Polaribacter(96)	100
>NCBI_READ_1112788452759	Forward	===================	C-C-G-T--GC-CA-G-C-A-G-C--CG-C--GG--TA-AT--A	0	0	Y	1	Bacteria(100);Bacteroidetes(100);Flavobacteriia(100);Flavobacteriales(100);Flavobacteriaceae(100);Polaribacter(100)	100
>NCBI_READ_1113212331396	Forward	===================	A-C-G-T-G-C-CA-G-C-A-G-C--CG-C--GG--TA-AT--A	0	0	Y	1	Bacteria(100);Actinobacteria(96);Actinobacteria(95);Micrococcales(82);Microbacteriaceae(77);Candidatus_Planktoluna(42)	100
>NCBI_READ_1112493845500	Forward	===============TA=T	C-C-G-T-G-C-CA-G-C-A-G-C--CG-C---G--TA-AT--A	3	3	N	1	Bacteria(100);Bacteroidetes(100);Flavobacteriia(100);Flavobacteriales(100);Flavobacteriaceae(100);Polaribacter(99)	81.25
>NCBI_READ_1113235642436	Forward	..=========A=======	........G-C-CA-G-C-A-G-C--AG-C--GG--TA-AT--A	0	3	N	0.894737	Bacteria(100);Candidate_division_OD1(49);unclassified;unclassified;unclassified;unclassified	87.34
>NCBI_READ_1112679294817	Forward	===================	T-C-G-T-G-C-CA-G-C-A-G-C--CG-C--GG--TA-AT--T	0	0	Y	1	Bacteria(100);Proteobacteria(100);Alphaproteobacteria(100);SAR11_clade(100);Surface_1(86);Candidatus_Pelagibacter(84)	100
>JGI_AMD_UBA_IRNMTN_READ_1569746099	Forward	===================	C-T-G-T-G-C-CA-G-C-A-G-C--CG-C--GG--TA-AG--A	0	0	Y	1	Bacteria(100);Nitrospirae(100);Nitrospira(100);Nitrospirales(100);Nitrospiraceae(100);Leptospirillum(100)	100
>JGI_AMD_UBA_IRNMTN_READ_1569741468	Forward	===================	C-T-G-T-G-C-CA-G-C-A-G-C--CG-C--GG--TA-AG--A	0	0	Y	1	Bacteria(100);Nitrospirae(100);Nitrospira(100);Nitrospirales(100);Nitrospiraceae(100);Leptospirillum(100)	100
>JGI_AMD_5WAY_IRNMTN_READ_1540885005	Forward	===================	C-T-G-T-G-C-CA-G-C-A-G-C--CG-C--GG--TA-AG--A	0	0	Y	1	Bacteria(100);Nitrospirae(100);Nitrospira(100);Nitrospirales(100);Nitrospiraceae(100);Leptospirillum(100)	100
>JGI_AMD_UBA_IRNMTN_READ_1569826633	Forward	===================	C-T-G-T-G-C-CA-G-C-A-G-C--CG-C--GG--TA-AG--A	0	0	Y	1	Bacteria(100);Nitrospirae(100);Nitrospira(100);Nitrospirales(100);Nitrospiraceae(100);Leptospirillum(100)	100
>JGI_AMD_5WAY_IRNMTN_READ_1704681739	Forward	===================	C-T-G-T-G-C-CA-G-C-A-G-C--CG-C--GG--TA-AG--A	0	0	Y	1	Bacteria(100);Nitrospirae(100);Nitrospira(100);Nitrospirales(100);Nitrospiraceae(100);Leptospirillum(100)	100
>JGI_AMD_5WAY_IRNMTN_READ_1540951132	Forward	===================	C-T-G-T-G-C-CA-G-C-A-G-C--CG-C--GG--TA-AG--A	0	0	Y	1	Bacteria(100);Nitrospirae(100);Nitrospira(100);Nitrospirales(100);Nitrospiraceae(100);Leptospirillum(100)	100
>JGI_AMD_UBA_IRNMTN_READ_1569310483	Forward	===================	C-T-G-T-G-C-CA-G-C-A-G-C--CG-C--GG--TA-AG--A	0	0	Y	1	Bacteria(100);Nitrospirae(100);Nitrospira(100);Nitrospirales(100);Nitrospiraceae(100);Leptospirillum(100)	100
>JGI_AMD_UBA_IRNMTN_READ_1569685512	Forward	===================	C-T-G-T-G-C-CA-G-C-A-G-C--CG-C--GG--TA-AG--A	0	0	Y	1	Bacteria(100);Nitrospirae(100);Nitrospira(100);Nitrospirales(100);Nitrospiraceae(100);Leptospirillum(100)	100
>JGI_AMD_5WAY_IRNMTN_READ_1540935726	Forward	===================	C-T-G-T-G-C-CA-G-C-A-G-C--CG-C--GG--TA-AG--A	0	0	Y	1	Bacteria(100);Nitrospirae(100);Nitrospira(100);Nitrospirales(100);Nitrospiraceae(100);Leptospirillum(100)	100
>JGI_AMD_UBA_IRNMTN_READ_1569816767	Forward	===================	C-T-G-T-G-C-CA-G-C-A-G-C--CG-C--GG--TA-AG--A	0	0	Y	1	Bacteria(100);Nitrospirae(99);Nitrospira(99);Nitrospirales(99);Nitrospiraceae(99);Leptospirillum(99)	100
>JGI_AMD_5WAY_IRNMTN_READ_1540745828	Forward	===================	A-C-G-T-G-C-CA-G-C-A-G-C--CG-C--GG--TA-AT--A	0	0	Y	1	Bacteria(100);Firmicutes(100);Bacilli(100);Bacillales(100);Paenibacillaceae(97);Saccharibacillus(45)	100
>JGI_AMD_5WAY_IRNMTN_READ_1540749099	Forward	=========T=========	A-C-G-T-G-C-CA-G-C-A-T-C--CG-C--GG--TA-AT--A	0	1	Y	1	Bacteria(100);Firmicutes(100);Bacilli(100);Bacillales(100);Paenibacillaceae(78);Saccharibacillus(75)	96.88
>JGI_AMD_UBA_IRNMTN_READ_1569757474	Forward	===================	C-T-G-T-G-C-CA-G-C-A-G-C--CG-C--GG--TA-AG--A	0	0	Y	1	Bacteria(100);Nitrospirae(100);Nitrospira(100);Nitrospirales(100);Nitrospiraceae(100);Leptospirillum(100)	100
>JGI_AMD_5WAY_IRNMTN_READ_1540745950	Forward	===G===============	A-C-G-T-G-G-CA-G-C-A-G-C--CG-C--GG--TA-AT--A	0	1	Y	1	Bacteria(100);Firmicutes(99);Bacilli(99);Bacillales(97);Paenibacillaceae(65);Saccharibacillus(44)	96.88
>JGI_AMD_5WAY_IRNMTN_READ_1540749055	Forward	========T==========	A-C-G-T-G-C-CA-G-C-T-G-C--CG-C--GG--TA-AT--A	0	1	Y	1	Bacteria(100);Firmicutes(100);Bacilli(100);Bacillales(100);Paenibacillaceae(86);Saccharibacillus(56)	96.88
>JGI_AMD_UBA_IRNMTN_READ_1569730906	Forward	===================	C-T-G-T-G-C-CA-G-C-A-G-C--CG-C--GG--TA-AG--A	0	0	Y	1	Bacteria(100);Nitrospirae(100);Nitrospira(100);Nitrospirales(100);Nitrospiraceae(100);Leptospirillum(100)	100
>JGI_AMD_UBA_IRNMTN_READ_1569675770	Forward	===================	C-T-G-T-G-C-CA-G-C-A-G-C--CG-C--GG--TA-AG--A	0	0	Y	1	Bacteria(100);Nitrospirae(100);Nitrospira(100);Nitrospirales(100);Nitrospiraceae(100);Leptospirillum(100)	100
>JGI_AMD_UBA_IRNMTN_READ_1569822468	Forward	===================	C-T-G-T-G-C-CA-G-C-A-G-C--CG-C--GG--TA-AG--A	0	0	Y	1	Bacteria(100);Nitrospirae(100);Nitrospira(100);Nitrospirales(100);Nitrospiraceae(100);Leptospirillum(100)	100
>JGI_AMD_5WAY_IRNMTN_READ_1540906258	Forward	===================	C-T-G-T-G-C-CA-G-C-A-G-C--CG-C--GG--TA-AG--A	0	0	Y	1	Bacteria(100);Nitrospirae(100);Nitrospira(100);Nitrospirales(100);Nitrospiraceae(100);Leptospirillum(100)	100
>JGI_AMD_UBA_IRNMTN_READ_1569711025	Forward	===================	C-T-G-T-G-C-CA-G-C-A-G-C--CG-C--GG--TA-AG--A	0	0	Y	1	Bacteria(100);Nitrospirae(100);Nitrospira(100);Nitrospirales(100);Nitrospiraceae(100);Leptospirillum(100)	100
>JGI_AMD_UBA_IRNMTN_READ_1569730519	Forward	===================	C-T-G-T-G-C-CA-G-C-A-G-C--CG-C--GG--TA-AG--A	0	0	Y	1	Bacteria(100);Nitrospirae(100);Nitrospira(100);Nitrospirales(100);Nitrospiraceae(100);Leptospirillum(100)	100
>JGI_AMD_UBA_IRNMTN_READ_1569689954	Forward	===================	C-T-G-T-G-C-CA-G-C-A-G-C--CG-C--GG--TA-AG--A	0	0	Y	1	Bacteria(100);Nitrospirae(100);Nitrospira(100);Nitrospirales(100);Nitrospiraceae(100);Leptospirillum(100)	100
>JGI_AMD_UBA_IRNMTN_READ_1569735717	Forward	===================	C-T-G-T-G-C-CA-G-C-A-G-C--CG-C--GG--TA-AG--A	0	0	Y	1	Bacteria(100);Nitrospirae(100);Nitrospira(100);Nitrospirales(100);Nitrospiraceae(100);Leptospirillum(100)	100
>JGI_AMD_5WAY_IRNMTN_READ_1541009606	Forward	===================	C-T-G-T-G-C-CA-G-C-A-G-C--CG-C--GG--TA-AG--A	0	0	Y	1	Bacteria(100);Nitrospirae(100);Nitrospira(100);Nitrospirales(100);Nitrospiraceae(100);Leptospirillum(100)	100
>JGI_AMD_5WAY_IRNMTN_READ_1704638968	Forward	===================	C-T-G-T-G-C-CA-G-C-A-G-C--CG-C--GG--TA-AG--A	0	0	Y	1	Bacteria(100);Nitrospirae(100);Nitrospira(100);Nitrospirales(100);Nitrospiraceae(100);Leptospirillum(100)	100
>JGI_AMD_5WAY_IRNMTN_READ_1704691814	Forward	===================	C-T-G-T-G-C-CA-G-C-A-G-C--CG-C--GG--TA-AG--A	0	0	Y	1	Bacteria(100);Nitrospirae(100);Nitrospira(100);Nitrospirales(100);Nitrospiraceae(100);Leptospirillum(100)	100
>JGI_AMD_5WAY_IRNMTN_READ_1704676736	Forward	===================	C-T-G-T-G-C-CA-G-C-A-G-C--CG-C--GG--TA-AG--A	0	0	Y	1	Bacteria(100);Nitrospirae(100);Nitrospira(100);Nitrospirales(100);Nitrospiraceae(100);Leptospirillum(100)	100
>JGI_AMD_5WAY_IRNMTN_READ_1540891906	Forward	===================	C-T-G-T-G-C-CA-G-C-A-G-C--CG-C--GG--TA-AG--A	0	0	Y	1	Bacteria(100);Nitrospirae(99);Nitrospira(99);Nitrospirales(99);Nitrospiraceae(99);Leptospirillum(99)	100
>JGI_AMD_5WAY_IRNMTN_READ_1704696567	Forward	===================	C-T-G-T-G-C-CA-G-C-A-G-C--CG-C--GG--TA-AG--A	0	0	Y	1	Bacteria(100);Nitrospirae(100);Nitrospira(100);Nitrospirales(100);Nitrospiraceae(100);Leptospirillum(100)	100
>JGI_AMD_5WAY_IRNMTN_READ_1540745704	Forward	===A===============	A-C-G-T-G-A-CA-G-C-A-G-C--CG-C--GG--TA-AT--A	0	1	Y	1	Bacteria(100);Firmicutes(100);Bacilli(100);Bacillales(98);Paenibacillaceae(57);Saccharibacillus(55)	96.88
>GUTLS_WRM_ELBA_READ_1433509753	Forward	===G===============	C-C-G-T-G-G-CA-G-C-A-G-C--CG-C--GG--TA-AT--A	0	1	Y	1	Bacteria(100);Proteobacteria(100);Gammaproteobacteria(100);Gammaproteobacteria_Incertae_Sedis(100);Unknown_Family(100);Arenicella(100)	96.88
>GUTLS_WRM_ELBA_READ_1433815160	Forward	===================	C-C-G-T-G-C-CA-G-C-A-G-C--CG-C--GG--TA-AT--A	0	0	Y	1	Bacteria(100);Proteobacteria(100);Gammaproteobacteria(100);BD7-8_marine_group(100);unclassified;unclassified	100
>GUTLS_WRM_ELBA_READ_1433538678	Forward	===================	C-C-G-T-G-C-CA-G-C-A-G-C--CG-C--GG--TA-AT--A	0	0	Y	1	Bacteria(100);Proteobacteria(100);Deltaproteobacteria(100);Desulfobacterales(100);Desulfobacteraceae(100);Sva0081_sediment_group(100)	100
>GUTLS_WRM_ELBA_READ_1433679172	Forward	===================	C-C-G-T-G-C-CA-G-C-A-G-C--CG-C--GG--TA-AT--A	0	0	Y	1	Bacteria(100);Proteobacteria(100);Deltaproteobacteria(100);Desulfobacterales(100);Desulfobacteraceae(100);Sva0081_sediment_group(100)	100
>GUTLS_WRM_ELBA_READ_1434031131	Forward	===================	C-C-G-T-G-C-CA-G-C-A-G-C--CG-C--GG--TA-AT--A	0	0	Y	1	Bacteria(100);Proteobacteria(100);Deltaproteobacteria(100);Desulfobacterales(100);Desulfobacteraceae(100);Sva0081_sediment_group(100)	100
>GUTLS_WRM_ELBA_READ_1434087615	Forward	===================	C-C-G-T-G-C-CA-G-C-A-G-C--CG-C--GG--TA-AT--A	0	0	Y	1	Bacteria(100);Proteobacteria(100);Gammaproteobacteria(100);Enterobacteriales(100);Enterobacteriaceae(100);Escherichia-Shigella(100)	100
>GUTLS_WRM_ELBA_READ_1433927294	Forward	===================	C-C-G-T-G-C-CA-G-C-A-G-C--CG-C--GG--TA-AT--A	0	0	Y	1	Bacteria(100);Proteobacteria(100);Deltaproteobacteria(100);Desulfobacterales(100);Desulfobacteraceae(100);Sva0081_sediment_group(100)	100
>GUTLS_WRM_ELBA_READ_1432857039	Forward	===================	C-C-G-T-G-C-CA-G-C-A-G-C--CG-C--GG--TA-AT--A	0	0	Y	1	Bacteria(100);Proteobacteria(100);Gammaproteobacteria(100);Gammaproteobacteria_Incertae_Sedis(100);Unknown_Family(100);Arenicella(100)	100
>GUTLS_WRM_ELBA_READ_1433839982	Forward	===================	C-C-G-T-G-C-CA-G-C-A-G-C--CG-C--GG--TA-AT--A	0	0	Y	1	Bacteria(100);Proteobacteria(100);Gammaproteobacteria(100);BD7-8_marine_group(100);unclassified;unclassified	100
>GUTLS_WRM_ELBA_READ_1433668121	Forward	===================	C-C-G-T-G-C-CA-G-C-A-G-C--CG-C--GG--TA-AT--A	0	0	Y	1	Bacteria(100);Proteobacteria(100);Deltaproteobacteria(100);Desulfobacterales(100);Desulfobacteraceae(100);Sva0081_sediment_group(100)	100
>GUTLS_WRM_ELBA_READ_1433726481	Forward	===================	C-C-G-T-G-C-CA-G-C-A-G-C--CG-C--GG--TA-AT--A	0	0	Y	1	Bacteria(100);Proteobacteria(100);Deltaproteobacteria(100);Desulfobacterales(100);Desulfobacteraceae(100);Sva0081_sediment_group(100)	100
>GUTLS_WRM_ELBA_READ_1434089772	Forward	==A======cC=========	C-C-G-T-A-C-CA-G-C-ACC-C--CG-C--GG--TA-AT--A	0	3	N	1	Bacteria(100);Proteobacteria(100);Deltaproteobacteria(100);Desulfobacterales(100);Desulfobacteraceae(100);Sva0081_sediment_group(50)	90.62
>GUTLS_WRM_ELBA_READ_1433717441	Forward	================GT=	C-C-G-T-G-C-CA-G-C-A-G-C--CG-CG-GG--TA-AT--A	2	2	N	1	Bacteria(100);Proteobacteria(100);Deltaproteobacteria(100);Desulfobacterales(100);Desulfobacteraceae(100);Sva0081_sediment_group(65)	87.5
>HF_READ_05277517	Forward	===================	C-T-G-T-G-C-CA-G-C-A-G-C--CG-C--GG--TA-AT--A	0	0	Y	1	Bacteria(100);Proteobacteria(99);Deltaproteobacteria(99);Myxococcales(93);VHS-B3-70(70);unclassified	100
>HF_READ_04973488	Forward	===================	C-T-G-T-G-C-CA-G-C-A-G-C--CG-C--GG--TA-AT--A	0	0	Y	1	Bacteria(100);Proteobacteria(100);Deltaproteobacteria(99);Myxococcales(50);Cystobacteraceae(22);Stigmatella(22)	100
>HF_READ_05325303	Forward	===================	A-C-G-T-G-C-CA-G-C-A-G-C--CG-C--GG--TA-AC--A	0	0	Y	1	Bacteria(100);Actinobacteria(100);Acidimicrobiia(100);Acidimicrobiales(100);Sva0996_marine_group(100);unclassified	100
>HF_READ_04990546	Forward	==========d========	--C-G-T-G-C-CA-G-C-A-G----CG-C--GG--TA-AT--A	0	1	Y	1	Bacteria(100);Cyanobacteria(100);Cyanobacteria(100);SubsectionI(100);FamilyI(100);Prochlorococcus(100)	96.88
>HF_READ_05021742	Forward	===================	C-C-G-T-G-C-CA-G-C-A-G-C--CG-C--GG--TA-AT--A	0	0	Y	1	Bacteria(100);Cyanobacteria(100);Cyanobacteria(100);SubsectionI(100);FamilyI(100);Prochlorococcus(100)	100
>HF_READ_04949191	Forward	===================	C-C-G-T-G-C-CA-G-C-A-G-C--CG-C--GG--TA-AT--A	0	0	Y	1	Bacteria(100);Cyanobacteria(100);Cyanobacteria(100);SubsectionI(100);FamilyI(100);Prochlorococcus(100)	100
>HF_READ_04927379	Forward	===================	C-C-G-T-G-C-CA-G-C-A-G-C--CG-C--GG--TA-AT--A	0	0	Y	1	Bacteria(100);Cyanobacteria(100);Cyanobacteria(100);SubsectionI(100);FamilyI(100);Prochlorococcus(100)	100
>HF_READ_05041278	Forward	===================	C-C-G-T-G-C-CA-G-C-A-G-C--CG-C--GG--TA-AT--A	0	0	Y	1	Bacteria(100);Cyanobacteria(100);Cyanobacteria(100);SubsectionI(100);FamilyI(100);Prochlorococcus(100)	100
>HF_READ_05521385	Forward	===================	C-C-G-T-G-C-CA-G-C-A-G-C--CG-C--GG--TA-AT--A	0	0	Y	1	Bacteria(100);Cyanobacteria(100);Cyanobacteria(100);SubsectionI(100);FamilyI(100);Prochlorococcus(100)	100
>HF_READ_04914377	Forward	===================	C-C-G-T-G-C-CA-G-C-A-G-C--CG-C--GG--TA-AT--A	0	0	Y	1	Bacteria(100);Cyanobacteria(100);Cyanobacteria(100);SubsectionI(100);FamilyI(100);Prochlorococcus(100)	100
>HF_READ_04965750	Forward	===================	C-C-G-T-G-C-CA-G-C-A-G-C--CG-C--GG--TA-AT--A	0	0	Y	1	Bacteria(100);Cyanobacteria(100);Cyanobacteria(100);SubsectionI(100);FamilyI(100);Prochlorococcus(100)	100
>HF_READ_05549780	Forward	===================	C-C-G-T-G-C-CA-G-C-A-G-C--CG-C--GG--TA-AT--A	0	0	Y	1	Bacteria(100);Cyanobacteria(100);Cyanobacteria(100);SubsectionI(100);FamilyI(100);Prochlorococcus(100)	100
>HF_READ_05174466	Forward	=============c======	C-C-G-T-G-C-CA-G-C-A-G-C--CGCC--GG--TA-AT--A	0	1	Y	1	Bacteria(100);Cyanobacteria(100);Cyanobacteria(100);SubsectionI(100);FamilyI(100);Prochlorococcus(100)	96.88
>HF_READ_05440051	Forward	=============c======	C-C-G-T-G-C-CA-G-C-A-G-C--CGCC--GG--TA-AT--A	0	1	Y	1	Bacteria(100);Cyanobacteria(100);Cyanobacteria(100);SubsectionI(100);FamilyI(100);Prochlorococcus(100)	96.88
>HF_READ_04952858	Forward	===========g==TAA==.	C-C-G-T-G-C-CA-G-C-A-G----CG-C---G--TA-AT--A	2	5	N	0.947368	Bacteria(100);Cyanobacteria(100);Cyanobacteria(100);SubsectionI(100);FamilyI(100);Prochlorococcus(100)	76.48
>HF_READ_04914909	Forward	===================	C-C-G-T-G-C-CA-G-C-A-G-C--CG-C--GG--TA-AT--A	0	0	Y	1	Bacteria(100);Cyanobacteria(100);Cyanobacteria(100);SubsectionI(100);FamilyI(100);Prochlorococcus(100)	100
>HF_READ_05016075	Forward	===================	C-C-G-T-G-C-CA-G-C-A-G-C--CG-C--GG--TA-AT--A	0	0	Y	1	Bacteria(100);Cyanobacteria(100);Cyanobacteria(100);SubsectionI(100);FamilyI(100);Prochlorococcus(100)	100
>HF_READ_05057849	Forward	===================	C-C-G-T-G-C-CA-G-C-A-G-C--CG-C--GG--TA-AT--A	0	0	Y	1	Bacteria(100);Cyanobacteria(100);Cyanobacteria(100);SubsectionI(100);FamilyI(100);Prochlorococcus(100)	100
>HF_READ_04961554	Forward	===================	C-C-G-T-G-C-CA-G-C-A-G-C--CG-C--GG--TA-AT--A	0	0	Y	1	Bacteria(100);Cyanobacteria(100);Cyanobacteria(100);SubsectionI(100);FamilyI(100);Prochlorococcus(100)	100
>HF_READ_05570483	Forward	==========d=======T	C-C-G-T-G-C-CA-G-C-A-G----CG-C--GG--T--AT--A	1	2	N	1	Bacteria(100);Cyanobacteria(100);Cyanobacteria(100);SubsectionI(100);FamilyI(100);Prochlorococcus(100)	90.62
>HF_READ_05018367	Forward	===================	C-C-G-T-G-C-CA-G-C-A-G-C--CG-C--GG--TA-AT--A	0	0	Y	1	Bacteria(100);Cyanobacteria(100);Cyanobacteria(100);SubsectionI(100);FamilyI(100);Prochlorococcus(100)	100
>HF_READ_05576994	Forward	TG=================	C-C-G-TGG-C-CA-G-C-A-G-C--CG-C--GG--TA-AT--A	0	2	N	1	Bacteria(100);Cyanobacteria(100);Cyanobacteria(100);SubsectionI(100);FamilyI(100);Prochlorococcus(100)	93.75
>HF_READ_05604871	Forward	===================	C-C-G-T-G-C-CA-G-C-A-G-C--CG-C--GG--TA-AT--A	0	0	Y	1	Bacteria(100);Cyanobacteria(100);Cyanobacteria(100);SubsectionI(100);FamilyI(100);Prochlorococcus(100)	100
>HF_READ_05006706	Forward	===================	C-C-G-T-G-C-CA-G-C-A-G-C--CG-C--GG--TA-AT--A	0	0	Y	1	Bacteria(100);Cyanobacteria(100);Cyanobacteria(100);SubsectionI(100);FamilyI(100);Prochlorococcus(100)	100
>HF_READ_04921363	Forward	===========g==TAA==.	..C-G-T-G-C-CA-G-C-A-G----CG-C---G--TA-AT--A	2	5	N	0.947368	Bacteria(100);Cyanobacteria(100);Cyanobacteria(100);SubsectionI(100);FamilyI(100);Prochlorococcus(100)	76.48
>HF_READ_04877587	Forward	===================	C-C-G-T-G-C-CA-G-C-A-G-C--CG-C--GG--TA-AT--A	0	0	Y	1	Bacteria(100);Cyanobacteria(100);Cyanobacteria(100);SubsectionI(100);FamilyI(100);Prochlorococcus(100)	100
>HF_READ_04970242	Forward	===================	C-C-G-T-G-C-CA-G-C-A-G-C--CG-C--GG--TA-AT--A	0	0	Y	1	Bacteria(100);Cyanobacteria(100);Cyanobacteria(100);SubsectionI(100);FamilyI(100);Prochlorococcus(100)	100
>HF_READ_05045889	Forward	===================	C-C-G-T-G-C-CA-G-C-A-G-C--CG-C--GG--TA-AT--A	0	0	Y	1	Bacteria(100);Cyanobacteria(100);Cyanobacteria(100);SubsectionI(100);FamilyI(100);Prochlorococcus(100)	100
>HF_READ_05618715	Forward	===================	C-C-G-T-G-C-CA-G-C-A-G-C--CG-C--GG--TA-AT--A	0	0	Y	1	Bacteria(100);Cyanobacteria(100);Cyanobacteria(100);SubsectionI(100);FamilyI(100);Prochlorococcus(100)	100
>HF_READ_04975579	Forward	===================	C-C-G-T-G-C-CA-G-C-A-G-C--CG-C--GG--TA-AT--A	0	0	Y	1	Bacteria(100);Cyanobacteria(100);Cyanobacteria(100);SubsectionI(100);FamilyI(100);Prochlorococcus(100)	100
>HF_READ_05358397	Forward	===================	C-C-G-T-G-C-CA-G-C-A-G-C--CG-C--GG--TA-AT--A	0	0	Y	1	Bacteria(100);Cyanobacteria(100);Cyanobacteria(100);SubsectionI(100);FamilyI(100);Prochlorococcus(100)	100
>HF_READ_04869886	Forward	===================	C-C-G-T-G-C-CA-G-C-A-G-C--CG-C--GG--TA-AT--A	0	0	Y	1	Bacteria(100);Cyanobacteria(100);Cyanobacteria(100);SubsectionI(100);FamilyI(100);Prochlorococcus(100)	100
>HF_READ_04902671	Forward	===================	C-C-G-T-G-C-CA-G-C-A-G-C--CG-C--GG--TA-AT--A	0	0	Y	1	Bacteria(100);Cyanobacteria(100);Cyanobacteria(100);SubsectionI(100);FamilyI(100);Prochlorococcus(100)	100
>HF_READ_05200229	Forward	===================	C-C-G-T-G-C-CA-G-C-A-G-C--CG-C--GG--TA-AT--A	0	0	Y	1	Bacteria(100);Cyanobacteria(100);Cyanobacteria(100);SubsectionI(100);FamilyI(100);Prochlorococcus(100)	100
>HF_READ_05003094	Forward	===================	C-C-G-T-G-C-CA-G-C-A-G-C--CG-C--GG--TA-AT--A	0	0	Y	1	Bacteria(100);Cyanobacteria(100);Cyanobacteria(100);SubsectionI(100);FamilyI(100);Prochlorococcus(100)	100
>HF_READ_04955494	Forward	===================	C-C-G-T-G-C-CA-G-C-A-G-C--CG-C--GG--TA-AT--A	0	0	Y	1	Bacteria(100);Cyanobacteria(100);Cyanobacteria(100);SubsectionI(100);FamilyI(100);Prochlorococcus(100)	100
>HF_READ_05394276	Forward	===================	C-C-G-T-G-C-CA-G-C-A-G-C--CG-C--GG--TA-AT--A	0	0	Y	1	Bacteria(100);Cyanobacteria(100);Cyanobacteria(100);SubsectionI(100);FamilyI(100);Prochlorococcus(100)	100
>HF_READ_05493508	Forward	===================	C-C-G-T-G-C-CA-G-C-A-G-C--CG-C--GG--TA-AT--A	0	0	Y	1	Bacteria(100);Cyanobacteria(100);Cyanobacteria(100);SubsectionI(100);FamilyI(100);Prochlorococcus(100)	100
>HF_READ_04914495	Forward	===================	C-C-G-T-G-C-CA-G-C-A-G-C--CG-C--GG--TA-AT--A	0	0	Y	1	Bacteria(100);Cyanobacteria(100);Cyanobacteria(100);SubsectionI(100);FamilyI(100);Prochlorococcus(100)	100
>HF_READ_05033316	Forward	===================	C-C-G-T-G-C-CA-G-C-A-G-C--CG-C--GG--TA-AT--A	0	0	Y	1	Bacteria(100);Cyanobacteria(100);Cyanobacteria(100);SubsectionI(100);FamilyI(100);Prochlorococcus(100)	100
>HF_READ_04910296	Forward	===================	C-C-G-T-G-C-CA-G-C-A-G-C--CG-C--GG--TA-AT--A	0	0	Y	1	Bacteria(100);Cyanobacteria(100);Cyanobacteria(100);SubsectionI(100);FamilyI(100);Prochlorococcus(100)	100
>HF_READ_04942137	Forward	===================	C-C-G-T-G-C-CA-G-C-A-G-C--CG-C--GG--TA-AT--A	0	0	Y	1	Bacteria(100);Cyanobacteria(100);Cyanobacteria(100);SubsectionI(100);FamilyI(100);Prochlorococcus(100)	100
>HF_READ_05579064	Forward	===================	C-C-G-T-G-C-CA-G-C-A-G-C--CG-C--GG--TA-AT--A	0	0	Y	1	Bacteria(100);Cyanobacteria(100);Cyanobacteria(100);SubsectionI(100);FamilyI(100);Prochlorococcus(100)	100
>HF_READ_05044793	Forward	===================	C-C-G-T-G-C-CA-G-C-A-G-C--CG-C--GG--TA-AT--A	0	0	Y	1	Bacteria(100);Cyanobacteria(100);Cyanobacteria(100);SubsectionI(100);FamilyI(100);Prochlorococcus(100)	100
>HF_READ_05125784	Forward	===================	C-C-G-T-G-C-CA-G-C-A-G-C--CG-C--GG--TA-AT--A	0	0	Y	1	Bacteria(100);Cyanobacteria(100);Cyanobacteria(100);SubsectionI(100);FamilyI(100);Prochlorococcus(99)	100
>HF_READ_05012326	Forward	===================	C-C-G-T-G-C-CA-G-C-A-G-C--CG-C--GG--TA-AT--A	0	0	Y	1	Bacteria(100);Cyanobacteria(100);Cyanobacteria(100);SubsectionI(100);FamilyI(100);Prochlorococcus(100)	100
>HF_READ_05619827	Forward	===================	C-C-G-T-G-C-CA-G-C-A-G-C--CG-C--GG--TA-AT--A	0	0	Y	1	Bacteria(100);Cyanobacteria(100);Cyanobacteria(100);SubsectionI(100);FamilyI(100);Prochlorococcus(100)	100
>HF_READ_04977694	Forward	===================	C-C-G-T-G-C-CA-G-C-A-G-C--CG-C--GG--TA-AT--A	0	0	Y	1	Bacteria(100);Cyanobacteria(100);Cyanobacteria(100);SubsectionI(100);FamilyI(100);Prochlorococcus(100)	100
>HF_READ_05608472	Forward	===================	C-C-G-T-G-C-CA-G-C-A-G-C--CG-C--GG--TA-AT--A	0	0	Y	1	Bacteria(100);Cyanobacteria(100);Cyanobacteria(100);SubsectionI(100);FamilyI(100);Prochlorococcus(100)	100
>HF_READ_05607048	Forward	===================	C-C-G-T-G-C-CA-G-C-A-G-C--CG-C--GG--TA-AT--A	0	0	Y	1	Bacteria(100);Cyanobacteria(100);Cyanobacteria(100);SubsectionI(100);FamilyI(100);Prochlorococcus(100)	100
>HF_READ_04773256	Forward	===================	C-C-G-T-G-C-CA-G-C-A-G-C--CG-C--GG--TA-AT--A	0	0	Y	1	Bacteria(100);Cyanobacteria(100);Cyanobacteria(100);SubsectionI(100);FamilyI(100);Prochlorococcus(100)	100
>HF_READ_05011326	Forward	===================	C-C-G-T-G-C-CA-G-C-A-G-C--CG-C--GG--TA-AT--A	0	0	Y	1	Bacteria(100);Cyanobacteria(100);Cyanobacteria(100);SubsectionI(100);FamilyI(100);Prochlorococcus(100)	100
>HF_READ_04983031	Forward	===================	C-C-G-T-G-C-CA-G-C-A-G-C--CG-C--GG--TA-AT--A	0	0	Y	1	Bacteria(100);Cyanobacteria(100);Cyanobacteria(100);SubsectionI(100);FamilyI(100);Prochlorococcus(100)	100
>HF_READ_04970285	Forward	===================	C-C-G-T-G-C-CA-G-C-A-G-C--CG-C--GG--TA-AT--A	0	0	Y	1	Bacteria(100);Cyanobacteria(100);Cyanobacteria(100);SubsectionI(100);FamilyI(100);Prochlorococcus(100)	100
>HF_READ_05004109	Forward	===================	C-C-G-T-G-C-CA-G-C-A-G-C--CG-C--GG--TA-AT--A	0	0	Y	1	Bacteria(100);Cyanobacteria(100);Cyanobacteria(100);SubsectionI(100);FamilyI(100);Prochlorococcus(100)	100
>HF_READ_05026083	Forward	===================	C-C-G-T-G-C-CA-G-C-A-G-C--CG-C--GG--TA-AT--A	0	0	Y	1	Bacteria(100);Cyanobacteria(100);Cyanobacteria(100);SubsectionI(100);FamilyI(100);Prochlorococcus(100)	100
>HF_READ_04853854	Forward	===================	C-C-G-T-G-C-CA-G-C-A-G-C--CG-C--GG--TA-AT--A	0	0	Y	1	Bacteria(100);Cyanobacteria(100);Cyanobacteria(100);SubsectionI(100);FamilyI(100);Prochlorococcus(100)	100
>HF_READ_05165821	Forward	===================	C-C-G-T-G-C-CA-G-C-A-G-C--CG-C--GG--TA-AT--A	0	0	Y	1	Bacteria(100);Cyanobacteria(100);Cyanobacteria(100);SubsectionI(100);FamilyI(100);Prochlorococcus(100)	100
>HF_READ_04987099	Forward	===================	C-C-G-T-G-C-CA-G-C-A-G-C--CG-C--GG--TA-AT--A	0	0	Y	1	Bacteria(100);Cyanobacteria(100);Cyanobacteria(100);SubsectionI(100);FamilyI(100);Prochlorococcus(100)	100
>HF_READ_05528582	Forward	===================	C-C-G-T-G-C-CA-G-C-A-G-C--CG-C--GG--TA-AT--A	0	0	Y	1	Bacteria(100);Cyanobacteria(100);Cyanobacteria(100);SubsectionI(100);FamilyI(100);Prochlorococcus(100)	100
>HF_READ_04986583	Forward	===================	C-C-G-T-G-C-CA-G-C-A-G-C--CG-C--GG--TA-AT--A	0	0	Y	1	Bacteria(100);Cyanobacteria(100);Cyanobacteria(100);SubsectionI(100);FamilyI(100);Prochlorococcus(100)	100
>HF_READ_05011494	Forward	===================	C-C-G-T-G-C-CA-G-C-A-G-C--CG-C--GG--TA-AT--A	0	0	Y	1	Bacteria(100);Cyanobacteria(100);Cyanobacteria(100);SubsectionI(100);FamilyI(100);Synechococcus(81)	100
>HF_READ_04909150	Forward	===================	C-C-G-T-G-C-CA-G-C-A-G-C--CG-C--GG--TA-AT--A	0	0	Y	1	Bacteria(100);Cyanobacteria(100);Cyanobacteria(100);SubsectionI(100);FamilyI(100);Synechococcus(75)	100
>HF_READ_04797581	Forward	===================	C-C-G-T-G-C-CA-G-C-A-G-C--CG-C--GG--TA-AT--A	0	0	Y	1	Bacteria(100);Cyanobacteria(100);Cyanobacteria(100);SubsectionI(100);FamilyI(100);Synechococcus(100)	100
>HF_READ_05322534	Forward	========a===========	C-G-G-T-G-C-CA-G-CAA-G-C--CG-C--GG--TA-AT--A	0	1	Y	1	Bacteria(100);Deferribacteres(100);Deferribacteres(100);Deferribacterales(100);SAR406_clade[Marine_group_A](100);unclassified	96.88
>HF_READ_04914206	Forward	===================	C-C-G-T-G-C-CA-G-C-A-G-C--CG-C--GG--TA-AT--A	0	0	Y	1	Bacteria(100);Cyanobacteria(100);Cyanobacteria(100);SubsectionI(100);FamilyI(100);Prochlorococcus(100)	100
>HF_READ_05617765	Forward	===================	C-C-G-T-G-C-CA-G-C-A-G-C--CG-C--GG--TA-AT--A	0	0	Y	1	Bacteria(100);Cyanobacteria(100);Cyanobacteria(100);SubsectionI(100);FamilyI(100);Prochlorococcus(100)	100
>HOT_READ_85755175	Forward	===================	C-C-G-T-G-C-CA-G-C-A-G-C--CG-C--GG--TA-AT--A	0	0	Y	1	Bacteria(100);Cyanobacteria(100);Cyanobacteria(100);SubsectionI(100);FamilyI(100);Prochlorococcus(100)	100
>HF_READ_04978075	Forward	===================	C-C-G-T-G-C-CA-G-C-A-G-C--CG-C--GG--TA-AT--A	0	0	Y	1	Bacteria(100);Cyanobacteria(100);Cyanobacteria(100);SubsectionI(100);FamilyI(100);Prochlorococcus(100)	100
>HF_READ_04851012	Forward	===================	C-C-G-T-G-C-CA-G-C-A-G-C--CG-C--GG--TA-AT--A	0	0	Y	1	Bacteria(100);Cyanobacteria(100);Cyanobacteria(100);SubsectionI(100);FamilyI(100);Prochlorococcus(100)	100
>HF_READ_05096948	Forward	===================	C-C-G-T-G-C-CA-G-C-A-G-C--CG-C--GG--TA-AT--A	0	0	Y	1	Bacteria(100);Cyanobacteria(100);Cyanobacteria(100);SubsectionI(100);FamilyI(100);Prochlorococcus(100)	100
>HF_READ_05344917	Forward	===================	C-C-G-T-G-C-CA-G-C-A-G-C--CG-C--GG--TA-AT--A	0	0	Y	1	Bacteria(100);Cyanobacteria(100);Cyanobacteria(100);SubsectionI(100);FamilyI(100);Synechococcus(89)	100
>HF_READ_04999230	Forward	===================	C-C-G-T-G-C-CA-G-C-A-G-C--CG-C--GG--TA-AT--A	0	0	Y	1	Bacteria(100);Cyanobacteria(100);Cyanobacteria(100);SubsectionI(100);FamilyI(100);Prochlorococcus(100)	100
>HF_READ_04937429	Forward	===================	C-C-G-T-G-C-CA-G-C-A-G-C--CG-C--GG--TA-AT--A	0	0	Y	1	Bacteria(100);Cyanobacteria(100);Cyanobacteria(100);SubsectionI(100);FamilyI(100);Synechococcus(98)	100
>HF_READ_04804382	Forward	===================	C-C-G-T-G-C-CA-G-C-A-G-C--CG-C--GG--TA-AT--A	0	0	Y	1	Bacteria(100);Cyanobacteria(100);Cyanobacteria(100);SubsectionI(100);FamilyI(100);Prochlorococcus(100)	100
>HF_READ_05403869	Forward	===================	T-C-G-T-G-C-CA-G-C-A-G-C--CG-C--GG--TA-AT--A	0	0	Y	1	Bacteria(100);Deferribacteres(100);Deferribacteres(100);Deferribacterales(100);SAR406_clade[Marine_group_A](100);unclassified	100
>HF_READ_05220974	Forward	===================	A-C-G-T-G-C-CA-G-C-A-G-C--CG-C--GG--TA-AC--A	0	0	Y	1	Bacteria(100);Actinobacteria(100);Acidimicrobiia(99);Acidimicrobiales(99);Sva0996_marine_group(96);unclassified	100
>HF_READ_05303664	Forward	===================	A-C-G-T-G-C-CA-G-C-A-G-C--CG-C--GG--TA-AC--A	0	0	Y	1	Bacteria(100);Actinobacteria(100);Acidimicrobiia(100);Acidimicrobiales(100);Sva0996_marine_group(97);unclassified	100
>HF_READ_05001199	Forward	===================	C-C-G-T-G-C-CA-G-C-A-G-C--CG-C--GG--TA-AT--A	0	0	Y	1	Bacteria(100);Cyanobacteria(100);Cyanobacteria(100);SubsectionI(100);FamilyI(100);Prochlorococcus(100)	100
>HF_READ_04930402	Forward	===================	C-C-G-T-G-C-CA-G-C-A-G-C--CG-C--GG--TA-AT--A	0	0	Y	1	Bacteria(100);Cyanobacteria(100);Cyanobacteria(100);SubsectionI(100);FamilyI(100);Prochlorococcus(100)	100
>HF_READ_05140298	Forward	===================	C-C-G-T-G-C-CA-G-C-A-G-C--CG-C--GG--TA-AT--A	0	0	Y	1	Bacteria(100);Cyanobacteria(100);Cyanobacteria(100);SubsectionI(100);FamilyI(100);Prochlorococcus(100)	100
>HF_READ_04855823	Forward	===================	C-C-G-T-G-C-CA-G-C-A-G-C--CG-C--GG--TA-AT--A	0	0	Y	1	Bacteria(100);Cyanobacteria(100);Cyanobacteria(100);SubsectionI(100);FamilyI(100);Prochlorococcus(100)	100
>HF_READ_05003851	Forward	===================	C-C-G-T-G-C-CA-G-C-A-G-C--CG-C--GG--TA-AT--A	0	0	Y	1	Bacteria(100);Cyanobacteria(100);Cyanobacteria(100);SubsectionI(100);FamilyI(100);Prochlorococcus(100)	100
>HF_READ_04937354	Forward	===================	C-C-G-T-G-C-CA-G-C-A-G-C--CG-C--GG--TA-AT--A	0	0	Y	1	Bacteria(100);Cyanobacteria(100);Cyanobacteria(100);SubsectionI(100);FamilyI(100);Prochlorococcus(100)	100
>HF_READ_05387445	Forward	===================	C-C-G-T-G-C-CA-G-C-A-G-C--CG-C--GG--TA-AT--A	0	0	Y	1	Bacteria(100);Verrucomicrobia(100);Opitutae(100);Puniceicoccales(91);Puniceicoccaceae(91);Cerasicoccus(58)	100
>HF_READ_05378953	Forward	===================	T-C-G-T-G-C-CA-G-C-A-G-C--CG-C--GG--TA-AT--A	0	0	Y	1	Bacteria(100);Deferribacteres(100);Deferribacteres(100);Deferribacterales(100);SAR406_clade[Marine_group_A](100);unclassified	100
>HF_READ_05110116	Forward	===================	A-C-G-T-G-C-CA-G-C-A-G-C--CG-C--GG--TA-AT--A	0	0	Y	1	Bacteria(100);Actinobacteria(100);Acidimicrobiia(100);Acidimicrobiales(100);Sva0996_marine_group(84);unclassified	100
>HF_READ_04924800	Forward	===========T=======	C-C-G-T-G-C-CA-G-C-A-G-C--TG-C--GG--TA-AT--A	0	1	Y	1	Bacteria(100);Cyanobacteria(100);Cyanobacteria(100);SubsectionI(100);FamilyI(100);Prochlorococcus(90)	96.88
>HF_READ_04824351	Forward	===================	C-C-G-T-G-C-CA-G-C-A-G-C--CG-C--GG--TA-AT--A	0	0	Y	1	Bacteria(100);Proteobacteria(100);Alphaproteobacteria(100);Rhodobacterales(97);Rhodobacteraceae(97);Pseudoruegeria(17)	100
>HF_READ_04863610	Forward	===================	C-C-G-T-G-C-CA-G-C-A-G-C--CG-C--GG--TA-AT--A	0	0	Y	1	Bacteria(100);Cyanobacteria(100);Cyanobacteria(100);SubsectionI(100);FamilyI(100);Synechococcus(93)	100
>HF_READ_04762279	Forward	=================..	C-C-G-T-G-C-CA-G-C-A-G-C--CG-C--GG--T.......	2	2	N	0.894737	Bacteria(100);Cyanobacteria(100);Cyanobacteria(100);SubsectionI(100);FamilyI(100);Prochlorococcus(100)	84.21
>HF_READ_05359977	Forward	===================	C-C-G-T-G-C-CA-G-C-A-G-C--CG-C--GG--TA-AT--A	0	0	Y	1	Bacteria(100);Proteobacteria(97);Alphaproteobacteria(95);Alphaproteobacteria_Incertae_Sedis(37);Unknown_Family(37);Eilatimonas(37)	100
>HOT_READ_85749073	Forward	===================	A-C-G-T-G-C-CA-G-C-A-G-C--CG-C--GG--TA-AT--A	0	0	Y	1	Bacteria(100);Proteobacteria(100);Deltaproteobacteria(100);SAR324_clade[Marine_group_B](100);unclassified;unclassified	100
>HF_READ_05175207	Forward	===================	A-C-G-T-G-C-CA-G-C-A-G-C--CG-C--GG--TA-AT--A	0	0	Y	1	Bacteria(100);Proteobacteria(100);Deltaproteobacteria(100);SAR324_clade[Marine_group_B](100);unclassified;unclassified	100
>HF_READ_05148212	Forward	===================	C-C-G-T-G-C-CA-G-C-A-G-C--CG-C--GG--TA-AT--A	0	0	Y	1	Bacteria(100);Proteobacteria(73);Alphaproteobacteria(56);Rickettsiales(28);AKIW1012(12);unclassified	100
>HF_READ_05187241	Forward	===================	A-C-G--TG-C-CA-G-C-A-G-C--CG-C--GG--TA-AT--A	0	0	Y	1	Bacteria(100);Actinobacteria(100);Acidimicrobiia(100);Acidimicrobiales(100);OM1_clade(100);Candidatus_Actinomarina(100)	100
>HF_READ_05415356	Forward	===================	C-C-G-T-G-C-CA-G-C-A-G-C--CG-C--GG--TA-AT--A	0	0	Y	1	Bacteria(100);Cyanobacteria(100);Cyanobacteria(100);SubsectionI(100);FamilyI(100);Synechococcus(71)	100
>HF_READ_04976711	Forward	===================	A-C-G-T-G-C-CA-G-C-A-G-C--CG-C--GG--TA-AT--A	0	0	Y	1	Bacteria(100);Chloroflexi(100);SAR202_clade(100);unclassified;unclassified;unclassified	100
>HF_READ_05286601	Forward	===================	A-C-G-T-G-C-CA-G-C-A-G-C--CG-C--GG--TA-AC--A	0	0	Y	1	Bacteria(100);Actinobacteria(100);Acidimicrobiia(100);Acidimicrobiales(100);Sva0996_marine_group(99);unclassified	100
>HF_READ_05046142	Forward	===================	C-C-G-T-G-C-CA-G-C-A-G-C--CG-C--GG--TA-AT--A	0	0	Y	1	Bacteria(100);Cyanobacteria(100);Cyanobacteria(66);SubsectionIII(23);FamilyI(23);Crinalium(10)	100
>HF_READ_05419913	Forward	===================	A-C-G--TG-C-CA-G-C-A-G-C--CG-C--GG--TA-AT--A	0	0	Y	1	Bacteria(100);Actinobacteria(100);Acidimicrobiia(100);Acidimicrobiales(100);OM1_clade(100);Candidatus_Actinomarina(100)	100
>HF_READ_05488721	Forward	===================	C-C-G-T-G-C-CA-G-C-A-G-C--CG-C--GG--TA-AT--A	0	0	Y	1	Bacteria(100);Proteobacteria(100);Gammaproteobacteria(86);Chromatiales(47);Chromatiaceae(46);Thiohalobacter(45)	100
>HF_READ_05491068	Forward	===================	C-C-G-T-G-C-CA-G-C-A-G-C--CG-C--GG--TAA-T--A	0	0	Y	1	Bacteria(100);Proteobacteria(100);Alphaproteobacteria(96);Adriatic90(44);unclassified;unclassified	100
>HF_READ_04772504	Forward	===================	C-C-G-T-G-C-CA-G-C-A-G-C--CG-C--GG--TA-AT--A	0	0	Y	1	Bacteria(100);Proteobacteria(95);Alphaproteobacteria(93);Caulobacterales(33);Hyphomonadaceae(33);Robiginitomaculum(29)	100
>HF_READ_04768906	Forward	===================	A-C-G--TG-C-CA-G-C-A-G-C--CG-C--GG--TA-AT--A	0	0	Y	1	Bacteria(100);Actinobacteria(100);Acidimicrobiia(100);Acidimicrobiales(100);OM1_clade(100);Candidatus_Actinomarina(100)	100
>HF_READ_05204582	Forward	===================	C-C-G-T-G-C-CA-G-C-A-G-C--CG-C--GG--TA-AT--A	0	0	Y	1	Bacteria(100);Proteobacteria(100);Gammaproteobacteria(100);Oceanospirillales(100);ZD0405(100);unclassified	100
>HF_READ_05431669	Forward	===================	T-C-G-T-G-C-CA-G-C-A-G-C--CG-C--GG--TA-AT--A	0	0	Y	1	Bacteria(100);Proteobacteria(100);Alphaproteobacteria(100);Rickettsiales(45);SAR116_clade(40);unclassified	100
>HF_READ_05070141	Forward	===================	C-C-G-T-G-C-CA-G-C-A-G-C--CG-C--GG--TA-AT--A	0	0	Y	1	Bacteria(100);Proteobacteria(100);Alphaproteobacteria(98);Alphaproteobacteria_Incertae_Sedis(25);Unknown_Family(25);Eilatimonas(25)	100
>HOT_READ_85807230	Forward	===================	C-C-G-T-G-C-CA-G-C-A-G-C--CG-C--GG--TA-AG--A	0	0	Y	1	Bacteria(100);Proteobacteria(100);Alphaproteobacteria(100);Rhodospirillales(90);MND8(12);unclassified	100
>HF_READ_05059246	Forward	===================	C-C-G-T-G-C-CA-G-C-A-G-C--CG-C--GG--TA-AT--A	0	0	Y	1	Bacteria(100);Proteobacteria(98);Alphaproteobacteria(97);Rhizobiales(29);Hyphomicrobiaceae(28);Zhangella(28)	100
>HF_READ_05096091	Forward	===================	A-C-G-T-G-C-CA-G-C-A-G-C--CG-C--GG--TA-AT--A	0	0	Y	1	Bacteria(100);Proteobacteria(100);Deltaproteobacteria(100);SAR324_clade[Marine_group_B](100);unclassified;unclassified	100
>HOT_READ_85765440	Forward	===================	A-C-G-T-G-C-CA-G-C-A-G-C--CG-C--GG--TA-AT--A	0	0	Y	1	Bacteria(100);Proteobacteria(100);Deltaproteobacteria(100);SAR324_clade[Marine_group_B](100);unclassified;unclassified	100
>HF_READ_05015481	Forward	===================	C-C-G-T-G-C-CA-G-C-A-G-C--CG-C--GG--TA-AT--A	0	0	Y	1	Bacteria(100);Proteobacteria(98);Alphaproteobacteria(90);Rhodospirillales(65);Rhodospirillaceae(51);Magnetospira(24)	100
>HF_READ_05146830	Forward	===================	C-C-G-T-G-C-CA-G-C-A-G-C--CG-C--GG--TA-AT--A	0	0	Y	1	Bacteria(100);Proteobacteria(99);Alphaproteobacteria(98);Rickettsiales(32);LWSR-14(30);unclassified	100
>HF_READ_05363221	Forward	===================	C-C-G-T-G-C-CA-G-C-A-G-C--CG-C--GG--TA-AT--A	0	0	Y	1	Bacteria(100);Proteobacteria(100);Alphaproteobacteria(100);Rhizobiales(70);Hyphomicrobiaceae(51);Prosthecomicrobium(49)	100
>HF_READ_05395335	Forward	===================	C-C-G-T-G-C-CA-G-C-A-G-C--CG-C--GG--TA-AT--A	0	0	Y	1	Bacteria(100);Verrucomicrobia(100);Opitutae(99);RS-B22(52);unclassified;unclassified	100
>HF_READ_05523479	Forward	===================	C-C-G-T-G-C-CA-G-C-A-G-C--CG-C--GG--TA-AT--A	0	0	Y	1	Bacteria(100);Cyanobacteria(100);Cyanobacteria(100);SubsectionI(100);FamilyI(100);Prochlorococcus(98)	100
>HF_READ_05346950	Forward	===================	A-C-G--TG-C-CA-G-C-A-G-C--CG-C--GG--TA-AT--A	0	0	Y	1	Bacteria(100);Actinobacteria(100);Acidimicrobiia(100);Acidimicrobiales(100);OM1_clade(100);Candidatus_Actinomarina(100)	100
>HF_READ_05618500	Forward	===================	A-C-G--TG-C-CA-G-C-A-G-C--CG-C--GG--TA-AT--A	0	0	Y	1	Bacteria(100);Actinobacteria(100);Acidimicrobiia(100);Acidimicrobiales(100);OM1_clade(100);Candidatus_Actinomarina(100)	100
>HOT_READ_85753021	Forward	===================	C-C-G-T-G-C-CA-G-C-A-G-C--CG-C--GG--TA-AT--A	0	0	Y	1	Bacteria(100);Proteobacteria(100);Alphaproteobacteria(100);Rhodospirillales(93);Rhodospirillaceae(89);Oceanibaculum(46)	100
>HF_READ_05498299	Forward	===================	A-C-G-T-G-C-CA-G-C-A-G-C--CG-C--GG--TA-AT--A	0	0	Y	1	Bacteria(100);Chloroflexi(62);Dehalococcoidia(28);Dehalococcoidales(25);Dehalococcoidaceae(25);Dehalogenimonas(25)	100
>HF_READ_05503132	Forward	===================	T-C-G-T-G-C-CA-G-C-A-G-C--CG-C--GG--TA-AT--A	0	0	Y	1	Bacteria(100);Proteobacteria(100);Alphaproteobacteria(100);Rickettsiales(100);SAR116_clade(100);unclassified	100
>HF_READ_05189419	Forward	===================	T-C-G-T-G-C-CA-G-C-A-G-C--CG-C--GG--TA-AT--A	0	0	Y	1	Bacteria(100);Proteobacteria(100);Alphaproteobacteria(100);Rickettsiales(100);SAR116_clade(100);unclassified	100
>HF_READ_05485160	Forward	===================	T-C-G-T-G-C-CA-G-C-A-G-C--CG-C--GG--TA-AT--A	0	0	Y	1	Bacteria(100);Proteobacteria(100);Alphaproteobacteria(100);Rickettsiales(100);SAR116_clade(100);unclassified	100
>HF_READ_05339725	Forward	===================	C-C-G-T-G-C-CA-G-C-A-G-C--CG-C--GG--TA-AT--A	0	0	Y	1	Bacteria(100);Proteobacteria(96);Alphaproteobacteria(84);Caulobacterales(50);Hyphomonadaceae(50);Oceanicaulis(41)	100
>HF_READ_04814296	Forward	===================	T-C-G-T-G-C-CA-G-C-A-G-C--CG-C--GG--TA-AT--A	0	0	Y	1	Bacteria(100);Proteobacteria(100);Alphaproteobacteria(98);Rickettsiales(71);SAR116_clade(71);unclassified	100
>HF_READ_04982519	Forward	..C=GT=====A===c====	C-C-G-T-G---CA-G-C-A-G----CG-C---G--TA-AT--A	0	7	N	0.894737	Bacteria(100);Cyanobacteria(100);Cyanobacteria(100);SubsectionI(100);FamilyI(100);Prochlorococcus(100)	74.84
>HF_READ_05194523	Forward	===================	A-C-G--TG-C-CA-G-C-A-G-C--CG-C--GG--TA-AT--A	0	0	Y	1	Bacteria(100);Actinobacteria(100);Acidimicrobiia(100);Acidimicrobiales(100);OM1_clade(100);Candidatus_Actinomarina(100)	100
>HF_READ_05289405	Forward	===================	C-C-G-T-G-C-CA-G-C-A-G-C--CG-C--GG--TA-AT--A	0	0	Y	1	Bacteria(100);Proteobacteria(100);Gammaproteobacteria(100);KI89A_clade(94);unclassified;unclassified	100
>HOT_READ_85754028	Forward	===================	T-C-G-T-G-C-CA-G-C-A-G-C--CG-C--GG--TA-AT--A	0	0	Y	1	Bacteria(100);Proteobacteria(100);Alphaproteobacteria(100);Rickettsiales(99);SAR116_clade(99);unclassified	100
>HOT_READ_85744061	Forward	===================	C-C-G-T-G-C-CA-G-C-A-G-C--CG-C--GG--TA-AT--A	0	0	Y	1	Bacteria(100);Proteobacteria(100);Alphaproteobacteria(100);OCS116_clade(100);unclassified;unclassified	100
>HF_READ_04794817	Forward	===================	T-C-G-T-G-C-CA-G-C-A-G-C--CG-C--GG--TA-AT--A	0	0	Y	1	Bacteria(100);Proteobacteria(100);Alphaproteobacteria(100);Rickettsiales(100);SAR116_clade(100);unclassified	100
>HF_READ_05290775	Forward	===d======d=======T	T-C-G-T-G---CA-G-C-A-G----CG-C--GG--T--AT--A	1	3	N	1	Bacteria(100);Deferribacteres(100);Deferribacteres(100);Deferribacterales(100);SAR406_clade[Marine_group_A](100);unclassified	87.5
>HOT_READ_85743447	Forward	=G===========G==GT=	C-CGG-G-G-C-CA-G-C-A-G-C-CGG-G--GG--TA-TT--A	2	4	N	1	Bacteria(100);Proteobacteria(100);Gammaproteobacteria(100);KI89A_clade(100);unclassified;unclassified	81.25
>HF_READ_05567018	Forward	===================	C-C-G-T-G-C-CA-G-C-A-G-C--CG-C--GG--TA-AT--A	0	0	Y	1	Bacteria(100);Proteobacteria(100);Gammaproteobacteria(99);Oceanospirillales(61);Hahellaceae(22);Zooshikella(21)	100
>HF_READ_05074101	Forward	===G===============	C-C-G-T-G-G-CA-G-C-A-G-C--CG-C--GG-TAA-AT--A	0	1	Y	1	Bacteria(100);Cyanobacteria(100);Cyanobacteria(100);SubsectionI(100);FamilyI(100);Prochlorococcus(98)	96.88
>HF_READ_04815245	Forward	===================	T-C-G-T-G-C-CA-G-C-A-G-C--CG-C--GG--TA-AT--A	0	0	Y	1	Bacteria(100);Proteobacteria(100);Alphaproteobacteria(100);Rickettsiales(100);SAR116_clade(100);unclassified	100
>HF_READ_05331488	Forward	===================	C-C-G-T-G-C-CA-G-C-A-G-C--CG-C--GG--TA-AT--A	0	0	Y	1	Bacteria(100);Proteobacteria(100);Gammaproteobacteria(100);Oceanospirillales(72);ZA2525c(53);unclassified	100
>HF_READ_05050712	Forward	===========T=======	C-C-G-T-G-C-CA-G-C-A-G-C--TG-C--GG--TA-AT--A	0	1	Y	1	Bacteria(100);Cyanobacteria(100);Cyanobacteria(100);SubsectionI(100);FamilyI(100);Prochlorococcus(99)	96.88
>HF_READ_05619705	Forward	==================T	C-C-G-T-G-C-CA-G-C-A-G-C--CG-C--GG--T--AT--A	1	1	N	1	Bacteria(100);Cyanobacteria(98);Cyanobacteria(96);SubsectionIV(35);FamilyI(35);Cylindrospermum(29)	93.75
>HF_READ_05136716	Forward	===================	A-C-G-T-G-C-CA-G-C-A-G-C--CG-C--GG--TA-AT--A	0	0	Y	1	Bacteria(100);Chloroflexi(47);S085(20);unclassified;unclassified;unclassified	100
>HF_READ_05531952	Forward	===================	C-C-G-T-G-C-CA-G-C-A-G-C--CG-C--GG--TA-AT--A	0	0	Y	1	Bacteria(100);Proteobacteria(100);Gammaproteobacteria(91);Gammaproteobacteria_Incertae_Sedis(38);Unknown_Family(38);Thioprofundum(32)	100
>HF_READ_05349530	Forward	===================	C-C-G-T-G-C-CA-G-C-A-G-C--CG-C--GG--TA-AT--A	0	0	Y	1	Bacteria(100);Proteobacteria(99);Gammaproteobacteria(80);Oceanospirillales(45);ZA2525c(33);unclassified	100
>HF_READ_05402933	Forward	===================	C-C-G-T-G-C-CA-G-C-A-G-C--CG-C--GG--TA-AT--A	0	0	Y	1	Bacteria(100);Proteobacteria(81);Alphaproteobacteria(71);Sphingomonadales(28);Sphingomonadaceae(24);Parasphingopyxis(8)	100
>HF_READ_05417983	Forward	===================	C-C-G-T-G-C-CA-G-C-A-G-C--CG-C--GG--TA-AT--A	0	0	Y	1	Bacteria(100);Proteobacteria(100);Gammaproteobacteria(98);Oceanospirillales(69);ZA2525c(55);unclassified	100
>HF_READ_05450015	Forward	===================	C-C-G-T-G-C-CA-G-C-A-G-C--CG-C--GG--TA-AT--A	0	0	Y	1	Bacteria(100);Proteobacteria(100);Gammaproteobacteria(83);Oceanospirillales(39);ZA2525c(28);unclassified	100
>HF_READ_05023967	Forward	===================	C-C-G-T-G-C-CA-G-C-A-G-C--CG-C--GG--TA-AT--A	0	0	Y	1	Bacteria(100);Cyanobacteria(86);Cyanobacteria(63);SubsectionV(24);FamilyI(24);Hapalosiphon(24)	100
>HF_READ_05469606	Forward	===================	C-C-G-T-G-C-CA-G-C-A-G-C--CG-C--GG--TA-AT--A	0	0	Y	1	Bacteria(100);Proteobacteria(100);Alphaproteobacteria(99);Rhodospirillales(85);Rhodospirillaceae(64);Magnetospira(23)	100
>HF_READ_05097695	Forward	==========d========	C-C-G-T-G-C-CA-G-C-A-G----CG-C--GG--TA-AT--A	0	1	Y	1	Bacteria(100);Proteobacteria(100);Alphaproteobacteria(100);Rhodospirillales(61);Rhodospirillaceae(59);Magnetospira(24)	96.88
>HOT_READ_85807159	Forward	===================	C-C-G-T-G-C-CA-G-C-A-G-C--CG-C--GG--TA-AT--A	0	0	Y	1	Bacteria(100);Proteobacteria(100);Alphaproteobacteria(83);Rhodospirillales(59);Rhodospirillaceae(47);Magnetospira(38)	100
>HF_READ_05172913	Forward	===================	C-C-G-T-G-C-CA-G-C-A-G-C--CG-C--GG--TA-AT--A	0	0	Y	1	Bacteria(100);Proteobacteria(100);Alphaproteobacteria(100);OCS116_clade(100);unclassified;unclassified	100
>HF_READ_05595210	Forward	===================	C-C-G-T-G-C-CA-G-C-A-G-C--CG-C--GG--TA-AT--A	0	0	Y	1	Bacteria(100);Proteobacteria(100);Gammaproteobacteria(100);Alteromonadales(100);Alteromonadaceae(100);Haliea(49)	100
>HF_READ_04976508	Forward	===================	C-C-G-T-G-C-CA-G-C-A-G-C--CG-C--GG--TA-AT--A	0	0	Y	1	Bacteria(100);Proteobacteria(100);Gammaproteobacteria(100);Alteromonadales(100);Alteromonadaceae(100);Chromatocurvus(32)	100
>HF_READ_05371587	Forward	===================	C-C-G-T-G-C-CA-G-C-A-G-C--CG-C--GG--TA-AT--A	0	0	Y	1	Bacteria(100);Proteobacteria(100);Gammaproteobacteria(98);Oceanospirillales(51);ZA2525c(43);unclassified	100
>HF_READ_05581240	Forward	===================	C-C-G-T-G-C-CA-G-C-A-G-C--CG-C--GG--TA-AT--A	0	0	Y	1	Bacteria(100);Proteobacteria(100);Gammaproteobacteria(99);Oceanospirillales(64);Hahellaceae(18);Zooshikella(17)	100
>HF_READ_05400845	Forward	==================T	T-C-G-T-G-C-CA-G-C-A-G-C--CG-C--GG--T--AT--A	1	1	N	1	Bacteria(100);Proteobacteria(100);Alphaproteobacteria(100);Rickettsiales(100);SAR116_clade(100);unclassified	93.75
>HF_READ_05373039	Forward	===================	A-C-G--TG-C-CA-G-C-A-G-C--CG-C--GG--TA-AT--A	0	0	Y	1	Bacteria(100);Actinobacteria(100);Acidimicrobiia(100);Acidimicrobiales(100);OM1_clade(100);Candidatus_Actinomarina(100)	100
>HF_READ_05521758	Forward	===================	C-C-G-T-G-C-CA-G-C-A-G-C--CG-C--GG--TA-AT--A	0	0	Y	1	Bacteria(100);Proteobacteria(100);Alphaproteobacteria(98);Rhodospirillales(85);Rhodospirillaceae(75);Oceanibaculum(37)	100
>HF_READ_05216006	Forward	===================	A-C-G-T-G-C-CA-G-C-A-G-C--CG-C--GG--TA-AT--A	0	0	Y	1	Bacteria(100);Proteobacteria(100);Deltaproteobacteria(100);SAR324_clade[Marine_group_B](100);unclassified;unclassified	100
>HF_READ_05268981	Forward	===================	A-C-G-T-G-C-CA-G-C-A-G-C--CG-C--GG--TA-AT--A	0	0	Y	1	Bacteria(100);Proteobacteria(100);Deltaproteobacteria(100);SAR324_clade[Marine_group_B](100);unclassified;unclassified	100
>HF_READ_04952805	Forward	===================	C-C-G-T-G-C-CA-G-C-A-G-C--CG-C--GG--TA-AT--A	0	0	Y	1	Bacteria(100);Proteobacteria(100);Alphaproteobacteria(100);OCS116_clade(100);unclassified;unclassified	100
>HF_READ_04847821	Forward	===================	A-C-G-T-G-C-CA-G-C-A-G-C--CG-C--GG--TA-AT--A	0	0	Y	1	Bacteria(100);Armatimonadetes(98);unclassified;unclassified;unclassified;unclassified	100
>HF_READ_04814362	Forward	===================	A-C-G-T-G-C-CA-G-C-A-G-C--CG-C--GG--TA-AT--A	0	0	Y	1	Bacteria(100);Armatimonadetes(98);unclassified;unclassified;unclassified;unclassified	100
>HF_READ_04996802	Forward	===================	C-C-G-T-G-C-CA-G-C-A-G-C--CG-C--GG--TA-AT--A	0	0	Y	1	Bacteria(100);Proteobacteria(100);Gammaproteobacteria(100);KI89A_clade(100);unclassified;unclassified	100
>HF_READ_04915847	Forward	===================	C-C-G-T-G-C-CA-G-C-A-G-C--CG-C--GG--TA-AT--A	0	0	Y	1	Bacteria(100);Proteobacteria(100);Gammaproteobacteria(98);Chromatiales(53);Granulosicoccaceae(30);Granulosicoccus(30)	100
>HF_READ_05445472	Forward	===================	C-C-G-T-G-C-CA-G-C-A-G-C--CG-C--GG--TA-AT--A	0	0	Y	1	Bacteria(100);Proteobacteria(100);Gammaproteobacteria(100);KI89A_clade(100);unclassified;unclassified	100
>HF_READ_04948550	Forward	..C=GT=====A===c====	C-C-G-T-G---CA-G-C-A-G----CG-C---G--TA-AT--A	0	7	N	0.894737	Bacteria(100);Cyanobacteria(100);Cyanobacteria(100);SubsectionI(100);FamilyI(100);Prochlorococcus(94)	74.84
>HF_READ_05343607	Forward	===================	T-C-G-T-G-C-CA-G-C-A-G-C--CG-C--GG--TA-AT--A	0	0	Y	1	Bacteria(100);Proteobacteria(100);Alphaproteobacteria(100);SAR11_clade(100);Deep_1(99);unclassified	100
>HF_READ_05494978	Forward	===================	C-C-G-T-G-C-CA-G-C-A-G-C--CG-C--GG--TA-AT--A	0	0	Y	1	Bacteria(100);Proteobacteria(100);Gammaproteobacteria(100);Oceanospirillales(100);Halomonadaceae(100);Halomonas(100)	100
>HF_READ_05239250	Forward	===================	T-A-G-T-G-C-CA-G-C-A-G-C--CG-C--GG--TA-AT--A	0	0	Y	1	Bacteria(100);Deferribacteres(77);Deferribacteres(77);Deferribacterales(77);SAR406_clade[Marine_group_A](75);unclassified	100
>HF_READ_05442803	Forward	===================	T-C-G-T-G-C-CA-G-C-A-G-C--CG-C--GG--TA-AT--A	0	0	Y	1	Bacteria(100);Proteobacteria(100);Alphaproteobacteria(100);SAR11_clade(100);Chesapeake-Delaware_Bay(100);unclassified	100
>HF_READ_05140786	Forward	===================	T-C-G-T-G-C-CA-G-C-A-G-C--CG-C--GG--TA-AT--A	0	0	Y	1	Bacteria(100);Deferribacteres(100);Deferribacteres(100);Deferribacterales(100);SAR406_clade[Marine_group_A](100);unclassified	100
>HF_READ_04990897	Forward	===================	T-C-G-T-G-C-CA-G-C-A-G-C--CG-C--GG--TA-AT--A	0	0	Y	1	Bacteria(100);Deferribacteres(100);Deferribacteres(100);Deferribacterales(100);SAR406_clade[Marine_group_A](100);unclassified	100
>HF_READ_05283910	Forward	===================	T-C-G-T-G-C-CA-G-C-A-G-C--CG-C--GG--TA-AT--A	0	0	Y	1	Bacteria(100);Deferribacteres(100);Deferribacteres(100);Deferribacterales(100);SAR406_clade[Marine_group_A](100);unclassified	100
>HF_READ_05582492	Forward	===================	T-C-G-T-G-C-CA-G-C-A-G-C--CG-C--GG--TA-AT--A	0	0	Y	1	Bacteria(100);Proteobacteria(100);Alphaproteobacteria(100);SAR11_clade(100);Chesapeake-Delaware_Bay(100);unclassified	100
>HF_READ_05401288	Forward	===================	T-C-G-T-G-C-CA-G-C-A-G-C--CG-C--GG--TA-AT--A	0	0	Y	1	Bacteria(100);Proteobacteria(100);Alphaproteobacteria(100);SAR11_clade(100);Chesapeake-Delaware_Bay(100);unclassified	100
>HF_READ_05521571	Forward	===d======d========	T-C-G-T-G---CA-G-C-A-G----CG-C--GG--TA-AT--A	0	2	N	1	Bacteria(100);Proteobacteria(100);Alphaproteobacteria(100);SAR11_clade(100);Surface_1(100);Candidatus_Pelagibacter(69)	93.75
>HF_READ_05477274	Forward	===================	T-C-G-T-G-C-CA-G-C-A-G-C--CG-C--GG--TA-AT--A	0	0	Y	1	Bacteria(100);Proteobacteria(100);Alphaproteobacteria(100);SAR11_clade(100);Surface_1(100);Candidatus_Pelagibacter(84)	100
>HF_READ_05361624	Forward	===================	C-C-G-T-G-C-CA-G-C-A-G-C--CG-C--GG--TA-AT--A	0	0	Y	1	Bacteria(100);Proteobacteria(100);Gammaproteobacteria(100);KI89A_clade(100);unclassified;unclassified	100
>HF_READ_05427621	Forward	===================	T-C-G-T-G-C-CA-G-C-A-G-C--CG-C--GG--TA-AT--A	0	0	Y	1	Bacteria(100);Proteobacteria(100);Alphaproteobacteria(100);SAR11_clade(100);Surface_1(100);Candidatus_Pelagibacter(100)	100
>HF_READ_05387162	Forward	===================	T-C-G-T-G-C-CA-G-C-A-G-C--CG-C--GG--TA-AT--A	0	0	Y	1	Bacteria(100);Proteobacteria(100);Alphaproteobacteria(100);SAR11_clade(100);Surface_1(100);Candidatus_Pelagibacter(67)	100
>HF_READ_05523297	Forward	===================	T-C-G-T-G-C-CA-G-C-A-G-C--CG-C--GG--TA-AT--A	0	0	Y	1	Bacteria(100);Proteobacteria(100);Alphaproteobacteria(100);SAR11_clade(100);Surface_1(100);unclassified	100
>HF_READ_05363603	Forward	===================	A-C-G--TG-C-CA-G-C-A-G-C--CG-C--GG--TA-AT--A	0	0	Y	1	Bacteria(100);Actinobacteria(100);Acidimicrobiia(100);Acidimicrobiales(100);OM1_clade(100);Candidatus_Actinomarina(100)	100
>HF_READ_04824376	Forward	=CTG===============	C-C-G-C-T-G-CA-G-C-A-G-C--CG-C--GG--TA-AT--A	0	3	N	1	Bacteria(91);Cyanobacteria(56);Cyanobacteria(56);SubsectionI(34);FamilyI(34);Acaryochloris(25)	90.62
>HF_READ_05092272	Forward	===================	C-C-G-T-G-C-CA-G-C-A-G-C--CG-C--GG--TA-AT--A	0	0	Y	1	Bacteria(100);Proteobacteria(100);AEGEAN-245(100);unclassified;unclassified;unclassified	100
>HF_READ_05618573	Forward	===================	T-C-G-T-G-C-CA-G-C-A-G-C--CG-C--GG--TA-AT--A	0	0	Y	1	Bacteria(100);Proteobacteria(100);Alphaproteobacteria(100);SAR11_clade(100);Deep_1(45);unclassified	100
>HF_READ_05620658	Forward	===================	T-C-G-T-G-C-CA-G-C-A-G-C--CG-C--GG--TA-AT--A	0	0	Y	1	Bacteria(100);Proteobacteria(100);Alphaproteobacteria(100);SAR11_clade(100);Surface_2(83);unclassified	100
>HF_READ_04843318	Forward	===================	T-C-G-T-G-C-CA-G-C-A-G-C--CG-C--GG--TA-AT--A	0	0	Y	1	Bacteria(100);Proteobacteria(100);Alphaproteobacteria(99);Rhodospirillales(40);Rhodospirillaceae(19);Telmatospirillum(10)	100
>HF_READ_05184261	Forward	===================	T-C-G-T-G-C-CA-G-C-A-G-C--CG-C--GG--TA-AT--A	0	0	Y	1	Bacteria(100);Proteobacteria(100);Alphaproteobacteria(86);Rhizobiales(28);Phyllobacteriaceae(22);Pseudahrensia(22)	100
>HF_READ_05460966	Forward	===================	T-C-G-T-G-C-CA-G-C-A-G-C--CG-C--GG--TA-AT--A	0	0	Y	1	Bacteria(100);Deferribacteres(65);Deferribacteres(65);Deferribacterales(65);SAR406_clade[Marine_group_A](61);unclassified	100
>HOT_READ_85766058	Forward	===================	C-C-G-T-G-C-CA-G-C-A-G-C--CG-C--GG--TA-AT--A	0	0	Y	1	Bacteria(100);Verrucomicrobia(100);Opitutae(100);Puniceicoccales(82);Puniceicoccaceae(82);Puniceicoccus(73)	100
>HF_READ_04947055	Forward	===d=======A=A=====	C-C-G-T-G---CA-G-C-A-G-C--AG-A--GG--TA-AT--A	0	3	N	1	Bacteria(100);Proteobacteria(100);Alphaproteobacteria(100);Rhodospirillales(91);Rhodospirillaceae(58);Oceanibaculum(52)	90.62
>HF_READ_05520339	Forward	===================	C-C-G-T-G-C-CA-G-C-A-G-C--CG-C--GG--TA-AT--A	0	0	Y	1	Bacteria(100);Verrucomicrobia(100);Opitutae(99);Puniceicoccales(74);Puniceicoccaceae(74);Puniceicoccus(54)	100
>HF_READ_05101216	Forward	T========d=G===TAT=	--C-T-T-G-C-CA-G-C-A---C--GG-C---G--T--AT--A	3	6	N	1	Bacteria(100);Cyanobacteria(100);Cyanobacteria(100);SubsectionI(99);FamilyI(99);Prochlorococcus(82)	71.88
>HF_READ_04960717	Forward	===================	T-C-G-T-G-C-CA-G-C-A-G-C--CG-C--GG--TA-AT--A	0	0	Y	1	Bacteria(100);Proteobacteria(100);Alphaproteobacteria(100);SAR11_clade(100);Surface_1(100);Candidatus_Pelagibacter(71)	100
>HF_READ_05539628	Forward	===========GCGTA==.	T-C-G-T-G-C-CA-G-C-A-G----CG-C---G--T--AT--A	2	6	N	0.947368	Bacteria(100);Proteobacteria(100);Alphaproteobacteria(100);SAR11_clade(100);Surface_1(100);Candidatus_Pelagibacter(93)	73.36
>HOT_READ_85753290	Forward	===================	C-C-G-T-G-C-CA-G-C-A-G-C--CG-C--GG--TA-AT--A	0	0	Y	1	Bacteria(100);Proteobacteria(100);Alphaproteobacteria(100);OCS116_clade(100);unclassified;unclassified	100
>HF_READ_05423773	Forward	===================	T-C-G-T-G-C-CA-G-C-A-G-C--CG-C--GG--TA-AT--A	0	0	Y	1	Bacteria(100);Proteobacteria(100);Alphaproteobacteria(100);SAR11_clade(100);Surface_1(100);unclassified	100
>HF_READ_05362330	Forward	===================	T-C-G-T-G-C-CA-G-C-A-G-C--CG-C--GG--TA-AT--A	0	0	Y	1	Bacteria(100);Proteobacteria(100);Alphaproteobacteria(100);SAR11_clade(100);Surface_1(100);unclassified	100
>HF_READ_05444498	Forward	===================	T-C-G-T-G-C-CA-G-C-A-G-C--CG-C--GG--TA-AT--A	0	0	Y	1	Bacteria(100);Proteobacteria(100);Alphaproteobacteria(100);SAR11_clade(100);Surface_1(100);unclassified	100
>HF_READ_05450913	Forward	===================	T-C-G-T-G-C-CA-G-C-A-G-C--CG-C--GG--TA-AT--A	0	0	Y	1	Bacteria(100);Proteobacteria(100);Alphaproteobacteria(100);SAR11_clade(100);Surface_1(100);unclassified	100
>HF_READ_05441376	Forward	===================	T-C-G-T-G-C-CA-G-C-A-G-C--CG-C--GG--TA-AT--A	0	0	Y	1	Bacteria(100);Proteobacteria(100);Alphaproteobacteria(100);SAR11_clade(100);Surface_1(100);Candidatus_Pelagibacter(52)	100
>HF_READ_04826725	Forward	===================	C-C-G-T-G-C-CA-G-C-A-G-C--CG-C--GG--TA-AT--A	0	0	Y	1	Bacteria(100);Proteobacteria(100);Gammaproteobacteria(100);Oceanospirillales(100);SAR86_clade(100);unclassified	100
>HF_READ_04879543	Forward	===d===========TAT=	T-C-G-T-G---CA-G-C-A-G-C--CG-C---G--T--AT--A	3	4	N	1	Bacteria(100);Proteobacteria(100);Alphaproteobacteria(100);Rickettsiales(100);SAR116_clade(100);unclassified	78.12
>HF_READ_04980944	Forward	==========c=========	T-C-G-T-G-C-CA-G-C-A-GCC--CG-C--GG--TA-AT--A	0	1	Y	1	Bacteria(100);Proteobacteria(100);Alphaproteobacteria(100);SAR11_clade(100);Surface_1(100);unclassified	96.88
>HF_READ_05148958	Forward	===d======d========	T-C-G-T-G---CA-G-C-A-G----CG-C--GG--TA-AT--A	0	2	N	1	Bacteria(100);Proteobacteria(100);Alphaproteobacteria(100);SAR11_clade(100);Surface_1(100);unclassified	93.75
>HF_READ_04854544	Forward	..T=GT=====A===c====	T-C-G-T-G---CA-G-C-A-G----CG-C---G--TA-AT--A	0	7	N	0.894737	Bacteria(100);Proteobacteria(100);Alphaproteobacteria(100);SAR11_clade(100);Surface_1(100);Candidatus_Pelagibacter(59)	74.84
>HF_READ_05423243	Forward	===================	T-C-G-T-G-C-CA-G-C-A-G-C--CG-C--GG--TA-AT--A	0	0	Y	1	Bacteria(100);Proteobacteria(100);Alphaproteobacteria(100);SAR11_clade(100);Surface_1(100);unclassified	100
>HF_READ_05019022	Forward	===================	T-C-G-T-G-C-CA-G-C-A-G-C--CG-C--GG--TA-AT--A	0	0	Y	1	Bacteria(100);Proteobacteria(100);Alphaproteobacteria(100);SAR11_clade(100);Surface_1(100);unclassified	100
>HF_READ_05482019	Forward	===================	C-C-G-T-G-C-CA-G-C-A-G-C--CG-C--GG--TA-AT--A	0	0	Y	1	Bacteria(100);Proteobacteria(100);Gammaproteobacteria(98);Oceanospirillales(44);MBAE14(22);unclassified	100
>HF_READ_04834593	Forward	===================	T-C-G-T-G-C-CA-G-C-A-G-C--CG-C--GG--TA-AT--A	0	0	Y	1	Bacteria(100);Proteobacteria(100);Alphaproteobacteria(100);SAR11_clade(100);Surface_1(100);unclassified	100
>HF_READ_05445576	Forward	===================	T-C-G-T-G-C-CA-G-C-A-G-C--CG-C--GG--TA-AT--A	0	0	Y	1	Bacteria(100);Proteobacteria(100);Alphaproteobacteria(100);SAR11_clade(100);Surface_1(100);unclassified	100
>HF_READ_05061570	Forward	===================	T-C-G-T-G-C-CA-G-C-A-G-C--CG-C--GG--TA-AT--A	0	0	Y	1	Bacteria(100);Proteobacteria(100);Alphaproteobacteria(100);SAR11_clade(100);Surface_1(100);unclassified	100
>HF_READ_05135482	Forward	===================	T-C-G-T-G-C-CA-G-C-A-G-C--CG-C--GG--TA-AT--A	0	0	Y	1	Bacteria(100);Proteobacteria(100);Alphaproteobacteria(100);SAR11_clade(100);Surface_1(100);unclassified	100
>HF_READ_04789654	Forward	===================	T-C-G-T-G-C-CA-G-C-A-G-C--CG-C--GG--TA-AT--A	0	0	Y	1	Bacteria(100);Proteobacteria(100);Alphaproteobacteria(100);SAR11_clade(100);Surface_1(100);unclassified	100
>HF_READ_05439539	Forward	===================	T-C-G-T-G-C-CA-G-C-A-G-C--CG-C--GG--TA-AT--A	0	0	Y	1	Bacteria(100);Proteobacteria(100);Alphaproteobacteria(100);SAR11_clade(100);Surface_2(99);unclassified	100
>HF_READ_05190354	Forward	===================	T-C-G-T-G-C-CA-G-C-A-G-C--CG-C--GG--TA-AT--A	0	0	Y	1	Bacteria(100);Proteobacteria(100);Alphaproteobacteria(100);SAR11_clade(100);Surface_2(87);unclassified	100
>HF_READ_05505216	Forward	===================	T-C-G-T-G-C-CA-G-C-A-G-C--CG-C--GG--TA-AT--A	0	0	Y	1	Bacteria(100);Proteobacteria(100);Alphaproteobacteria(100);SAR11_clade(100);Surface_2(100);unclassified	100
>HF_READ_05384059	Forward	===================	T-C-G-T-G-C-CA-G-C-A-G-C--CG-C--GG--TA-AT--A	0	0	Y	1	Bacteria(100);Proteobacteria(100);Alphaproteobacteria(100);SAR11_clade(100);Surface_2(95);unclassified	100
>HF_READ_05152891	Forward	===============TAT=	A-C-G--TG-C-CA-G-C-A-G-C--CG-C---G--T--AT--A	3	3	N	1	Bacteria(100);Actinobacteria(100);Acidimicrobiia(100);Acidimicrobiales(100);OM1_clade(100);Candidatus_Actinomarina(100)	81.25
>HF_READ_05621365	Forward	===================	T-C-G-T-G-C-CA-G-C-A-G-C--CG-C--GG--TA-AT--A	0	0	Y	1	Bacteria(100);Proteobacteria(100);Alphaproteobacteria(94);Rhizobiales(30);Phyllobacteriaceae(24);Pseudahrensia(24)	100
>HF_READ_05611381	Forward	===================	T-C-G-T-G-C-CA-G-C-A-G-C--CG-C--GG--TA-AT--A	0	0	Y	1	Bacteria(100);Proteobacteria(100);Alphaproteobacteria(93);Sphingomonadales(33);Sphingomonadaceae(30);Stakelama(24)	100
>HF_READ_05035946	Forward	===================	T-C-G-T-G-C-CA-G-C-A-G-C--CG-C--GG--TA-AT--A	0	0	Y	1	Bacteria(100);Proteobacteria(100);Alphaproteobacteria(99);Rhizobiales(28);Phyllobacteriaceae(21);Pseudahrensia(21)	100
>HF_READ_05404149	Forward	===================	C-C-G-T-G-C-CA-G-C-A-G-C--CG-C--GG--TA-AT--A	0	0	Y	1	Bacteria(100);Proteobacteria(100);Gammaproteobacteria(100);Oceanospirillales(100);SAR86_clade(100);unclassified	100
>HF_READ_05441263	Forward	===================	C-C-G-T-G-C-CA-G-C-A-G-C--CG-C--GG--TA-AT--A	0	0	Y	1	Bacteria(100);Proteobacteria(100);Gammaproteobacteria(100);Oceanospirillales(100);SAR86_clade(100);unclassified	100
>HF_READ_05362733	Forward	===d======d=======T	C-C-G-T-G---CA-G-C-A-G----CG-C--GG--T--AT--A	1	3	N	1	Bacteria(100);Bacteroidetes(100);Flavobacteriia(82);Flavobacteriales(82);Cryomorphaceae(60);Owenweeksia(19)	87.5
>HF_READ_05138820	Forward	===================	A-C-G-T-G-C-CA-G-C-A-G-C--CG-C--GG--TA-AT--A	0	0	Y	1	Bacteria(100);Proteobacteria(100);Deltaproteobacteria(100);SAR324_clade[Marine_group_B](100);unclassified;unclassified	100
>HF_READ_05177925	Forward	CG================T	T-C-G---G-C-CA-G-C-A-G-C--CG-C--GG--TATAT--A	1	3	N	1	Bacteria(100);Deferribacteres(99);Deferribacteres(99);Deferribacterales(99);SAR406_clade[Marine_group_A](99);unclassified	87.5
>HF_READ_05374527	Forward	===================	C-C-G-T-G-C-CA-G-C-A-G-C--CG-C--GG--TA-AT--A	0	0	Y	1	Bacteria(100);Proteobacteria(98);Alphaproteobacteria(95);Adriatic90(36);unclassified;unclassified	100
>HF_READ_05495136	Forward	===================	C-C-G-T-G-C-CA-G-C-A-G-C--CG-C--GG--TA-AT--A	0	0	Y	1	Bacteria(100);Proteobacteria(100);Alphaproteobacteria(96);Adriatic90(31);unclassified;unclassified	100
>HF_READ_05208132	Forward	===================	T-C-G-T-G-C-CA-G-C-A-G-C--CG-C--GG--TA-AT--A	0	0	Y	1	Bacteria(100);Proteobacteria(100);Alphaproteobacteria(100);SAR11_clade(100);Deep_1(44);unclassified	100
>HF_READ_05290461	Forward	===================	C-C-G-T-G-C-CA-G-C-A-G-C--CG-C--GG--TA-AT--A	0	0	Y	1	Bacteria(100);Proteobacteria(100);Gammaproteobacteria(93);Gammaproteobacteria_Incertae_Sedis(24);Unknown_Family(24);Thioprofundum(20)	100
>HF_READ_05100023	Forward	===d======d========	C-C-G-T-G---CA-G-C-A-G----CG-C--GG--TA-AT--A	0	2	N	1	Bacteria(100);Proteobacteria(100);Gammaproteobacteria(100);Oceanospirillales(91);Oceanospirillaceae(52);Pseudospirillum(52)	93.75
>HF_READ_05590749	Forward	===================	T-C-G-T-G-C-CA-G-C-A-G-C--CG-C--GG--TA-AT--A	0	0	Y	1	Bacteria(100);Deferribacteres(59);Deferribacteres(59);Deferribacterales(59);SAR406_clade[Marine_group_A](51);unclassified	100
>HF_READ_05382338	Forward	===================	C-C-G-T-G-C-CA-G-C-A-G-C--CG-C--GG--TA-AT--A	0	0	Y	1	Bacteria(100);Proteobacteria(100);Gammaproteobacteria(99);Oceanospirillales(63);ZA2525c(23);unclassified	100
>HF_READ_05472508	Forward	===================	C-C-G-T-G-C-CA-G-C-A-G-C--CG-C--GG--TA-AT--A	0	0	Y	1	Bacteria(100);Proteobacteria(100);Gammaproteobacteria(99);Oceanospirillales(48);Hahellaceae(18);Zooshikella(18)	100
>HF_READ_04871916	Forward	===================	T-C-G-T-G-C-CA-G-C-A-G-C--CG-C--GG--TA-AT--A	0	0	Y	1	Bacteria(100);Proteobacteria(100);Alphaproteobacteria(100);SAR11_clade(100);Surface_2(98);unclassified	100
>HF_READ_05613820	Forward	===================	C-C-G-T-G-C-CA-G-C-A-G-C--CG-C--GG--TA-AT--A	0	0	Y	1	Bacteria(100);Proteobacteria(100);Gammaproteobacteria(100);Oceanospirillales(61);Hahellaceae(24);Zooshikella(24)	100
>HF_READ_05618538	Forward	===================	T-C-G-T-G-C-CA-G-C-A-G-C--CG-C--GG--TA-AT--A	0	0	Y	1	Bacteria(100);Proteobacteria(100);Alphaproteobacteria(100);SAR11_clade(100);Surface_1(100);unclassified	100
>HF_READ_05135912	Forward	===================	T-C-G-T-G-C-CA-G-C-A-G-C--CG-C--GG--TA-AT--A	0	0	Y	1	Bacteria(100);Proteobacteria(100);Alphaproteobacteria(100);SAR11_clade(100);Surface_1(100);Candidatus_Pelagibacter(57)	100
>HF_READ_05082261	Forward	===================	T-C-G-T-G-C-CA-G-C-A-G-C--CG-C--GG--TA-AT--A	0	0	Y	1	Bacteria(100);Proteobacteria(100);Alphaproteobacteria(100);SAR11_clade(100);Surface_1(100);Candidatus_Pelagibacter(92)	100
>HF_READ_05187197	Forward	===================	T-C-G-T-G-C-CA-G-C-A-G-C--CG-C--GG--TA-AT--A	0	0	Y	1	Bacteria(100);Proteobacteria(100);Alphaproteobacteria(100);SAR11_clade(100);Surface_1(100);unclassified	100
>HF_READ_05287112	Forward	===================	T-C-G-T-G-C-CA-G-C-A-G-C--CG-C--GG--TA-AT--A	0	0	Y	1	Bacteria(100);Proteobacteria(100);Alphaproteobacteria(100);SAR11_clade(100);Deep_1(100);unclassified	100
>HF_READ_05485689	Forward	===================	C-C-G-T-G-C-CA-G-C-A-G-C--CG-C--GG--TA-AT--A	0	0	Y	1	Bacteria(100);Proteobacteria(100);Gammaproteobacteria(100);Oceanospirillales(100);SAR86_clade(100);unclassified	100
>HF_READ_04975431	Forward	===================	C-C-G-T-G-C-CA-G-C-A-G-C--CG-C--GG--TA-AT--A	0	0	Y	1	Bacteria(100);Proteobacteria(100);Gammaproteobacteria(100);Oceanospirillales(100);SAR86_clade(100);unclassified	100
>HF_READ_05582749	Forward	===================	C-C-G-T-G-C-CA-G-C-A-G-C--CG-C--GG--TA-AT--A	0	0	Y	1	Bacteria(100);Proteobacteria(100);Gammaproteobacteria(100);Oceanospirillales(100);SAR86_clade(100);unclassified	100
>HF_READ_05458766	Forward	===================	C-C-G-T-G-C-CA-G-C-A-G-C--CG-C--GG--TA-AT--A	0	0	Y	1	Bacteria(100);Proteobacteria(100);Gammaproteobacteria(100);Oceanospirillales(100);SAR86_clade(100);unclassified	100
>HF_READ_05387440	Forward	===================	C-C-G-T-G-C-CA-G-C-A-G-C--CG-C--GG--TA-AT--A	0	0	Y	1	Bacteria(100);Proteobacteria(100);Gammaproteobacteria(100);Oceanospirillales(100);SAR86_clade(100);unclassified	100
>HF_READ_05531217	Forward	===================	C-C-G-T-G-C-CA-G-C-A-G-C--CG-C--GG--TA-AT--A	0	0	Y	1	Bacteria(100);Proteobacteria(100);Gammaproteobacteria(100);Oceanospirillales(100);SAR86_clade(100);unclassified	100
>HF_READ_04790404	Forward	===================	A-C-G--TG-C-CA-G-C-A-G-C--CG-C--GG--TA-AT--A	0	0	Y	1	Bacteria(100);Actinobacteria(100);Acidimicrobiia(100);Acidimicrobiales(100);OM1_clade(100);Candidatus_Actinomarina(100)	100
>HF_READ_05078009	Forward	===================	T-C-G-T-G-C-CA-G-C-A-G-C--CG-C--GG--TA-AT--A	0	0	Y	1	Bacteria(100);Proteobacteria(100);Alphaproteobacteria(100);SAR11_clade(100);Deep_1(100);unclassified	100
>HF_READ_05183925	Forward	===================	T-C-G-T-G-C-CA-G-C-A-G-C--CG-C--GG--TA-AT--A	0	0	Y	1	Bacteria(100);Proteobacteria(100);Alphaproteobacteria(100);SAR11_clade(100);Surface_2(95);unclassified	100
>HumanGut_CONTIG_00242122	Forward	===================	A-C-G-T-G-C-CA-G-C-A-G-C--CG-C--GG--TA-AT--A	0	0	Y	1	Bacteria(100);Actinobacteria(100);Actinobacteria(100);Bifidobacteriales(100);Bifidobacteriaceae(100);Bifidobacterium(100)	100
>HumanGut_CONTIG_00240887	Forward	===================	A-C-G-T-G-C-CA-G-C-A-G-C--CG-C--GG--TA-AT--A	0	0	Y	1	Bacteria(100);Actinobacteria(100);Actinobacteria(100);Bifidobacteriales(100);Bifidobacteriaceae(100);Bifidobacterium(100)	100
>HumanGut_CONTIG_00243085	Forward	===================	A-C-G-T-G-C-CA-G-C-A-G-C--CG-C--GG--TA-AT--A	0	0	Y	1	Bacteria(100);Actinobacteria(100);Actinobacteria(100);Bifidobacteriales(100);Bifidobacteriaceae(100);Bifidobacterium(100)	100
>HumanGut_CONTIG_00091759	Forward	===================	A-C-G-T-G-C-CA-G-C-A-G-C--CG-C--GG--TA-AT--A	0	0	Y	1	Bacteria(100);Proteobacteria(83);Betaproteobacteria(83);Burkholderiales(82);Alcaligenaceae(74);Sutterella(74)	100
>HumanGut_CONTIG_00160400	Forward	===================	A-C-G-T-G-C-CA-G-C-A-G-C--CG-C--GG--TA-AT--A	0	0	Y	1	Bacteria(100);Firmicutes(100);Clostridia(100);Clostridiales(100);Lachnospiraceae(100);Anaerosporobacter(28)	100
>HumanGut_CONTIG_00013294	Forward	===================	A-C-G-T-G-C-CA-G-C-A-G-C--CG-C--GG--TA-AT--A	0	0	Y	1	Bacteria(100);Firmicutes(100);Bacilli(100);Lactobacillales(100);Lactobacillaceae(100);Lactobacillus(100)	100
>HumanGut_CONTIG_00043479	Forward	===================	A-C-G-T-G-C-CA-G-C-A-G-C--CG-C--GG--TA-AT--A	0	0	Y	1	Bacteria(100);Firmicutes(100);Erysipelotrichia(100);Erysipelotrichales(100);Erysipelotrichaceae(100);Catenibacterium(100)	100
>HumanGut_CONTIG_00326625	Forward	===================	A-C-G-T-G-C-CA-G-C-A-G-C--CG-C--GG--TA-AT--A	0	0	Y	1	Bacteria(100);Firmicutes(100);Clostridia(100);Clostridiales(100);Lachnospiraceae(100);Incertae_Sedis(100)	100
>HumanGut_CONTIG_00179939	Forward	===================	C-C-G-T-G-C-CA-G-C-A-G-C--CG-C--GG--TA-AT--A	0	0	Y	1	Bacteria(100);Bacteroidetes(100);Bacteroidia(100);Bacteroidales(100);Bacteroidaceae(100);Bacteroides(100)	100
>HumanGut_CONTIG_00248602	Forward	===c=====TAG========	A-C-G-T-GCC-CA-G-C-T-A-G--CG-C--GG--TA-AAC-A	0	4	N	1	Bacteria(100);Firmicutes(100);Clostridia(100);Clostridiales(100);Ruminococcaceae(100);Faecalibacterium(100)	87.5
>HumanGut_CONTIG_00288930	Forward	===================	A-C-G-T-G-C-CA-G-C-A-G-C--CG-C--GG--TA-AT--A	0	0	Y	1	Bacteria(100);Actinobacteria(100);Actinobacteria(100);Bifidobacteriales(100);Bifidobacteriaceae(100);Bifidobacterium(98)	100
>HumanGut_CONTIG_00172686	Forward	===T==A==C==C=T==T=	T-C-G-T-G-T-CA-A-C-A-C-C--CC-C--TG--TT-AT--A	1	6	N	1	Bacteria(100);Actinobacteria(100);Actinobacteria(99);Bifidobacteriales(97);Bifidobacteriaceae(97);Aeriscardovia(56)	78.12
>HumanGut_CONTIG_00265412	Forward	===================	C-C-G-T-G-C-CA-G-C-A-G-C--CG-C--GG--TA-AT--A	0	0	Y	1	Bacteria(100);Bacteroidetes(100);Bacteroidia(100);Bacteroidales(100);Porphyromonadaceae(100);Butyricimonas(100)	100
>HumanGut_CONTIG_00058925	Forward	C====G==G========T=	A-C-C-T-G-C-CG-G-C-G-G-C--CG-C--GG--TT-AT--A	1	4	N	1	Bacteria(100);Firmicutes(99);Negativicutes(97);Selenomonadales(97);Veillonellaceae(94);Mitsuokella(84)	84.38
>HumanGut_CONTIG_00208957	Forward	==AG===A==A========	A-C-G-T-A-G-CA-G-A-A-G-A--CG-C--GG--TA-AT--A	0	4	N	1	Bacteria(100);Firmicutes(100);Clostridia(100);Clostridiales(100);Lachnospiraceae(100);Syntrophococcus(42)	87.5
>HumanGut_CONTIG_00245523	Forward	===================	C-C-G-T-G-C-CA-G-C-A-G-C--CG-C--GG--TA-AT--A	0	0	Y	1	Bacteria(100);Bacteroidetes(100);Bacteroidia(100);Bacteroidales(100);Bacteroidaceae(100);Bacteroides(100)	100
>HumanGut_CONTIG_00284265	Forward	===================	A-C-G-T-G-C-CA-G-C-A-G-C--CG-C--GG--TA-AT--A	0	0	Y	1	Bacteria(100);Firmicutes(100);Erysipelotrichia(100);Erysipelotrichales(100);Erysipelotrichaceae(100);Incertae_Sedis(100)	100
>HumanGut_CONTIG_00181349	Forward	===================	C-C-G-T-G-C-CA-G-C-A-G-C--CG-C--GG--TA-AT--A	0	0	Y	1	Bacteria(100);Bacteroidetes(100);Bacteroidia(100);Bacteroidales(100);Porphyromonadaceae(100);Parabacteroides(100)	100
>HumanGut_CONTIG_00098984	Forward	===================	C-C-G-T-G-C-CA-G-C-A-G-C--CG-C--GG--TA-AT--A	0	0	Y	1	Bacteria(100);Bacteroidetes(100);Bacteroidia(100);Bacteroidales(100);Bacteroidaceae(100);Bacteroides(100)	100
>HumanGut_CONTIG_00149120	Forward	===================	C-C-G-T-G-C-CA-G-C-A-G-C--CG-C--GG--TA-AT--A	0	0	Y	1	Bacteria(100);Bacteroidetes(100);Bacteroidia(100);Bacteroidales(100);Porphyromonadaceae(100);Parabacteroides(100)	100
>HumanGut_CONTIG_00037782	Forward	===================	C-C-G-T-G-C-CA-G-C-A-G-C--CG-C--GG--TA-AT--A	0	0	Y	1	Bacteria(100);Bacteroidetes(100);Bacteroidia(100);Bacteroidales(100);Bacteroidaceae(100);Bacteroides(100)	100
>HumanGut_CONTIG_00245497	Forward	===================	C-C-G-T-G-C-CA-G-C-A-G-C--CG-C--GG--TA-AT--A	0	0	Y	1	Bacteria(100);Bacteroidetes(100);Bacteroidia(100);Bacteroidales(100);Bacteroidaceae(100);Bacteroides(100)	100
>HumanGut_CONTIG_00323732	Forward	===================	C-C-G-T-G-C-CA-G-C-A-G-C--CG-C--GG--TA-AT--A	0	0	Y	1	Bacteria(100);Bacteroidetes(100);Bacteroidia(100);Bacteroidales(100);Bacteroidaceae(100);Bacteroides(100)	100
>HumanGut_CONTIG_00321706	Forward	===================	C-C-G-T-G-C-CA-G-C-A-G-C--CG-C--GG--TA-AT--A	0	0	Y	1	Bacteria(100);Bacteroidetes(100);Bacteroidia(100);Bacteroidales(100);Bacteroidaceae(100);Bacteroides(100)	100
>HumanGut_CONTIG_00101670	Forward	===================	A-C-G-T-G-C-CA-G-C-A-G-C--CG-C--GG--TA-AT--A	0	0	Y	1	Bacteria(100);Actinobacteria(100);Coriobacteriia(100);Coriobacteriales(100);Coriobacteriaceae(100);Collinsella(100)	100
>HumanGut_CONTIG_00245541	Forward	===================	C-C-G-T-G-C-CA-G-C-A-G-C--CG-C--GG--TA-AT--A	0	0	Y	1	Bacteria(100);Bacteroidetes(100);Bacteroidia(100);Bacteroidales(100);Bacteroidaceae(100);Bacteroides(100)	100
>HumanGut_CONTIG_00001023	Forward	===================	C-C-G-T-G-C-CA-G-C-A-G-C--CG-C--GG--TA-AT--A	0	0	Y	1	Bacteria(100);Bacteroidetes(100);Bacteroidia(100);Bacteroidales(100);Bacteroidaceae(100);Bacteroides(100)	100
>HumanGut_CONTIG_00181303	Forward	===================	C-C-G-T-G-C-CA-G-C-A-G-C--CG-C--GG--TA-AT--A	0	0	Y	1	Bacteria(100);Bacteroidetes(100);Bacteroidia(100);Bacteroidales(100);Porphyromonadaceae(100);Parabacteroides(100)	100
>HumanGut_CONTIG_00293365	Forward	===T=GT=GCT========	A-C-G-T-G-T-CG-T-C-G-C-T--CG-C--GG--TA-AT--A	0	6	N	1	Bacteria(100);Actinobacteria(100);Actinobacteria(100);Bifidobacteriales(98);Bifidobacteriaceae(98);Alloscardovia(84)	81.25
>HumanGut_CONTIG_00120784	Forward	===================	C-C-G-T-G-C-CA-G-C-A-G-C--CG-C--GG--TA-AT--A	0	0	Y	1	Bacteria(100);Bacteroidetes(100);Bacteroidia(100);Bacteroidales(100);Bacteroidaceae(100);Bacteroides(100)	100
>HumanGut_CONTIG_00252091	Forward	===================	C-C-G-T-G-C-CA-G-C-A-G-C--CG-C--GG--TA-AT--A	0	0	Y	1	Bacteria(100);Bacteroidetes(100);Bacteroidia(100);Bacteroidales(100);Rikenellaceae(100);Alistipes(100)	100
>HumanGut_CONTIG_00293962	Forward	=========A=========	A-C-G-T-G-C-CA-G-C-A-A-C--CG-C--GG--TA-AT--A	0	1	Y	1	Bacteria(100);Actinobacteria(100);Coriobacteriia(100);Coriobacteriales(100);Coriobacteriaceae(100);Atopobium(77)	96.88
>HumanGut_CONTIG_00084650	Forward	===================	C-C-G-T-G-C-CA-G-C-A-G-C--CG-C--GG--TA-AT--A	0	0	Y	1	Bacteria(100);Bacteroidetes(100);Bacteroidia(100);Bacteroidales(100);Prevotellaceae(100);Prevotella(100)	100
>HumanGut_CONTIG_00099355	Forward	===================	A-C-G-T-G-C-CA-G-C-A-G-C--CG-C--GG--TA-AT--A	0	0	Y	1	Bacteria(100);Firmicutes(98);Clostridia(94);Clostridiales(94);Ruminococcaceae(82);Hydrogenoanaerobacterium(54)	100
>HumanGut_CONTIG_00249863	Forward	===================	A-C-G-T-G-C-CA-G-C-A-G-C--CG-C--GG--TA-AT--A	0	0	Y	1	Bacteria(100);Actinobacteria(100);Coriobacteriia(100);Coriobacteriales(100);Coriobacteriaceae(100);Collinsella(100)	100
>HumanGut_CONTIG_00082164	Forward	===================	C-C-G-T-G-C-CA-G-C-A-G-C--CG-C--GG--TA-AT--A	0	0	Y	1	Bacteria(100);Bacteroidetes(100);Bacteroidia(100);Bacteroidales(100);Prevotellaceae(100);Prevotella(100)	100
>HumanGut_CONTIG_00082775	Forward	===================	C-C-G-T-G-C-CA-G-C-A-G-C--CG-C--GG--TA-AT--A	0	0	Y	1	Bacteria(100);Bacteroidetes(100);Bacteroidia(100);Bacteroidales(100);Prevotellaceae(100);Prevotella(100)	100
>HumanGut_CONTIG_00181521	Forward	===================	C-C-G-T-G-C-CA-G-C-A-G-C--CG-C--GG--TA-AT--A	0	0	Y	1	Bacteria(100);Bacteroidetes(100);Bacteroidia(100);Bacteroidales(100);Bacteroidaceae(100);Bacteroides(100)	100
>HumanGut_CONTIG_00150259	Forward	===================	C-C-G-T-G-C-CA-G-C-A-G-C--CG-C--GG--TA-AT--A	0	0	Y	1	Bacteria(100);Bacteroidetes(100);Bacteroidia(100);Bacteroidales(100);Bacteroidaceae(100);Bacteroides(100)	100
>HumanGut_CONTIG_00087344	Forward	===================	C-C-G-T-G-C-CA-G-C-A-G-C--CG-C--GG--TA-AT--A	0	0	Y	1	Bacteria(100);Bacteroidetes(100);Bacteroidia(100);Bacteroidales(100);Bacteroidaceae(100);Bacteroides(100)	100
>HumanGut_CONTIG_00119966	Forward	===================	C-C-G-T-G-C-CA-G-C-A-G-C--CG-C--GG--TA-AT--A	0	0	Y	1	Bacteria(100);Bacteroidetes(100);Bacteroidia(100);Bacteroidales(100);Bacteroidaceae(100);Bacteroides(100)	100
>HumanGut_CONTIG_00082643	Forward	===================	C-C-G-T-G-C-CA-G-C-A-G-C--CG-C--GG--TA-AT--A	0	0	Y	1	Bacteria(100);Bacteroidetes(100);Bacteroidia(100);Bacteroidales(100);Bacteroidaceae(100);Bacteroides(100)	100
>HumanGut_CONTIG_00148781	Forward	===================	C-C-G-T-G-C-CA-G-C-A-G-C--CG-C--GG--TA-AT--A	0	0	Y	1	Bacteria(100);Bacteroidetes(100);Bacteroidia(100);Bacteroidales(100);Bacteroidaceae(100);Bacteroides(100)	100
>HumanGut_CONTIG_00000535	Forward	===================	C-C-G-T-G-C-CA-G-C-A-G-C--CG-C--GG--TA-AT--A	0	0	Y	1	Bacteria(100);Bacteroidetes(100);Bacteroidia(100);Bacteroidales(100);Bacteroidaceae(100);Bacteroides(100)	100
>HumanGut_CONTIG_00245869	Forward	===================	C-C-G-T-G-C-CA-G-C-A-G-C--CG-C--GG--TA-AT--A	0	0	Y	1	Bacteria(100);Bacteroidetes(100);Bacteroidia(100);Bacteroidales(100);Bacteroidaceae(100);Bacteroides(100)	100
>HumanGut_CONTIG_00319870	Forward	===================	C-C-G-T-G-C-CA-G-C-A-G-C--CG-C--GG--TA-AT--A	0	0	Y	1	Bacteria(100);Bacteroidetes(100);Bacteroidia(100);Bacteroidales(100);Bacteroidaceae(100);Bacteroides(100)	100
>HumanGut_CONTIG_00324085	Forward	===================	C-C-G-T-G-C-CA-G-C-A-G-C--CG-C--GG--TA-AT--A	0	0	Y	1	Bacteria(100);Bacteroidetes(100);Bacteroidia(100);Bacteroidales(100);Bacteroidaceae(100);Bacteroides(100)	100
>HumanGut_CONTIG_00265413	Forward	===================	C-C-G-T-G-C-CA-G-C-A-G-C--CG-C--GG--TA-AT--A	0	0	Y	1	Bacteria(100);Bacteroidetes(100);Bacteroidia(100);Bacteroidales(100);Porphyromonadaceae(100);Butyricimonas(100)	100
>HumanGut_CONTIG_00051025	Forward	===================	C-C-G-T-G-C-CA-G-C-A-G-C--CG-C--GG--TA-AT--A	0	0	Y	1	Bacteria(100);Bacteroidetes(100);Bacteroidia(85);Bacteroidales(85);Rikenellaceae(46);RC9_gut_group(36)	100
>HumanGut_CONTIG_00129632	Forward	===================	C-C-G-T-G-C-CA-G-C-A-G-C--CG-C--GG--TA-AT--A	0	0	Y	1	Bacteria(100);Bacteroidetes(100);Bacteroidia(99);Bacteroidales(99);Porphyromonadaceae(99);Odoribacter(87)	100
>HumanGut_CONTIG_00209466	Forward	===================	C-C-G-T-G-C-CA-G-C-A-G-C--CG-C--GG--TA-AT--A	0	0	Y	1	Bacteria(100);Bacteroidetes(100);Bacteroidia(100);Bacteroidales(100);Rikenellaceae(100);Alistipes(100)	100
>HumanGut_CONTIG_00086040	Forward	===================	C-C-G-T-G-C-CA-G-C-A-G-C--CG-C--GG--TA-AT--A	0	0	Y	1	Bacteria(100);Bacteroidetes(100);Bacteroidia(100);Bacteroidales(100);Prevotellaceae(100);Prevotella(100)	100
>HumanGut_CONTIG_00222710	Forward	===================	C-C-G-T-G-C-CA-G-C-A-G-C--CG-C--GG--TA-AT--A	0	0	Y	1	Bacteria(100);Bacteroidetes(100);Bacteroidia(100);Bacteroidales(100);Bacteroidaceae(100);Bacteroides(100)	100
>HumanGut_CONTIG_00030984	Forward	A==A==A=========G==	A-C-A-T-G-A-CA-A-C-A-G-C--CG-C--GG--GA-AT--A	1	4	N	1	Bacteria(100);Firmicutes(97);Clostridia(97);Clostridiales(97);Ruminococcaceae(81);Butyricicoccus(39)	84.38
>HumanGut_CONTIG_00129175	Forward	===================	C-C-G-T-G-C-CA-G-C-A-G-C--CG-C--GG--TA-AT--A	0	0	Y	1	Bacteria(100);Bacteroidetes(100);Bacteroidia(100);Bacteroidales(100);Porphyromonadaceae(100);Parabacteroides(100)	100
>HumanGut_CONTIG_00171049	Forward	...................	A-C-T-T-G---CA-T-A-G-G-G--CG-C--CG--GA-AT--T	4	19	N	0	Bacteria(100);Firmicutes(100);Clostridia(100);Clostridiales(100);Ruminococcaceae(100);Oscillibacter(100)	-3.12
>HumanGut_CONTIG_00326799	Forward	===================	C-C-G-T-G-C-CA-G-C-A-G-C--CG-C--GG--TA-AT--A	0	0	Y	1	Bacteria(100);Bacteroidetes(100);Bacteroidia(100);Bacteroidales(100);Porphyromonadaceae(100);Barnesiella(100)	100
>HumanGut_CONTIG_00140487	Forward	===================	C-C-G-T-G-C-CA-G-C-A-G-C--CG-C--GG--TA-AT--A	0	0	Y	1	Bacteria(100);Bacteroidetes(100);Bacteroidia(100);Bacteroidales(100);Prevotellaceae(100);Prevotella(73)	100
>HumanGut_CONTIG_00000677	Forward	===================	C-C-G-T-G-C-CA-G-C-A-G-C--CG-C--GG--TA-AT--A	0	0	Y	1	Bacteria(100);Bacteroidetes(100);Bacteroidia(100);Bacteroidales(100);Bacteroidaceae(100);Bacteroides(100)	100
>HumanGut_CONTIG_00001339	Forward	===================	C-C-G-T-G-C-CA-G-C-A-G-C--CG-C--GG--TA-AT--A	0	0	Y	1	Bacteria(100);Bacteroidetes(100);Bacteroidia(100);Bacteroidales(100);Bacteroidaceae(100);Bacteroides(100)	100
>HumanGut_CONTIG_00002189	Forward	===================	C-C-G-T-G-C-CA-G-C-A-G-C--CG-C--GG--TA-AT--A	0	0	Y	1	Bacteria(100);Bacteroidetes(100);Bacteroidia(100);Bacteroidales(100);Bacteroidaceae(100);Bacteroides(100)	100
>HumanGut_CONTIG_00000622	Forward	===================	C-C-G-T-G-C-CA-G-C-A-G-C--CG-C--GG--TA-AT--A	0	0	Y	1	Bacteria(100);Bacteroidetes(100);Bacteroidia(100);Bacteroidales(100);Bacteroidaceae(100);Bacteroides(100)	100
>HumanGut_CONTIG_00118535	Forward	===================	C-C-G-T-G-C-CA-G-C-A-G-C--CG-C--GG--TA-AT--A	0	0	Y	1	Bacteria(100);Bacteroidetes(100);Bacteroidia(100);Bacteroidales(100);Bacteroidaceae(100);Bacteroides(100)	100
>HumanGut_CONTIG_00267547	Forward	===================	C-C-G-T-G-C-CA-G-C-A-G-C--CG-C--GG--TA-AT--A	0	0	Y	1	Bacteria(100);Bacteroidetes(100);Bacteroidia(100);Bacteroidales(100);Bacteroidaceae(100);Bacteroides(100)	100
>HumanGut_CONTIG_00180239	Forward	======g===========T=	C-CGG-T-G-C-CAGG-C-A-G-C--CG-C--GG--TT-AT--T	1	2	N	1	Bacteria(100);Bacteroidetes(100);Bacteroidia(100);Bacteroidales(100);Bacteroidaceae(99);Bacteroides(99)	90.62
>HumanGut_CONTIG_00216710	Forward	CG=G===========TA=T	C-C-G---G-G-CA-G-C-A-G-C--CG-C---G--TA-AT--A	3	6	N	1	Bacteria(100);Bacteroidetes(100);Bacteroidia(100);Bacteroidales(100);Bacteroidaceae(91);Bacteroides(91)	71.88
>HumanGut_CONTIG_00179776	Forward	===G======A========	C-C-G-T-G-G-CA-G-C-A-G-A--CG-C--GG--TA-AT--A	0	2	N	1	Bacteria(100);Bacteroidetes(100);Bacteroidia(100);Bacteroidales(100);Bacteroidaceae(96);Bacteroides(96)	93.75
>HumanGut_CONTIG_00118702	Forward	===================	C-C-G-T-G-C-CA-G-C-A-G-C--CG-C--GG--TA-AT--A	0	0	Y	1	Bacteria(100);Bacteroidetes(100);Bacteroidia(100);Bacteroidales(100);Bacteroidaceae(100);Bacteroides(100)	100
>HumanGut_CONTIG_00149284	Forward	======A=TT=========	C-C-G-T-G-C-CA-A-C-T-T-C--CG-C--GG--TA-AT--A	0	3	N	1	Bacteria(99);Bacteroidetes(98);Bacteroidia(96);Bacteroidales(96);Prevotellaceae(41);Paraprevotella(41)	90.62
>HumanGut_CONTIG_00213318	Forward	=======A==A==A=====	C-C-G-T-G-C-CA-G-A-A-G-A--CG-A--GG--TA-AT--A	0	3	N	1	Bacteria(97);Bacteroidetes(96);Bacteroidia(89);Bacteroidales(89);Prevotellaceae(75);Paraprevotella(75)	90.62
>HumanGut_CONTIG_00050136	Forward	...................	A-C-G-T-T-CCAA-A-C-A-C-C--CT-G--GG--TA-AA--A	4	19	N	0	Bacteria(93);Firmicutes(88);Clostridia(87);Clostridiales(87);Ruminococcaceae(85);Subdoligranulum(44)	-3.12
>NCBI_READ_1112493764912	Forward	=================C=	A-C-G-T-G-C-CA-G-C-A-G-C--CG-C--GG--TC-AT--A	1	1	N	1	Bacteria(100);Candidate_division_TM7(100);unclassified;unclassified;unclassified;unclassified	93.75
>NCBI_READ_1113297701211	Forward	===================	A-T-G-T-G-C-CA-G-C-A-G-C--CG-C--GG--TA-AT--A	0	0	Y	1	Bacteria(100);Candidate_division_JS1(100);unclassified;unclassified;unclassified;unclassified	100
>NCBI_READ_1113101834307	Forward	===================	A-C-G-T-G-C-CA-G-C-A-G-C--CG-C--GG--TA-AT--A	0	0	Y	1	Bacteria(100);Candidate_division_SR1(100);unclassified;unclassified;unclassified;unclassified	100
>NCBI_READ_1112494134227	Forward	===================	C-C-G-T-G-C-CA-G-C-A-G-C--CG-C--GG--TA-AT--A	0	0	Y	1	Bacteria(100);Proteobacteria(100);Gammaproteobacteria(76);Gammaproteobacteria_Incertae_Sedis(33);Unknown_Family(33);Thiohalophilus(33)	100
>NCBI_READ_1113289254877	Forward	===================	C-T-G-T-G-C-CA-G-C-A-G-C--CG-C--GG--TA-AT--A	0	0	Y	1	Bacteria(100);Verrucomicrobia(100);Opitutae(87);Puniceicoccales(38);Puniceicoccaceae(38);Cerasicoccus(36)	100
>NCBI_READ_1113289216820	Forward	===================	A-C-G-T-G-C-CA-G-C-A-G-C--CG-C--GG--TA-AT--A	0	0	Y	1	Bacteria(100);Actinobacteria(100);Actinobacteria(100);Micrococcales(100);Microbacteriaceae(100);SV1-8(98)	100
>NCBI_READ_1112637829218	Forward	==========d========	C-C-G-T-G-C-CA-G-C-A-G----CG-C--GG--TA-AT--A	0	1	Y	1	Bacteria(100);Verrucomicrobia(100);Opitutae(100);RS-B22(53);unclassified;unclassified	96.88
>NCBI_READ_1113264431049	Forward	===================	A-C-G-T-G-C-CA-G-C-A-G-C--CG-C--GG--TA-AT--A	0	0	Y	1	Bacteria(100);Actinobacteria(100);Actinobacteria(100);Micrococcales(100);Microbacteriaceae(99);SV1-8(61)	100
>NCBI_READ_1113298177797	Forward	===================	A-C-G-T-G-C-CA-G-C-A-G-C--CG-C--GG--TA-AT--A	0	0	Y	1	Bacteria(100);Actinobacteria(100);Actinobacteria(100);Micrococcales(100);Microbacteriaceae(100);SV1-8(99)	100
>NCBI_READ_1112307239310	Forward	===================	A-C-G-T-G-C-CA-G-C-A-G-C--CG-C--GG--TA-AT--A	0	0	Y	1	Bacteria(100);Actinobacteria(100);Actinobacteria(100);PeM15(53);unclassified;unclassified	100
>NCBI_READ_1113289271950	Forward	===================	A-C-G-T-G-C-CA-G-C-A-G-C--CG-C--GG--TA-AT--A	0	0	Y	1	Bacteria(100);Actinobacteria(100);Actinobacteria(100);PeM15(58);unclassified;unclassified	100
>NCBI_READ_1113297699667	Forward	===================	A-C-G-T-G-C-CA-G-C-A-G-C--CG-C--GG--TA-AT--A	0	0	Y	1	Bacteria(100);Actinobacteria(100);Actinobacteria(100);PeM15(55);unclassified;unclassified	100
>NCBI_READ_1112308362577	Forward	===================	A-C-G-T-G-C-CA-G-C-A-G-C--CG-C--GG--TA-AT--A	0	0	Y	1	Bacteria(100);Actinobacteria(100);Actinobacteria(100);Frankiales(46);Cryptosporangiaceae(44);Fodinicola(44)	100
>NCBI_READ_1113288803049	Forward	===================	A-C-G-T-G-C-CA-G-C-A-G-C--CG-C--GG--TA-AT--A	0	0	Y	1	Bacteria(100);Actinobacteria(100);Actinobacteria(100);PeM15(52);unclassified;unclassified	100
>NCBI_READ_1113297868152	Forward	===================	A-C-G-T-G-C-CA-G-C-A-G-C--CG-C--GG--TA-AT--A	0	0	Y	1	Bacteria(100);Actinobacteria(100);Actinobacteria(100);PeM15(61);unclassified;unclassified	100
>NCBI_READ_1112328396085	Forward	===================	A-C-G-T-G-C-CA-G-C-A-G-C--CG-C--GG--TA-AT--A	0	0	Y	1	Bacteria(100);Actinobacteria(100);Actinobacteria(100);PeM15(60);unclassified;unclassified	100
>NCBI_READ_1112308515921	Forward	===================	A-C-G-T-G-C-CA-G-C-A-G-C--CG-C--GG--TA-AT--A	0	0	Y	1	Bacteria(100);Actinobacteria(100);Actinobacteria(100);PeM15(55);unclassified;unclassified	100
>NCBI_READ_1113315611810	Forward	===================	A-C-G-T-G-C-CA-G-C-A-G-C--CG-C--GG--TA-AT--A	0	0	Y	1	Bacteria(100);Actinobacteria(100);Actinobacteria(99);PeM15(64);unclassified;unclassified	100
>NCBI_READ_1113171660168	Forward	===================	A-C-G-T-G-C-CA-G-C-A-G-C--CG-C--GG--TA-AT--A	0	0	Y	1	Bacteria(100);Actinobacteria(100);Actinobacteria(100);Frankiales(67);Cryptosporangiaceae(57);Fodinicola(57)	100
>NCBI_READ_1113289090107	Forward	===================	A-C-G-T-G-C-CA-G-C-A-G-C--CG-C--GG--TA-AT--A	0	0	Y	1	Bacteria(100);Actinobacteria(100);Actinobacteria(100);Micrococcales(100);Microbacteriaceae(99);Agrococcus(64)	100
>NCBI_READ_1113297729039	Forward	===================	A-C-G-T-G-C-CA-G-C-A-G-C--CG-C--GG--TA-AT--A	0	0	Y	1	Bacteria(100);Actinobacteria(100);Actinobacteria(100);PeM15(58);unclassified;unclassified	100
>NCBI_READ_1113289217641	Forward	===================	A-C-G-T-G-C-CA-G-C-A-G-C--CG-C--GG--TA-AT--A	0	0	Y	1	Bacteria(100);Actinobacteria(100);Actinobacteria(100);PeM15(52);unclassified;unclassified	100
>NCBI_READ_1113288540798	Forward	===================	A-C-G-T-G-C-CA-G-C-A-G-C--CG-C--GG--TA-AT--A	0	0	Y	1	Bacteria(100);Actinobacteria(100);Actinobacteria(100);Frankiales(72);Cryptosporangiaceae(67);Fodinicola(67)	100
>NCBI_READ_1113297558826	Forward	===================	A-C-G-T-G-C-CA-G-C-A-G-C--CG-C--GG--TA-AT--A	0	0	Y	1	Bacteria(100);Actinobacteria(100);Actinobacteria(100);Micrococcales(100);Microbacteriaceae(100);Candidatus_Rhodoluna(71)	100
>NCBI_READ_1113315997085	Forward	===================	A-C-G-T-G-C-CA-G-C-A-G-C--CG-C--GG--TA-AT--A	0	0	Y	1	Bacteria(100);Actinobacteria(100);Actinobacteria(100);Micrococcales(100);Microbacteriaceae(100);Candidatus_Rhodoluna(37)	100
>NCBI_READ_1112309141901	Forward	===================	A-C-G-T-G-C-CA-G-C-A-G-C--CG-C--GG--TA-AT--A	0	0	Y	1	Bacteria(100);Actinobacteria(100);Actinobacteria(100);Micrococcales(100);Microbacteriaceae(100);Candidatus_Rhodoluna(86)	100
>NCBI_READ_1112308458588	Forward	===================	A-C-G-T-G-C-CA-G-C-A-G-C--CG-C--GG--TA-AT--A	0	0	Y	1	Bacteria(100);Actinobacteria(100);Actinobacteria(100);Micrococcales(100);Microbacteriaceae(100);Candidatus_Rhodoluna(89)	100
>NCBI_READ_1112308444681	Forward	===================	A-C-G-T-G-C-CA-G-C-A-G-C--CG-C--GG--TA-AT--A	0	0	Y	1	Bacteria(100);Actinobacteria(100);Actinobacteria(100);Micrococcales(100);Microbacteriaceae(100);Candidatus_Rhodoluna(65)	100
>NCBI_READ_1113288927490	Forward	===================	A-C-G-T-G-C-CA-G-C-A-G-C--CG-C--GG--TA-AT--A	0	0	Y	1	Bacteria(100);Actinobacteria(100);Actinobacteria(100);Micrococcales(100);Microbacteriaceae(100);Candidatus_Rhodoluna(62)	100
>NCBI_READ_1113297854989	Forward	===================	A-C-G-T-G-C-CA-G-C-A-G-C--CG-C--GG--TA-AT--A	0	0	Y	1	Bacteria(100);Actinobacteria(100);Actinobacteria(100);Micrococcales(100);Microbacteriaceae(100);Candidatus_Rhodoluna(59)	100
>NCBI_READ_1113298284355	Forward	===================	A-C-G-T-G-C-CA-G-C-A-G-C--CG-C--GG--TA-AT--A	0	0	Y	1	Bacteria(100);Actinobacteria(100);Actinobacteria(100);Micrococcales(100);Microbacteriaceae(100);Candidatus_Limnoluna(34)	100
>NCBI_READ_1113315700864	Forward	===================	A-C-G-T-G-C-CA-G-C-A-G-C--CG-C--GG--TA-AT--A	0	0	Y	1	Bacteria(100);Actinobacteria(100);Actinobacteria(100);Micrococcales(100);Microbacteriaceae(100);Candidatus_Rhodoluna(52)	100
>NCBI_READ_1113316050087	Forward	===================	A-C-G-T-G-C-CA-G-C-A-G-C--CG-C--GG--TA-AT--A	0	0	Y	1	Bacteria(100);Actinobacteria(100);Actinobacteria(100);Micrococcales(100);Microbacteriaceae(100);Candidatus_Rhodoluna(64)	100
>NCBI_READ_1112493637009	Forward	===================	C-C-G-T-G-C-CA-G-C-A-G-C--CG-C--GG--TA-AT--A	0	0	Y	1	Bacteria(100);Proteobacteria(100);Gammaproteobacteria(100);Oceanospirillales(100);Oceanospirillaceae(100);Pseudospirillum(100)	100
>NCBI_READ_1113264291070	Forward	===================	A-C-G-T-G-C-CA-G-C-A-G-C--CG-C--GG--TA-AT--A	0	0	Y	1	Bacteria(100);Actinobacteria(100);Actinobacteria(100);Frankiales(73);Cryptosporangiaceae(73);Fodinicola(73)	100
>NCBI_READ_1112309150985	Forward	===============TA=T	A-C-G-T-G-C-CA-G-C-A-G-C--CG-C---G--TA-AT--A	3	3	N	1	Bacteria(100);Actinobacteria(100);Actinobacteria(100);Micrococcales(100);Microbacteriaceae(100);SV1-8(98)	81.25
>NCBI_READ_1112308274057	Forward	===================	A-C-G-T-G-C-CA-G-C-A-G-C--CG-C--GG--TA-AT--A	0	0	Y	1	Bacteria(100);Actinobacteria(100);Actinobacteria(100);Micrococcales(100);Microbacteriaceae(100);Candidatus_Rhodoluna(93)	100
>NCBI_READ_1112532354884	Forward	===================	C-C-G-T-G-C-CA-G-C-A-G-C--CG-C--GG--TA-AT--A	0	0	Y	1	Bacteria(100);Cyanobacteria(76);Cyanobacteria(76);SubsectionIV(30);FamilyI(28);Cylindrospermum(20)	100
>NCBI_READ_1112076213769	Forward	T==========A===TAT=	T-C-T-T-G-C-CA-G-C-A-G-C--AG-C---G--T--AT--A	3	5	N	1	Bacteria(100);Candidate_division_OD1(61);unclassified;unclassified;unclassified;unclassified	75
>NCBI_READ_1113264352549	Forward	===================	A-C-G-T-G-C-CA-G-C-A-G-C--CG-C--GG--TA-AT--A	0	0	Y	1	Bacteria(100);Actinobacteria(100);Actinobacteria(100);PeM15(36);unclassified;unclassified	100
>NCBI_READ_1113264323698	Forward	===================	A-C-G-T-G-C-CA-G-C-A-G-C--CG-C--GG--TA-AT--A	0	0	Y	1	Bacteria(100);Actinobacteria(100);Actinobacteria(100);Micrococcales(100);Microbacteriaceae(100);SV1-8(99)	100
>NCBI_READ_1112308861374	Forward	===================	A-C-G-T-G-C-CA-G-C-A-G-C--CG-C--GG--TA-AT--A	0	0	Y	1	Bacteria(100);Actinobacteria(100);Actinobacteria(100);Frankiales(72);Cryptosporangiaceae(68);Fodinicola(68)	100
>NCBI_READ_1113289293281	Forward	===========T=======	T-C-G-T-G-C-CA-G-C-A-G-C--TG-C--GG--TA-AT--A	0	1	Y	1	Bacteria(100);Chlamydiae(100);Chlamydiae(100);Chlamydiales(100);Parachlamydiaceae(100);Neochlamydia(97)	96.88
>NCBI_READ_1113315644219	Forward	===================	A-C-G-T-G-C-CA-G-C-A-G-C--CG-C--GG--TA-AT--A	0	0	Y	1	Bacteria(100);Actinobacteria(100);Actinobacteria(100);Micrococcales(100);Microbacteriaceae(100);SV1-8(98)	100
>NCBI_READ_1112309147139	Forward	===================	A-C-G-T-G-C-CA-G-C-A-G-C--CG-C--GG--TA-AT--A	0	0	Y	1	Bacteria(100);Actinobacteria(100);Actinobacteria(100);Micrococcales(100);Microbacteriaceae(100);Candidatus_Planktoluna(58)	100
>NCBI_READ_1113235602286	Forward	===================	A-C-G-T-G-C-CA-G-C-A-G-C--CG-C--GG--TA-AT--A	0	0	Y	1	Bacteria(100);Actinobacteria(100);Actinobacteria(100);Frankiales(93);Cryptosporangiaceae(93);Fodinicola(93)	100
>NCBI_READ_1113289156177	Forward	===================	A-C-G-T-G-C-CA-G-C-A-G-C--CG-C--GG--TA-AT--A	0	0	Y	1	Bacteria(100);Actinobacteria(100);Actinobacteria(100);Micrococcales(100);Microbacteriaceae(100);SV1-8(100)	100
>NCBI_READ_1113297877186	Forward	===========T=======	T-C-G-T-G-C-CA-G-C-A-G-C--TG-C--GG--TA-AT--A	0	1	Y	1	Bacteria(100);Chlamydiae(100);Chlamydiae(100);Chlamydiales(100);Parachlamydiaceae(100);Neochlamydia(98)	96.88
>NCBI_READ_1113263929339	Forward	===================	A-C-G-T-G-C-CA-G-C-A-G-C--CG-C--GG--TA-AT--A	0	0	Y	1	Bacteria(100);Actinobacteria(100);Actinobacteria(100);PeM15(68);unclassified;unclassified	100
>NCBI_READ_1113297963380	Forward	===========T=======	T-C-G-T-G-C-CA-G-C-A-G-C--TG-C--GG--TA-AT--A	0	1	Y	1	Bacteria(100);Chlamydiae(100);Chlamydiae(100);Chlamydiales(100);Parachlamydiaceae(99);Neochlamydia(98)	96.88
>NCBI_READ_1112533096130	Forward	==========d========	C-C-G-T-G-C-CA-G-C-A-G----CG-C--GG--TA-AT--A	0	1	Y	1	Bacteria(100);Bacteroidetes(100);Flavobacteriia(100);Flavobacteriales(100);Flavobacteriaceae(100);NS4_marine_group(53)	96.88
>NCBI_READ_1112307265090	Forward	===================	A-C-G-T-G-C-CA-G-C-A-G-C--CG-C--GG--TA-AT--A	0	0	Y	1	Bacteria(100);Actinobacteria(100);Actinobacteria(100);Micrococcales(100);Microbacteriaceae(100);SV1-8(100)	100
>NCBI_READ_1113289410927	Forward	===d===============	A-C-G-T-G---CA-G-C-A-G-C--CG-C--GG--TA-AT--A	0	1	Y	1	Bacteria(100);Actinobacteria(100);Actinobacteria(100);Micrococcales(100);Microbacteriaceae(100);SV1-8(100)	96.88
>NCBI_READ_1113289328022	Forward	===================	A-C-G-T-G-C-CA-G-C-A-G-C--CG-C--GG--TA-AT--A	0	0	Y	1	Bacteria(100);Actinobacteria(100);Actinobacteria(100);Micrococcales(100);Microbacteriaceae(100);SV1-8(100)	100
>NCBI_READ_1112493544985	Forward	=====d=============	A-T-G-T-G-C-C--G-C-A-G-C--CG-C--GG--TA-AT--A	0	1	Y	1	Bacteria(100);Proteobacteria(100);Betaproteobacteria(100);Methylophilales(100);Methylophilaceae(100);OM43_clade(100)	96.88
>NCBI_READ_1113171788518	Forward	===========A=======	T-C-G-T-G-C-CA-G-C-A-G-C--AG-C--GG--TA-AT--A	0	1	Y	1	Bacteria(100);Candidate_division_OD1(94);unclassified;unclassified;unclassified;unclassified	96.88
>NCBI_READ_1112309172257	Forward	===================	A-C-G-T-G-C-CA-G-C-A-G-C--CG-C--GG--TA-AT--A	0	0	Y	1	Bacteria(100);Actinobacteria(100);Actinobacteria(100);Micrococcales(100);Microbacteriaceae(100);SV1-8(100)	100
>NCBI_READ_1113316179445	Forward	===================	A-C-G-T-G-C-CA-G-C-A-G-C--CG-C--GG--TA-AT--A	0	0	Y	1	Bacteria(100);Actinobacteria(100);Actinobacteria(100);Micrococcales(100);Microbacteriaceae(100);SV1-8(100)	100
>NCBI_READ_1113264280561	Forward	===================	A-C-G-T-G-C-CA-G-C-A-G-C--CG-C--GG--TA-AT--A	0	0	Y	1	Bacteria(100);Actinobacteria(100);Actinobacteria(100);Micrococcales(100);Microbacteriaceae(100);SV1-8(100)	100
>NCBI_READ_1113316017112	Forward	===================	A-C-G-T-G-C-CA-G-C-A-G-C--CG-C--GG--TA-AT--A	0	0	Y	1	Bacteria(100);Actinobacteria(100);Actinobacteria(100);Micrococcales(100);Microbacteriaceae(100);Candidatus_Rhodoluna(93)	100
>NCBI_READ_1112494056067	Forward	===================	C-C-G-T-G-C-CA-G-C-A-G-C--CG-C--GG--TA-AT--A	0	0	Y	1	Bacteria(100);Proteobacteria(100);Gammaproteobacteria(100);Oceanospirillales(100);Oceanospirillaceae(100);Balneatrix(100)	100
>NCBI_READ_1112637449586	Forward	===================	C-C-G-T-G-C-CA-G-C-A-G-C--CG-C--GG--TA-AT--A	0	0	Y	1	Bacteria(100);Proteobacteria(100);Gammaproteobacteria(100);Oceanospirillales(100);Oceanospirillaceae(100);Balneatrix(100)	100
>NCBI_READ_1113297950527	Forward	===================	A-C-G-T-G-C-CA-G-C-A-G-C--CG-C--GG--TA-AT--A	0	0	Y	1	Bacteria(100);Actinobacteria(100);Actinobacteria(100);Micrococcales(100);Microbacteriaceae(100);Candidatus_Rhodoluna(86)	100
>NCBI_READ_1113235617174	Forward	===========A=======	T-C-G-T-G-C-CA-G-C-A-G-C--AG-C--GG--TA-AT--A	0	1	Y	1	Bacteria(100);Cyanobacteria(33);Cyanobacteria(32);SubsectionIV(19);FamilyI(19);Cylindrospermum(9)	96.88
>NCBI_READ_1112328271369	Forward	===d======T========	A-C-G-T-G---CA-G-C-A-G-T--CG-C--GG--TA-AT--A	0	2	N	1	Bacteria(100);Actinobacteria(100);Actinobacteria(100);Micrococcales(100);Microbacteriaceae(99);SV1-8(58)	93.75
>NCBI_READ_1112493956443	Forward	===================	C-C-G-T-G-C-CA-G-C-A-G-C--CG-C--GG--TA-AG--A	0	0	Y	1	Bacteria(100);Cyanobacteria(100);Chloroplast(100);unclassified;unclassified;unclassified	100
>NCBI_READ_1112076150557	Forward	===========T=======	C-C-G-T-G-C-CA-G-C-A-G-C--TG-C--GG--TA-AT--A	0	1	Y	1	Bacteria(100);Chlamydiae(100);Chlamydiae(100);Chlamydiales(100);Parachlamydiaceae(88);Neochlamydia(72)	96.88
>NCBI_READ_1112309198363	Forward	===========T=======	T-C-G-T-G-C-CA-G-C-A-G-C--TG-C--GG--TA-AT--A	0	1	Y	1	Bacteria(100);Chlamydiae(100);Chlamydiae(100);Chlamydiales(100);Parachlamydiaceae(100);Neochlamydia(86)	96.88
>NCBI_READ_1113316533463	Forward	===================	C-C-G-T-G-C-CA-G-C-A-G-C--CG-C--GG--TAA-T--A	0	0	Y	1	Bacteria(100);Proteobacteria(100);Alphaproteobacteria(100);Sphingomonadales(57);Sphingomonadaceae(40);Stakelama(17)	100
>NCBI_READ_1112308421698	Forward	===================	T-C-G-T-G-C-CA-G-C-A-G-C--CG-C--GG--TA-AT--A	0	0	Y	1	Bacteria(100);Proteobacteria(100);Alphaproteobacteria(100);SAR11_clade(100);Chesapeake-Delaware_Bay(100);unclassified	100
>NCBI_READ_1112493737451	Forward	===================	C-C-G-T-G-C-CA-G-C-A-G-C--CG-C--GG--TA-AT--A	0	0	Y	1	Bacteria(100);Proteobacteria(100);Gammaproteobacteria(100);Oceanospirillales(100);ZD0405(100);unclassified	100
>NCBI_READ_1112309051314	Forward	===================	T-C-G-T-G-C-CA-G-C-A-G-C--CG-C--GG--TA-AT--A	0	0	Y	1	Bacteria(100);Proteobacteria(100);Alphaproteobacteria(100);SAR11_clade(100);Chesapeake-Delaware_Bay(100);unclassified	100
>NCBI_READ_1113289263857	Forward	===================	T-C-G-T-G-C-CA-G-C-A-G-C--CG-C--GG--TA-AT--A	0	0	Y	1	Bacteria(100);Proteobacteria(100);Alphaproteobacteria(100);SAR11_clade(100);Chesapeake-Delaware_Bay(100);unclassified	100
>NCBI_READ_1112533043004	Forward	===================	C-C-G-T-G-C-CA-G-C-A-G-C--CG-C--GG--TA-AT--A	0	0	Y	1	Bacteria(100);Proteobacteria(100);Gammaproteobacteria(100);Alteromonadales(100);Alteromonadaceae(100);SAR92_clade(100)	100
>NCBI_READ_1112157411319	Forward	===d==============T	A-C-G-T-G---CA-G-C-A-G-C--CG-C--GG--T--AT--A	1	2	N	1	Bacteria(100);Actinobacteria(100);Actinobacteria(100);Micrococcales(100);Microbacteriaceae(100);Candidatus_Planktoluna(45)	90.62
>NCBI_READ_1112290541698	Forward	===================	C-C-G-T--GC-CA-G-C-A-G-C--CG-C--GG--TA-AT--A	0	0	Y	1	Bacteria(100);Bacteroidetes(100);Flavobacteriia(100);Flavobacteriales(100);Flavobacteriaceae(100);Polaribacter(100)	100
>NCBI_READ_1112494025927	Forward	===================	C-C-G-T--GC-CA-G-C-A-G-C--CG-C--GG--TA-AT--A	0	0	Y	1	Bacteria(100);Bacteroidetes(100);Flavobacteriia(100);Flavobacteriales(100);Flavobacteriaceae(100);Polaribacter(100)	100
>NCBI_READ_1112494056837	Forward	==C============TA=T	C-C-G-T--CC-CA-G-C-A-G-C--CG-C---G--TA-AT--A	3	4	N	1	Bacteria(100);Bacteroidetes(100);Flavobacteriia(100);Flavobacteriales(100);Flavobacteriaceae(100);Polaribacter(100)	78.12
>NCBI_READ_1112493840360	Forward	===================	C-C-G-T--GC-CA-G-C-A-G-C--CG-C--GG--TA-AT--A	0	0	Y	1	Bacteria(100);Bacteroidetes(100);Flavobacteriia(100);Flavobacteriales(100);Flavobacteriaceae(100);Polaribacter(100)	100
>NCBI_READ_1112493635319	Forward	===================	C-C-G-T--GC-CA-G-C-A-G-C--CG-C--GG--TA-AT--A	0	0	Y	1	Bacteria(100);Bacteroidetes(100);Flavobacteriia(100);Flavobacteriales(100);Flavobacteriaceae(100);Polaribacter(100)	100
>NCBI_READ_1112493880134	Forward	===================	C-C-G-T--GC-CA-G-C-A-G-C--CG-C--GG--TA-AT--A	0	0	Y	1	Bacteria(100);Bacteroidetes(100);Flavobacteriia(100);Flavobacteriales(100);Flavobacteriaceae(100);Polaribacter(100)	100
>NCBI_READ_1112493437428	Forward	===================	C-C-G-T--GC-CA-G-C-A-G-C--CG-C--GG--TA-AT--A	0	0	Y	1	Bacteria(100);Bacteroidetes(100);Flavobacteriia(100);Flavobacteriales(100);Flavobacteriaceae(100);Polaribacter(100)	100
>NCBI_READ_1112494221932	Forward	===================	C-C-G-T--GC-CA-G-C-A-G-C--CG-C--GG--TA-AT--A	0	0	Y	1	Bacteria(100);Bacteroidetes(100);Flavobacteriia(100);Flavobacteriales(100);Flavobacteriaceae(100);Polaribacter(100)	100
>NCBI_READ_1112532363064	Forward	===================	C-C-G-T--GC-CA-G-C-A-G-C--CG-C--GG--TA-AT--A	0	0	Y	1	Bacteria(100);Bacteroidetes(100);Flavobacteriia(100);Flavobacteriales(100);Flavobacteriaceae(100);Polaribacter(100)	100
>NCBI_READ_1112118741664	Forward	===================	C-C-G-T--GC-CA-G-C-A-G-C--CG-C--GG--TA-AT--A	0	0	Y	1	Bacteria(100);Bacteroidetes(100);Flavobacteriia(100);Flavobacteriales(100);Flavobacteriaceae(100);Polaribacter(100)	100
>NCBI_READ_1112493914621	Forward	===================	C-C-G-T--GC-CA-G-C-A-G-C--CG-C--GG--TA-AT--A	0	0	Y	1	Bacteria(100);Bacteroidetes(100);Flavobacteriia(100);Flavobacteriales(100);Flavobacteriaceae(100);Polaribacter(100)	100
>NCBI_READ_1112290317312	Forward	===================	C-C-G-T--GC-CA-G-C-A-G-C--CG-C--GG--TA-AT--A	0	0	Y	1	Bacteria(100);Bacteroidetes(100);Flavobacteriia(100);Flavobacteriales(100);Flavobacteriaceae(100);Polaribacter(100)	100
>NCBI_READ_1112494046872	Forward	===================	C-C-G-T--GC-CA-G-C-A-G-C--CG-C--GG--TA-AT--A	0	0	Y	1	Bacteria(100);Bacteroidetes(100);Flavobacteriia(100);Flavobacteriales(100);Flavobacteriaceae(100);Polaribacter(100)	100
>NCBI_READ_1112290303748	Forward	===================	C-C-G-T--GC-CA-G-C-A-G-C--CG-C--GG--TA-AT--A	0	0	Y	1	Bacteria(100);Bacteroidetes(100);Flavobacteriia(100);Flavobacteriales(100);Flavobacteriaceae(100);Polaribacter(100)	100
>NCBI_READ_1112493662383	Forward	===================	C-C-G-T--GC-CA-G-C-A-G-C--CG-C--GG--TA-AT--A	0	0	Y	1	Bacteria(100);Bacteroidetes(100);Flavobacteriia(100);Flavobacteriales(100);Flavobacteriaceae(100);Polaribacter(100)	100
>NCBI_READ_1112290395893	Forward	===================	C-C-G-T--GC-CA-G-C-A-G-C--CG-C--GG--TA-AT--A	0	0	Y	1	Bacteria(100);Bacteroidetes(100);Flavobacteriia(100);Flavobacteriales(100);Flavobacteriaceae(100);Polaribacter(100)	100
>NCBI_READ_1112493498534	Forward	===================	T-C-G-T-G-C-CA-G-C-A-G-C--CG-C--GG--TA-AT--A	0	0	Y	1	Bacteria(100);Proteobacteria(100);Alphaproteobacteria(100);SAR11_clade(100);Surface_1(100);Candidatus_Pelagibacter(98)	100
>NCBI_READ_1112118778496	Forward	.==================	......T-G-C-CA-G-C-A-G-C--CG-C--GG--TA-AT--A	0	1	Y	0.947368	Bacteria(100);Proteobacteria(100);Alphaproteobacteria(100);SAR11_clade(100);Surface_1(100);Candidatus_Pelagibacter(87)	95.23
>NCBI_READ_1112684392316	Forward	===================	C-C-G-T--GC-CA-G-C-A-G-C--CG-C--GG--TA-AT--A	0	0	Y	1	Bacteria(100);Bacteroidetes(100);Flavobacteriia(100);Flavobacteriales(100);Flavobacteriaceae(100);Polaribacter(100)	100
>NCBI_READ_1112749169130	Forward	===================	C-C-G-T--GC-CA-G-C-A-G-C--CG-C--GG--TA-AT--A	0	0	Y	1	Bacteria(100);Bacteroidetes(100);Flavobacteriia(100);Flavobacteriales(100);Flavobacteriaceae(100);Polaribacter(100)	100
>NCBI_READ_1112533077951	Forward	===============TAT=	C-C-G-T--GC-CA-G-C-A-G-C--CG-C---G--T--AT--A	3	3	N	1	Bacteria(100);Bacteroidetes(100);Flavobacteriia(100);Flavobacteriales(100);Flavobacteriaceae(100);Polaribacter(100)	81.25
>NCBI_READ_1112684402879	Forward	===================	C-C-G-T--GC-CA-G-C-A-G-C--CG-C--GG--TA-AT--A	0	0	Y	1	Bacteria(100);Bacteroidetes(100);Flavobacteriia(100);Flavobacteriales(100);Flavobacteriaceae(100);Polaribacter(100)	100
>NCBI_READ_1112494123635	Forward	===================	C-C-G-T--GC-CA-G-C-A-G-C--CG-C--GG--TA-AT--A	0	0	Y	1	Bacteria(100);Bacteroidetes(100);Flavobacteriia(100);Flavobacteriales(100);Flavobacteriaceae(100);Polaribacter(100)	100
>NCBI_READ_1112533180404	Forward	===================	C-C-G-T--GC-CA-G-C-A-G-C--CG-C--GG--TA-AT--A	0	0	Y	1	Bacteria(100);Bacteroidetes(100);Flavobacteriia(100);Flavobacteriales(100);Flavobacteriaceae(100);Polaribacter(100)	100
>NCBI_READ_1112777310367	Forward	===================	T-C-G-T-G-C-CA-G-C-A-G-C--CG-C--GG--TA-AT---	0	0	Y	1	Bacteria(100);Proteobacteria(100);Alphaproteobacteria(100);SAR11_clade(100);Surface_1(100);Candidatus_Pelagibacter(100)	100
>NCBI_READ_1112614289226	Forward	===================	T-C-G-T-G-C-CA-G-C-A-G-C--CG-C--GG--TA-AT--A	0	0	Y	1	Bacteria(100);Proteobacteria(100);Alphaproteobacteria(100);SAR11_clade(100);Surface_1(100);Candidatus_Pelagibacter(100)	100
>NCBI_READ_1112493598598	Forward	===================	T-C-G-T-G-C-CA-G-C-A-G-C--CG-C--GG--TA-AT--A	0	0	Y	1	Bacteria(100);Proteobacteria(100);Alphaproteobacteria(100);SAR11_clade(100);Surface_1(100);Candidatus_Pelagibacter(100)	100
>NCBI_READ_1112493687867	Forward	===================	C-C-G-T--GC-CA-G-C-A-G-C--CG-C--GG--TA-AT--A	0	0	Y	1	Bacteria(100);Bacteroidetes(100);Flavobacteriia(100);Flavobacteriales(100);Flavobacteriaceae(100);Polaribacter(100)	100
>NCBI_READ_1113316028421	Forward	===================	T-C-G-T-G-C-CA-G-C-A-G-C--CG-C--GG--TA-AT--A	0	0	Y	1	Bacteria(100);Proteobacteria(100);Alphaproteobacteria(100);SAR11_clade(100);Surface_1(100);Candidatus_Pelagibacter(100)	100
>NCBI_READ_1113298130748	Forward	=================G=	C-T-G-T-G-C-CA-G-C-A-G-C--CG-C--GG--TG-AT--A	1	1	N	1	Bacteria(100);Chlorobi(100);Chlorobia(100);Chlorobiales(100);Chlorobiaceae(100);Chlorobium(100)	93.75
>NCBI_READ_1113340546020	Forward	=================G=	C-T-G-T-G-C-CA-G-C-A-G-C--CG-C--GG--TG-AT--A	1	1	N	1	Bacteria(100);Chlorobi(100);Chlorobia(100);Chlorobiales(100);Chlorobiaceae(100);Chlorobium(100)	93.75
>NCBI_READ_1113298194311	Forward	=================G=	C-T-G-T-G-C-CA-G-C-A-G-C--CG-C--GG--TG-AT--A	1	1	N	1	Bacteria(100);Chlorobi(100);Chlorobia(100);Chlorobiales(100);Chlorobiaceae(100);Chlorobium(100)	93.75
>NCBI_READ_1113215756453	Forward	=================G=	C-T-G-T-G-C-CA-G-C-A-G-C--CG-C--GG--TG-AT--A	1	1	N	1	Bacteria(100);Chlorobi(100);Chlorobia(100);Chlorobiales(100);Chlorobiaceae(100);Chlorobium(100)	93.75
>NCBI_READ_1112280179251	Forward	=================G=	C-T-G-T-G-C-CA-G-C-A-G-C--CG-C--GG--TG-AT--A	1	1	N	1	Bacteria(100);Chlorobi(100);Chlorobia(100);Chlorobiales(100);Chlorobiaceae(100);Chlorobium(100)	93.75
>NCBI_READ_1113315862695	Forward	=================G=	C-T-G-T-G-C-CA-G-C-A-G-C--CG-C--GG--TG-AT--A	1	1	N	1	Bacteria(100);Chlorobi(100);Chlorobia(100);Chlorobiales(100);Chlorobiaceae(100);Chlorobium(99)	93.75
>NCBI_READ_1112309064909	Forward	=================G=	C-T-G-T-G-C-CA-G-C-A-G-C--CG-C--GG--TG-AT--A	1	1	N	1	Bacteria(100);Chlorobi(100);Chlorobia(100);Chlorobiales(100);Chlorobiaceae(100);Chlorobium(100)	93.75
>NCBI_READ_1113289168669	Forward	=================G=	C-T-G-T-G-C-CA-G-C-A-G-C--CG-C--GG--TG-AT--A	1	1	N	1	Bacteria(100);Chlorobi(100);Chlorobia(100);Chlorobiales(100);Chlorobiaceae(100);Chlorobium(100)	93.75
>NCBI_READ_1113212320825	Forward	=================G=	C-T-G-T-G-C-CA-G-C-A-G-C--CG-C--GG--TG-AT--A	1	1	N	1	Bacteria(100);Chlorobi(100);Chlorobia(100);Chlorobiales(100);Chlorobiaceae(100);Chlorobium(100)	93.75
>NCBI_READ_1113215581862	Forward	=================G=	C-T-G-T-G-C-CA-G-C-A-G-C--CG-C--GG--TG-AT--A	1	1	N	1	Bacteria(100);Chlorobi(100);Chlorobia(100);Chlorobiales(100);Chlorobiaceae(100);Chlorobium(100)	93.75
>NCBI_READ_1113216230137	Forward	=================G=	C-T-G-T-G-C-CA-G-C-A-G-C--CG-C--GG--TG-AT--A	1	1	N	1	Bacteria(100);Chlorobi(100);Chlorobia(100);Chlorobiales(100);Chlorobiaceae(100);Chlorobium(100)	93.75
>NCBI_READ_1113316066177	Forward	=================G=	C-T-G-T-G-C-CA-G-C-A-G-C--CG-C--GG--TG-AT--A	1	1	N	1	Bacteria(100);Chlorobi(100);Chlorobia(100);Chlorobiales(100);Chlorobiaceae(100);Chlorobium(100)	93.75
>NCBI_READ_1112493833992	Forward	===d===============	C-C-G-T-G---CA-G-C-A-G-C--CG-C--GG--TA-AT--A	0	1	Y	1	Bacteria(100);Bacteroidetes(100);Flavobacteriia(100);Flavobacteriales(100);Flavobacteriaceae(100);NS4_marine_group(56)	96.88
>NCBI_READ_1112494206187	Forward	===================	T-C-G-T-G-C-CA-G-C-A-G-C--CG-C--GG--TA-AT--A	0	0	Y	1	Bacteria(100);Proteobacteria(100);Alphaproteobacteria(100);SAR11_clade(100);Surface_2(79);unclassified	100
>NCBI_READ_1113171823116	Forward	===================	C-C-G-T-G-C-CA-G-C-A-G-C--CG-C--GG--TA-AT--A	0	0	Y	1	Bacteria(100);Proteobacteria(100);Alphaproteobacteria(91);Rhodospirillales(21);Rhodospirillaceae(21);Telmatospirillum(18)	100
>NCBI_READ_1112493727999	Forward	===================	A-T-G-T-G-C-CA-G-C-A-G-C--CG-C--GG--TA-AT--A	0	0	Y	1	Bacteria(100);Proteobacteria(100);Betaproteobacteria(100);Methylophilales(100);Methylophilaceae(100);OM43_clade(100)	100
>NCBI_READ_1112494082986	Forward	===================	C-C-G-T--GC-CA-G-C-A-G-C--CG-C--GG--TA-AT--A	0	0	Y	1	Bacteria(100);Bacteroidetes(100);Flavobacteriia(100);Flavobacteriales(100);Flavobacteriaceae(100);Polaribacter(100)	100
>NCBI_READ_1112494224494	Forward	===================	C-C-G-T-G-C-CA-G-C-A-G-C--CG-C--GG--TA-AT--A	0	0	Y	1	Bacteria(100);Bacteroidetes(100);Flavobacteriia(100);Flavobacteriales(100);Flavobacteriaceae(100);Polaribacter(100)	100
>NCBI_READ_1112788258791	Forward	===================	C-C-G-T--GC-CA-G-C-A-G-C--CG-C--GG--TA-AT--A	0	0	Y	1	Bacteria(100);Bacteroidetes(100);Flavobacteriia(100);Flavobacteriales(100);Flavobacteriaceae(100);Polaribacter(100)	100
>NCBI_READ_1113288649058	Forward	===========A=======	T-C-G-T-G-C-CA-G-C-A-G-C--AG-C--GG--TA-AT--A	0	1	Y	1	Bacteria(100);Candidate_division_OD1(95);unclassified;unclassified;unclassified;unclassified	96.88
>NCBI_READ_1113216268902	Forward	===================	A-C-G-T-G-C-CA-G-C-A-G-C--CG-C--GG--TA-AT--A	0	0	Y	1	Bacteria(100);Actinobacteria(100);Actinobacteria(100);Micrococcales(100);Microbacteriaceae(100);Candidatus_Rhodoluna(81)	100
>NCBI_READ_1113215593819	Forward	=================G=	C-T-G-T-G-C-CA-G-C-A-G-C--CG-C--GG--TG-AT--A	1	1	N	1	Bacteria(100);Chlorobi(100);Chlorobia(100);Chlorobiales(100);Chlorobiaceae(100);Chlorobium(100)	93.75
>NCBI_READ_1112493840294	Forward	===================	C-C-G-T-G-C-CA-G-C-A-G-C--CG-C--GG--TA-AT--A	0	0	Y	1	Bacteria(100);Proteobacteria(100);Gammaproteobacteria(100);Oceanospirillales(100);Oceanospirillaceae(100);Balneatrix(100)	100
>NCBI_READ_1112308391168	Forward	==========GA=======	C---G-T-G-C-CA-G-C-A-G-G--AG-C--GG--TA-AT--A	0	2	N	1	Bacteria(100);Candidate_division_OD1(97);unclassified;unclassified;unclassified;unclassified	93.75
>NCBI_READ_1113289414610	Forward	===================	T-C-G-T-G-C-CA-G-C-A-G-C--CG-C--GG--TA-AT--A	0	0	Y	1	Bacteria(100);Proteobacteria(100);Alphaproteobacteria(100);SAR11_clade(100);Surface_1(100);Candidatus_Pelagibacter(100)	100
>NCBI_READ_1113288631219	Forward	===================	T-C-G-T-G-C-CA-G-C-A-G-C--CG-C--GG--TA-AT--A	0	0	Y	1	Bacteria(100);Proteobacteria(100);Alphaproteobacteria(100);SAR11_clade(100);Surface_1(100);Candidatus_Pelagibacter(100)	100
>NCBI_READ_1113316621751	Forward	===================	T-C-G-T-G-C-CA-G-C-A-G-C--CG-C--GG--TA-AT--A	0	0	Y	1	Bacteria(100);Proteobacteria(100);Alphaproteobacteria(100);SAR11_clade(100);Surface_1(100);Candidatus_Pelagibacter(100)	100
>NCBI_READ_1113315993695	Forward	==================T	T-C-G-T-G-C-CA-G-C-A-G-C--CG-C--GG--T--AT--A	1	1	N	1	Bacteria(100);Proteobacteria(100);Alphaproteobacteria(100);SAR11_clade(100);Surface_1(100);Candidatus_Pelagibacter(100)	93.75
>NCBI_READ_1113235615249	Forward	===================	C-C-G-T-G-C-CA-G-C-A-G-C--CG-C---GG-TA-AT--A	0	0	Y	1	Bacteria(100);Proteobacteria(100);Deltaproteobacteria(100);Bdellovibrionales(100);Bacteriovoracaceae(100);Peredibacter(100)	100
>NCBI_READ_1112309019628	Forward	===================	T-C-G-T-G-C-CA-G-C-A-G-C--CG-C--GG--TA-AT--A	0	0	Y	1	Bacteria(100);Proteobacteria(100);Alphaproteobacteria(100);SAR11_clade(100);Surface_1(100);Candidatus_Pelagibacter(100)	100
>NCBI_READ_1113289179367	Forward	==========d=======T	T-C-G-T-G-C-CA-G-C-A-G----CG-C--GG--T--AT--A	1	2	N	1	Bacteria(100);Proteobacteria(100);Alphaproteobacteria(100);SAR11_clade(100);Surface_1(100);Candidatus_Pelagibacter(100)	90.62
>NCBI_READ_1112788388322	Forward	===================	T-C-G-T-G-C-CA-G-C-A-G-C--CG-C--GG--TA-AT--A	0	0	Y	1	Bacteria(100);Proteobacteria(100);Alphaproteobacteria(100);SAR11_clade(100);Surface_2(41);unclassified	100
>NCBI_READ_1113216206444	Forward	=================G=	C-T-G-T-G-C-CA-G-C-A-G-C--CG-C--GG--TG-AT--A	1	1	N	1	Bacteria(100);Chlorobi(100);Chlorobia(100);Chlorobiales(100);Chlorobiaceae(100);Chlorobium(100)	93.75
>NCBI_READ_1112788463819	Forward	===================	T-C-G-T-G-C-CA-G-C-A-G-C--CG-C--GG--TA-AT--A	0	0	Y	1	Bacteria(100);Proteobacteria(100);Alphaproteobacteria(100);SAR11_clade(100);Surface_2(59);unclassified	100
>NCBI_READ_1112637885280	Forward	===================	C-C-G-T--GC-CA-G-C-A-G-C--CG-C--GG--TA-AT--A	0	0	Y	1	Bacteria(100);Bacteroidetes(100);Flavobacteriia(100);Flavobacteriales(100);Flavobacteriaceae(100);Polaribacter(100)	100
>NCBI_READ_1112494117890	Forward	===================	C-C-G-T-G-C-CA-G-C-A-G-C--CG-C--GG--TA-AT--A	0	0	Y	1	Bacteria(100);Proteobacteria(100);Gammaproteobacteria(100);Oceanospirillales(100);Oceanospirillaceae(100);Balneatrix(100)	100
>NCBI_READ_1112290446394	Forward	===================	C-C-G-T-G-C-CA-G-C-A-G-C--CG-C--GG--TA-AT--A	0	0	Y	1	Bacteria(100);Proteobacteria(100);Gammaproteobacteria(100);Oceanospirillales(100);Oceanospirillaceae(100);Balneatrix(100)	100
>NCBI_READ_1112777332419	Forward	===================	C-C-G-T-G-C-CA-G-C-A-G-C--CG-C--GG--TA-AT--A	0	0	Y	1	Bacteria(100);Proteobacteria(100);Alphaproteobacteria(98);Rhizobiales(60);Hyphomicrobiaceae(60);Zhangella(60)	100
>NCBI_READ_1112777241987	Forward	===================	C-C-G-T--GC-CA-G-C-A-G-C--CG-C--GG--TA-AT--A	0	0	Y	1	Bacteria(100);Bacteroidetes(100);Flavobacteriia(100);Flavobacteriales(100);Flavobacteriaceae(100);Polaribacter(100)	100
>NCBI_READ_1112328249113	Forward	===================	T-C-G-T-G-C-CA-G-C-A-G-C--CG-C--GG--TA-AT--A	0	0	Y	1	Bacteria(100);Proteobacteria(100);Alphaproteobacteria(100);SAR11_clade(100);Chesapeake-Delaware_Bay(100);unclassified	100
>NCBI_READ_1113316056260	Forward	======A==========G=	C-T-G-T-G-C-CA-A-C-A-G-C--CG-C--GG--TG-AT--A	1	2	N	1	Bacteria(100);Chlorobi(100);Chlorobia(100);Chlorobiales(100);Chlorobiaceae(100);Chlorobium(100)	90.62
>NCBI_READ_1112532348916	Forward	===================	C-C-G-T-G-C-CA-G-C-A-G-C--CG-C--GG--TA-AT--A	0	0	Y	1	Bacteria(100);Proteobacteria(100);Gammaproteobacteria(100);Oceanospirillales(100);SAR86_clade(100);unclassified	100
>NCBI_READ_1113289361187	Forward	===d===========TA=T	C-C-G-T-G---CA-G-C-A-G-C--CG-C---G--TA-AT--A	3	4	N	1	Bacteria(99);Proteobacteria(96);Alphaproteobacteria(95);Alphaproteobacteria_Incertae_Sedis(16);Unknown_Family(16);Eilatimonas(16)	78.12
>NCBI_READ_1112493712307	Forward	===================	T-C-G-T-G-C-CA-G-C-A-G-C--CG-C--GG--TA-AT--A	0	0	Y	1	Bacteria(100);Proteobacteria(100);Alphaproteobacteria(100);SAR11_clade(100);Surface_1(100);Candidatus_Pelagibacter(100)	100
>NCBI_READ_1112308920783	Forward	===================	T-C-G-T-G-C-CA-G-C-A-G-C--CG-C--GG--TA-AT--A	0	0	Y	1	Bacteria(100);Proteobacteria(100);Alphaproteobacteria(100);SAR11_clade(100);Surface_1(100);Candidatus_Pelagibacter(100)	100
>NCBI_READ_1112493855520	Forward	===================	T-C-G-T-G-C-CA-G-C-A-G-C--CG-C--GG--TA-AT--A	0	0	Y	1	Bacteria(100);Proteobacteria(100);Alphaproteobacteria(100);SAR11_clade(100);Surface_1(100);Candidatus_Pelagibacter(100)	100
>NCBI_READ_1112308445867	Forward	===================	T-C-G-T-G-C-CA-G-C-A-G-C--CG-C--GG--TA-AT--A	0	0	Y	1	Bacteria(100);Proteobacteria(100);Alphaproteobacteria(100);SAR11_clade(100);Surface_1(100);Candidatus_Pelagibacter(100)	100
>NCBI_READ_1113297996298	Forward	===================	T-C-G-T-G-C-CA-G-C-A-G-C--CG-C--GG--TA-AT--A	0	0	Y	1	Bacteria(100);Proteobacteria(100);Alphaproteobacteria(100);SAR11_clade(100);Surface_1(100);Candidatus_Pelagibacter(100)	100
>NCBI_READ_1113215471072	Forward	===================	T-C-G-T-G-C-CA-G-C-A-G-C--CG-C--GG--TA-AT--A	0	0	Y	1	Bacteria(100);Proteobacteria(100);Alphaproteobacteria(100);SAR11_clade(100);Surface_1(100);Candidatus_Pelagibacter(100)	100
>NCBI_READ_1112494121943	Forward	===================	T-C-G-T-G-C-CA-G-C-A-G-C--CG-C--GG--TA-AT--A	0	0	Y	1	Bacteria(100);Proteobacteria(100);Alphaproteobacteria(100);SAR11_clade(100);Surface_1(100);Candidatus_Pelagibacter(100)	100
>NCBI_READ_1112493771029	Forward	===================	T-C-G-T-G-C-CA-G-C-A-G-C--CG-C--GG--TA-AT--A	0	0	Y	1	Bacteria(100);Proteobacteria(100);Alphaproteobacteria(100);SAR11_clade(100);Surface_1(100);Candidatus_Pelagibacter(88)	100
>NCBI_READ_1112493761829	Forward	===================	T-C-G-T-G-C-CA-G-C-A-G-C--CG-C--GG--TA-AT--A	0	0	Y	1	Bacteria(100);Proteobacteria(100);Alphaproteobacteria(100);SAR11_clade(100);Surface_1(100);Candidatus_Pelagibacter(100)	100
>NCBI_READ_1113101776377	Forward	===================	T-C-G-T-G-C-CA-G-C-A-G-C--CG-C--GG--TA-AT--A	0	0	Y	1	Bacteria(100);Proteobacteria(100);Alphaproteobacteria(100);SAR11_clade(100);Surface_1(100);Candidatus_Pelagibacter(100)	100
>NCBI_READ_1112777278871	Forward	===================	T-C-G-T-G-C-CA-G-C-A-G-C--CG-C--GG--TA-AT--A	0	0	Y	1	Bacteria(100);Proteobacteria(100);Alphaproteobacteria(100);SAR11_clade(100);Surface_1(100);Candidatus_Pelagibacter(100)	100
>NCBI_READ_1112308278724	Forward	===================	T-C-G-T-G-C-CA-G-C-A-G-C--CG-C--GG--TA-AT--A	0	0	Y	1	Bacteria(100);Proteobacteria(100);Alphaproteobacteria(100);SAR11_clade(100);Surface_1(100);Candidatus_Pelagibacter(100)	100
>NCBI_READ_1112308295579	Forward	===================	T-C-G-T-G-C-CA-G-C-A-G-C--CG-C--GG--TA-AT--A	0	0	Y	1	Bacteria(100);Proteobacteria(100);Alphaproteobacteria(100);SAR11_clade(100);Surface_1(100);Candidatus_Pelagibacter(100)	100
>NCBI_READ_1112290323495	Forward	===================	T-C-G-T-G-C-CA-G-C-A-G-C--CG-C--GG--TA-AT--A	0	0	Y	1	Bacteria(100);Proteobacteria(100);Alphaproteobacteria(100);SAR11_clade(100);Surface_1(100);Candidatus_Pelagibacter(100)	100
>NCBI_READ_1112308925387	Forward	===================	T-C-G-T-G-C-CA-G-C-A-G-C--CG-C--GG--TA-AT--A	0	0	Y	1	Bacteria(100);Proteobacteria(100);Alphaproteobacteria(100);SAR11_clade(100);Surface_1(100);Candidatus_Pelagibacter(100)	100
>NCBI_READ_1112788390719	Forward	===================	T-C-G-T-G-C-CA-G-C-A-G-C--CG-C--GG--TA-AT--A	0	0	Y	1	Bacteria(100);Proteobacteria(100);Alphaproteobacteria(100);SAR11_clade(100);Surface_1(100);Candidatus_Pelagibacter(100)	100
>NCBI_READ_1113316340684	Forward	===================	T-C-G-T-G-C-CA-G-C-A-G-C--CG-C--GG--TA-AT--A	0	0	Y	1	Bacteria(100);Proteobacteria(100);Alphaproteobacteria(100);SAR11_clade(100);Surface_1(100);Candidatus_Pelagibacter(100)	100
>NCBI_READ_1112493634095	Forward	===================	T-C-G-T-G-C-CA-G-C-A-G-C--CG-C--GG--TA-AT--A	0	0	Y	1	Bacteria(100);Proteobacteria(100);Alphaproteobacteria(100);SAR11_clade(100);Surface_1(100);Candidatus_Pelagibacter(100)	100
>NCBI_READ_1113264337377	Forward	===================	T-C-G-T-G-C-CA-G-C-A-G-C--CG-C--GG--TA-AT--A	0	0	Y	1	Bacteria(100);Proteobacteria(100);Alphaproteobacteria(100);SAR11_clade(100);Surface_1(100);Candidatus_Pelagibacter(100)	100
>NCBI_READ_1113316314924	Forward	===================	T-C-G-T-G-C-CA-G-C-A-G-C--CG-C--GG--TA-AT--A	0	0	Y	1	Bacteria(100);Proteobacteria(100);Alphaproteobacteria(100);SAR11_clade(100);Surface_1(100);Candidatus_Pelagibacter(100)	100
>NCBI_READ_1113264428974	Forward	===================	T-C-G-T-G-C-CA-G-C-A-G-C--CG-C--GG--TA-AT--A	0	0	Y	1	Bacteria(100);Proteobacteria(100);Alphaproteobacteria(100);SAR11_clade(100);Surface_1(100);Candidatus_Pelagibacter(100)	100
>NCBI_READ_1113288948436	Forward	===================	T-C-G-T-G-C-CA-G-C-A-G-C--CG-C--GG--TA-AT--A	0	0	Y	1	Bacteria(100);Proteobacteria(100);Alphaproteobacteria(100);SAR11_clade(100);Surface_1(100);Candidatus_Pelagibacter(100)	100
>NCBI_READ_1113289383910	Forward	===================	T-C-G-T-G-C-CA-G-C-A-G-C--CG-C--GG--TA-AT--A	0	0	Y	1	Bacteria(100);Proteobacteria(100);Alphaproteobacteria(100);SAR11_clade(100);Surface_1(100);Candidatus_Pelagibacter(100)	100
>NCBI_READ_1113297541945	Forward	===================	T-C-G-T-G-C-CA-G-C-A-G-C--CG-C--GG--TA-AT--A	0	0	Y	1	Bacteria(100);Proteobacteria(100);Alphaproteobacteria(100);SAR11_clade(100);Surface_1(100);Candidatus_Pelagibacter(100)	100
>NCBI_READ_1113288927086	Forward	===================	T-C-G-T-G-C-CA-G-C-A-G-C--CG-C--GG--TA-AT--A	0	0	Y	1	Bacteria(100);Proteobacteria(100);Alphaproteobacteria(100);SAR11_clade(100);Surface_1(100);Candidatus_Pelagibacter(100)	100
>NCBI_READ_1113315953116	Forward	===================	T-C-G-T-G-C-CA-G-C-A-G-C--CG-C--GG--TA-AT--A	0	0	Y	1	Bacteria(100);Proteobacteria(100);Alphaproteobacteria(100);SAR11_clade(100);Surface_1(100);Candidatus_Pelagibacter(100)	100
>NCBI_READ_1113288618902	Forward	===================	T-C-G-T-G-C-CA-G-C-A-G-C--CG-C--GG--TA-AT--A	0	0	Y	1	Bacteria(100);Proteobacteria(100);Alphaproteobacteria(100);SAR11_clade(100);Surface_1(100);Candidatus_Pelagibacter(100)	100
>NCBI_READ_1113297620091	Forward	===================	T-C-G-T-G-C-CA-G-C-A-G-C--CG-C--GG--TA-AT--A	0	0	Y	1	Bacteria(100);Proteobacteria(100);Alphaproteobacteria(100);SAR11_clade(100);Surface_1(100);Candidatus_Pelagibacter(100)	100
>NCBI_READ_1113288568290	Forward	===================	T-C-G-T-G-C-CA-G-C-A-G-C--CG-C--GG--TA-AT--A	0	0	Y	1	Bacteria(100);Proteobacteria(100);Alphaproteobacteria(100);SAR11_clade(100);Surface_1(100);Candidatus_Pelagibacter(100)	100
>NCBI_READ_1112749154925	Forward	===================	T-C-G-T-G-C-CA-G-C-A-G-C--CG-C--GG--TA-AT--A	0	0	Y	1	Bacteria(100);Proteobacteria(100);Alphaproteobacteria(100);SAR11_clade(100);Surface_1(100);Candidatus_Pelagibacter(100)	100
>NCBI_READ_1112614267153	Forward	===================	T-C-G-T-G-C-CA-G-C-A-G-C--CG-C--GG--TA-AT--A	0	0	Y	1	Bacteria(100);Proteobacteria(100);Alphaproteobacteria(100);SAR11_clade(100);Surface_1(100);Candidatus_Pelagibacter(100)	100
>NCBI_READ_1112684343842	Forward	===================	T-C-G-T-G-C-CA-G-C-A-G-C--CG-C--GG--TA-AT--A	0	0	Y	1	Bacteria(100);Proteobacteria(100);Alphaproteobacteria(100);SAR11_clade(100);Surface_1(100);Candidatus_Pelagibacter(100)	100
>NCBI_READ_1112684383818	Forward	===================	T-C-G-T-G-C-CA-G-C-A-G-C--CG-C--GG--TA-AT--A	0	0	Y	1	Bacteria(100);Proteobacteria(100);Alphaproteobacteria(100);SAR11_clade(100);Surface_1(100);Candidatus_Pelagibacter(100)	100
>NCBI_READ_1112494005183	Forward	===================	C-C-G-T-G-C-CA-G-C-A-G-C--CG-C--GG--TA-AT--A	0	0	Y	1	Bacteria(100);Bacteroidetes(100);Flavobacteriia(100);Flavobacteriales(100);Flavobacteriaceae(100);Polaribacter(100)	100
>NCBI_READ_1112493965115	Forward	===================	C-C-G-T-G-C-CA-G-C-A-G-C--CG-C--GG--TA-AT--A	0	0	Y	1	Bacteria(100);Bacteroidetes(100);Flavobacteriia(100);Flavobacteriales(100);Flavobacteriaceae(100);Polaribacter(100)	100
>NCBI_READ_1112749224825	Forward	===================	C-C-G-T-G-C-CA-G-C-A-G-C--CG-C--GG--TA-AT--A	0	0	Y	1	Bacteria(100);Proteobacteria(100);Alphaproteobacteria(100);Rhodobacterales(100);Rhodobacteraceae(100);Candidatus_Planktomarina_[DC5-80-3_lineage](100)	100
>NCBI_READ_1113297563435	Forward	==========GA=======	T-C-G-T-G-C-CA-G-C-A-G-G--AG-C--GG--TA-AT--A	0	2	N	1	Bacteria(100);Candidate_division_OD1(100);unclassified;unclassified;unclassified;unclassified	93.75
>NCBI_READ_1113288699893	Forward	===========A=======	T-C-G-T-G-C-CA-G-C-A-G-C--AG-C--GG--TA-AT--A	0	1	Y	1	Bacteria(100);Candidate_division_OD1(77);unclassified;unclassified;unclassified;unclassified	96.88
>NCBI_READ_1112290358639	Forward	===================	T-C-G-T-G-C-CA-G-C-A-G-C--CG-C--GG--TA-AT--A	0	0	Y	1	Bacteria(100);Proteobacteria(100);Alphaproteobacteria(100);SAR11_clade(100);Surface_1(100);Candidatus_Pelagibacter(100)	100
>NCBI_READ_1113297813260	Forward	===================	T-C-G-T-G-C-CA-G-C-A-G-C--CG-C--GG--TA-AT--A	0	0	Y	1	Bacteria(100);Proteobacteria(100);Alphaproteobacteria(100);SAR11_clade(100);Surface_1(100);Candidatus_Pelagibacter(100)	100
>NCBI_READ_1112684280754	Forward	===================	C-C-G-T-G-C-CA-G-C-A-G-C--CG-C--GG--TA-AT--A	0	0	Y	1	Bacteria(100);Proteobacteria(100);Gammaproteobacteria(100);Alteromonadales(100);Alteromonadaceae(100);SAR92_clade(100)	100
>NCBI_READ_1113298052590	Forward	===================	T-C-G-T-G-C-CA-G-C-A-G-C--CG-C--GG--TA-AT--A	0	0	Y	1	Bacteria(100);Proteobacteria(100);Alphaproteobacteria(100);SAR11_clade(100);Surface_1(100);Candidatus_Pelagibacter(100)	100
>NCBI_READ_1113297699737	Forward	===================	C-T-G-T-G-C-CA-G-CA--G-C--CG-C--GG--TA-AG--A	0	0	Y	1	Bacteria(100);Nitrospirae(16);Nitrospira(16);Nitrospirales(16);Nitrospirales_Incertae_Sedis(16);Candidatus_Methylomirabilis(16)	100
>NCBI_READ_1112777417333	Forward	===================	T-C-G-T-G-C-CA-G-C-A-G-C--CG-C--GG--TA-AT--A	0	0	Y	1	Bacteria(100);Proteobacteria(100);Alphaproteobacteria(100);SAR11_clade(100);Surface_2(42);unclassified	100
>NCBI_READ_1113289535707	Forward	=======A===AT====G=	A-C-G-T-G-C-CA-G-A-A-G-C--AT-C--GG--TG-AT--A	1	4	N	1	Bacteria(100);Candidate_division_WS6(100);unclassified;unclassified;unclassified;unclassified	84.38
>NCBI_READ_1113315892239	Forward	=================G=	C-T-G-T-G-C-CA-G-C-A-G-C--CG-C--GG--TG-AT--A	1	1	N	1	Bacteria(100);Chlorobi(100);Chlorobia(100);Chlorobiales(100);Chlorobiaceae(100);Chlorobium(99)	93.75
>NCBI_READ_1113289240817	Forward	===================	C-C-G-T-G-C-CA-G-C-A-G-C--CG-C--GG--TA-AT--A	0	0	Y	1	Bacteria(100);Candidate_division_OP3(100);unclassified;unclassified;unclassified;unclassified	100
>NCBI_READ_1112614248881	Forward	===================	T-C-G-T-G-C-CA-G-C-A-G-C--CG-C--GG--TA-AT--A	0	0	Y	1	Bacteria(100);Proteobacteria(100);Alphaproteobacteria(100);SAR11_clade(100);Surface_1(100);Candidatus_Pelagibacter(100)	100
>NCBI_READ_1113289290002	Forward	===================	T-C-G-T-G-C-CA-G-C-A-G-C--CG-C--GG--TA-AT--A	0	0	Y	1	Bacteria(100);Proteobacteria(100);Alphaproteobacteria(100);SAR11_clade(100);Surface_1(100);Candidatus_Pelagibacter(100)	100
>NCBI_READ_1112637642384	Forward	===================	T-C-G-T-G-C-CA-G-C-A-G-C--CG-C--GG--TA-AT--A	0	0	Y	1	Bacteria(100);Proteobacteria(100);Alphaproteobacteria(100);SAR11_clade(100);Surface_1(100);Candidatus_Pelagibacter(100)	100
>NCBI_READ_1112614427419	Forward	===================	T-C-G-T-G-C-CA-G-C-A-G-C--CG-C--GG--TA-AT--A	0	0	Y	1	Bacteria(100);Proteobacteria(100);Alphaproteobacteria(100);SAR11_clade(100);Surface_1(100);Candidatus_Pelagibacter(75)	100
>NCBI_READ_1112614310865	Forward	===================	T-C-G-T-G-C-CA-G-C-A-G-C--CG-C--GG--TA-AT--A	0	0	Y	1	Bacteria(100);Proteobacteria(100);Alphaproteobacteria(100);SAR11_clade(100);Surface_2(69);unclassified	100
>NCBI_READ_1112328345968	Forward	=C=================	A-C-G-C-G-C-CA-G-C-A-G-C--CG-C--GG--TA-AT--A	0	1	Y	1	Bacteria(100);Actinobacteria(100);Actinobacteria(100);Micrococcales(100);Microbacteriaceae(100);Candidatus_Rhodoluna(64)	96.88
>NCBI_READ_1112309118715	Forward	===================	A-C-G-T-G-C-CA-G-C-A-G-C--CG-C--GG--TA-AT--A	0	0	Y	1	Bacteria(100);Actinobacteria(100);Actinobacteria(100);Micrococcales(100);Microbacteriaceae(100);Candidatus_Rhodoluna(92)	100
>NCBI_READ_1113297921198	Forward	===================	A-C-G-T-G-C-CA-G-C-A-G-C--CG-C--GG--TA-AT--A	0	0	Y	1	Bacteria(100);Actinobacteria(100);Actinobacteria(100);Micrococcales(100);Microbacteriaceae(100);Candidatus_Rhodoluna(73)	100
>NCBI_READ_1113288850649	Forward	===================	A-C-G-T-G-C-CA-G-C-A-G-C--CG-C--GG--TA-AT--A	0	0	Y	1	Bacteria(100);Actinobacteria(100);Actinobacteria(100);Micrococcales(100);Microbacteriaceae(100);Candidatus_Rhodoluna(89)	100
>NCBI_READ_1113171694251	Forward	===================	A-C-G-T-G-C-CA-G-C-A-G-C--CG-C--GG--TA-AT--A	0	0	Y	1	Bacteria(100);Actinobacteria(100);Actinobacteria(100);Micrococcales(100);Microbacteriaceae(100);Candidatus_Rhodoluna(83)	100
>NCBI_READ_1113235453196	Forward	===================	A-C-G-T-G-C-CA-G-C-A-G-C--CG-C--GG--TA-AT--A	0	0	Y	1	Bacteria(100);Actinobacteria(100);Actinobacteria(100);Micrococcales(100);Microbacteriaceae(100);Candidatus_Rhodoluna(64)	100
>NCBI_READ_1113288694383	Forward	===================	T-C-G-T-G-C-CA-G-C-A-G-C--CG-C--GG--TA-AT--A	0	0	Y	1	Bacteria(100);Proteobacteria(100);Alphaproteobacteria(100);SAR11_clade(100);Surface_1(100);Candidatus_Pelagibacter(100)	100
>NCBI_READ_1113289209735	Forward	===================	T-C-G-T-G-C-CA-G-C-A-G-C--CG-C--GG--TA-AT--A	0	0	Y	1	Bacteria(100);Proteobacteria(100);Alphaproteobacteria(100);SAR11_clade(100);Chesapeake-Delaware_Bay(100);unclassified	100
>NCBI_READ_1112494158226	Forward	===================	T-C-G-T-G-C-CA-G-C-A-G-C--CG-C--GG--TA-AT--A	0	0	Y	1	Bacteria(100);Proteobacteria(100);Alphaproteobacteria(100);SAR11_clade(100);Surface_1(100);Candidatus_Pelagibacter(100)	100
>NCBI_READ_1112777365116	Forward	===================	T-C-G-T-G-C-CA-G-C-A-G-C--CG-C--GG--TA-AT--A	0	0	Y	1	Bacteria(100);Proteobacteria(100);Alphaproteobacteria(100);SAR11_clade(100);Surface_1(100);Candidatus_Pelagibacter(100)	100
>NCBI_READ_1112777277529	Forward	===================	C-C-G-T-G-C-CA-G-C-A-G-C--CG-C--GG--TA-AT--A	0	0	Y	1	Bacteria(100);Bacteroidetes(100);Flavobacteriia(100);Flavobacteriales(100);Flavobacteriaceae(100);Gaetbulibacter(42)	100
>NCBI_READ_1112290350000	Forward	===================	C-C-G-T-G-C-CA-G-C-A-G-C--CG-C--GG--TA-AT--A	0	0	Y	1	Bacteria(100);Bacteroidetes(100);Flavobacteriia(100);Flavobacteriales(100);Flavobacteriaceae(100);Gaetbulibacter(52)	100
>NCBI_READ_1112308360990	Forward	===================	A-T-G-T-G-C-CA-G-C-A-G-C--CG-C--GG--TA-AT--A	0	0	Y	1	Bacteria(100);Proteobacteria(100);Betaproteobacteria(100);Methylophilales(100);Methylophilaceae(100);OM43_clade(93)	100
>NCBI_READ_1113288883319	Forward	===================	C-C-G-T-G-C-CA-G-C-A-G-C--CG-C--GG--TA-AT--A	0	0	Y	1	Bacteria(100);Bacteroidetes(100);Flavobacteriia(100);Flavobacteriales(100);Flavobacteriaceae(100);Arenibacter(51)	100
>NCBI_READ_1113297657534	Forward	===================	T-C-G-T-G-C-CA-G-C-A-G-C--CG-C--GG--TA-AT--A	0	0	Y	1	Bacteria(100);Proteobacteria(100);Alphaproteobacteria(100);SAR11_clade(100);Surface_1(100);Candidatus_Pelagibacter(100)	100
>NCBI_READ_1112290412554	Forward	===================	C-C-G-T-G-C-CA-G-C-A-G-C--CG-C--GG--TA-AT--A	0	0	Y	1	Bacteria(100);Bacteroidetes(100);Flavobacteriia(100);Flavobacteriales(100);Flavobacteriaceae(100);Gaetbulibacter(49)	100
>NCBI_READ_1112280184443	Forward	=================G=	C-T-G-T-G-C-CA-G-C-A-G-C--CG-C--GG--TG-AT--A	1	1	N	1	Bacteria(100);Chlorobi(100);Chlorobia(100);Chlorobiales(100);Chlorobiaceae(100);Chlorobium(98)	93.75
>NCBI_READ_1112280179243	Forward	=================G=	C-T-G-T-G-C-CA-G-C-A-G-C--CG-C--GG--TG-AT--A	1	1	N	1	Bacteria(100);Chlorobi(100);Chlorobia(100);Chlorobiales(100);Chlorobiaceae(100);Chlorobium(98)	93.75
>NCBI_READ_1113298307049	Forward	=================G=	C-T-G-T-G-C-CA-G-C-A-G-C--CG-C--GG--TG-AT--A	1	1	N	1	Bacteria(100);Chlorobi(100);Chlorobia(100);Chlorobiales(100);Chlorobiaceae(100);Chlorobium(99)	93.75
>NCBI_READ_1113298264740	Forward	=================G=	C-T-G-T-G-C-CA-G-C-A-G-C--CG-C--GG--TG-AT--A	1	1	N	1	Bacteria(100);Chlorobi(100);Chlorobia(100);Chlorobiales(100);Chlorobiaceae(100);Chlorobium(98)	93.75
>NCBI_READ_1112290244610	Forward	=================G=	C-T-G-T-G-C-CA-G-C-A-G-C--CG-C--GG--TG-AT--A	1	1	N	1	Bacteria(100);Chlorobi(100);Chlorobia(100);Chlorobiales(100);Chlorobiaceae(100);Chlorobium(100)	93.75
>NCBI_READ_1113298349464	Forward	=================G=	C-T-G-T-G-C-CA-G-C-A-G-C--CG-C--GG--TG-AT--A	1	1	N	1	Bacteria(100);Chlorobi(100);Chlorobia(100);Chlorobiales(100);Chlorobiaceae(100);Chlorobium(98)	93.75
>NCBI_READ_1113215645255	Forward	=================G=	C-T-G-T-G-C-CA-G-C-A-G-C--CG-C--GG--TG-AT--A	1	1	N	1	Bacteria(100);Chlorobi(100);Chlorobia(100);Chlorobiales(100);Chlorobiaceae(100);Chlorobium(100)	93.75
>NCBI_READ_1113289496995	Forward	===================	T-C-G-T-G-C-CA-G-C-A-G-C--CG-C--GG--TA-AT--A	0	0	Y	1	Bacteria(100);TM6(95);unclassified;unclassified;unclassified;unclassified	100
>NCBI_READ_1113215506017	Forward	===================	T-C-G-T-G-C-CA-G-C-A-G-C--CG-C--GG--TA-AT--A	0	0	Y	1	Bacteria(100);TM6(99);unclassified;unclassified;unclassified;unclassified	100
>NCBI_READ_1113235389473	Forward	=================G=	C-T-G-T-G-C-CA-G-C-A-G-C--CG-C--GG--TG-AT--A	1	1	N	1	Bacteria(100);Chlorobi(100);Chlorobia(100);Chlorobiales(100);Chlorobiaceae(100);Chlorobium(100)	93.75
>NCBI_READ_1113235843725	Forward	=================G=	C-T-G-T-G-C-CA-G-C-A-G-C--CG-C--GG--TG-AT--A	1	1	N	1	Bacteria(100);Chlorobi(100);Chlorobia(100);Chlorobiales(100);Chlorobiaceae(100);Chlorobium(99)	93.75
>NCBI_READ_1113215706881	Forward	=================G=	C-T-G-T-G-C-CA-G-C-A-G-C--CG-C--GG--TG-AT--A	1	1	N	1	Bacteria(100);Chlorobi(100);Chlorobia(100);Chlorobiales(100);Chlorobiaceae(100);Chlorobium(100)	93.75
>NCBI_READ_1112280215539	Forward	=================G=	C-T-G-T-G-C-CA-G-C-A-G-C--CG-C--GG--TG-AT--A	1	1	N	1	Bacteria(100);Chlorobi(100);Chlorobia(100);Chlorobiales(100);Chlorobiaceae(100);Chlorobium(99)	93.75
>NCBI_READ_1112533194467	Forward	===================	T-C-G-T-G-C-CA-G-C-A-G-C--CG-C--GG--TA-AT--A	0	0	Y	1	Bacteria(100);Proteobacteria(100);Alphaproteobacteria(100);SAR11_clade(100);Surface_1(100);Candidatus_Pelagibacter(100)	100
>NCBI_READ_1112309076264	Forward	===================	T-C-G-T-G-C-CA-G-C-A-G-C--CG-C--GG--TA-AT--A	0	0	Y	1	Bacteria(100);Proteobacteria(100);Alphaproteobacteria(100);SAR11_clade(100);Surface_1(100);Candidatus_Pelagibacter(100)	100
>NCBI_READ_1112637327513	Forward	===================	C-C-G-T--GC-CA-G-C-A-G-C--CG-C--GG--TA-AT--A	0	0	Y	1	Bacteria(100);Bacteroidetes(100);Flavobacteriia(100);Flavobacteriales(100);Flavobacteriaceae(100);Polaribacter(100)	100
>NCBI_READ_1112493900401	Forward	===================	C-C-G-T--GC-CA-G-C-A-G-C--CG-C--GG--TA-AT--A	0	0	Y	1	Bacteria(100);Bacteroidetes(100);Flavobacteriia(100);Flavobacteriales(100);Flavobacteriaceae(100);Polaribacter(100)	100
>NCBI_READ_1112404276910	Forward	===================	C-C-G-T--GC-CA-G-C-A-G-C--CG-C--GG--TA-AT--A	0	0	Y	1	Bacteria(100);Bacteroidetes(100);Flavobacteriia(100);Flavobacteriales(100);Flavobacteriaceae(100);Polaribacter(100)	100
>NCBI_READ_1113315728885	Forward	===================	T-C-G-T-G-C-CA-G-C-A-G-C--CG-C--GG--TA-AT--A	0	0	Y	1	Bacteria(100);Proteobacteria(100);Alphaproteobacteria(100);SAR11_clade(100);Chesapeake-Delaware_Bay(100);unclassified	100
>NCBI_READ_1112404302476	Forward	===================	C-C-G-T--GC-CA-G-C-A-G-C--CG-C--GG--TA-AT--A	0	0	Y	1	Bacteria(100);Bacteroidetes(100);Flavobacteriia(100);Flavobacteriales(100);Flavobacteriaceae(100);Polaribacter(100)	100
>NCBI_READ_1112637442717	Forward	===================	C-C-G-T-G-C-CA-G-C-A-G-C--CG-C--GG--TA-AT--A	0	0	Y	1	Bacteria(100);Bacteroidetes(100);Flavobacteriia(100);Flavobacteriales(100);Flavobacteriaceae(100);Polaribacter(100)	100
>NCBI_READ_1112614351240	Forward	===================	C-C-G-T-G-C-CA-G-C-A-G-C--CG-C--GG--TA-AT--A	0	0	Y	1	Bacteria(100);Bacteroidetes(100);Flavobacteriia(100);Flavobacteriales(100);Flavobacteriaceae(100);Polaribacter(96)	100
>NCBI_READ_1112777404979	Forward	===================	C-C-G-T-G-C-CA-G-C-A-G-C--CG-C--GG--TA-AT--A	0	0	Y	1	Bacteria(100);Bacteroidetes(100);Flavobacteriia(100);Flavobacteriales(100);Flavobacteriaceae(100);NS5_marine_group(99)	100
>NCBI_READ_1112777279419	Forward	===================	C-C-G-T-G-C-CA-G-C-A-G-C--CG-C--GG--TA-AT--A	0	0	Y	1	Bacteria(100);Bacteroidetes(100);Flavobacteriia(100);Flavobacteriales(100);Flavobacteriaceae(100);Polaribacter(100)	100
>NCBI_READ_1112533109984	Forward	===================	C-C-G-T-G-C-CA-G-C-A-G-C--CG-C--GG--TA-AT--A	0	0	Y	1	Bacteria(100);Bacteroidetes(100);Flavobacteriia(100);Flavobacteriales(100);Flavobacteriaceae(100);Polaribacter(100)	100
>NCBI_READ_1112637337861	Forward	===================	C-C-G-T--GC-CA-G-C-A-G-C--CG-C--GG--TA-AT--A	0	0	Y	1	Bacteria(100);Bacteroidetes(100);Flavobacteriia(100);Flavobacteriales(100);Flavobacteriaceae(100);Polaribacter(100)	100
>NCBI_READ_1112493802333	Forward	===================	C-C-G-T--GC-CA-G-C-A-G-C--CG-C--GG--TA-AT--A	0	0	Y	1	Bacteria(100);Bacteroidetes(100);Flavobacteriia(100);Flavobacteriales(100);Flavobacteriaceae(100);Polaribacter(100)	100
>NCBI_READ_1112493771617	Forward	===================	C-C-G-T-G-C-CA-G-C-A-G-C--CG-C--GG--TA-AT--A	0	0	Y	1	Bacteria(100);Bacteroidetes(100);Flavobacteriia(100);Flavobacteriales(100);Flavobacteriaceae(100);Polaribacter(100)	100
>NCBI_READ_1112494096942	Forward	===================	C-C-G-T--GC-CA-G-C-A-G-C--CG-C--GG--TA-AT--A	0	0	Y	1	Bacteria(100);Bacteroidetes(100);Flavobacteriia(100);Flavobacteriales(100);Flavobacteriaceae(100);Polaribacter(100)	100
>NCBI_READ_1113235624213	Forward	==========GA=======	C-T-G-T-G-C-CA-G-C-A-G-G--AG-C--GG--TA-AT--A	0	2	N	1	Bacteria(100);Candidate_division_OD1(100);unclassified;unclassified;unclassified;unclassified	93.75
>NCBI_READ_1113264407650	Forward	==========GA=======	C-T-G-T-G-C-CA-G-C-A-G-G--AG-C--GG--TA-AT--A	0	2	N	1	Bacteria(100);Candidate_division_OD1(100);unclassified;unclassified;unclassified;unclassified	93.75
>NCBI_READ_1112309046332	Forward	==========GA=======	C-T-G-T-G-C-CA-G-C-A-G-G--AG-C--GG--TA-AT--A	0	2	N	1	Bacteria(100);Candidate_division_OD1(100);unclassified;unclassified;unclassified;unclassified	93.75
>NCBI_READ_1112079365088	Forward	=======A===AT====G=	A-C-G-T-G-C-CA-G-A-A-G-C--AT-C--GG--TG-AT--G	1	4	N	1	Bacteria(100);Candidate_division_WS6(100);unclassified;unclassified;unclassified;unclassified	84.38
>NCBI_READ_1113263940081	Forward	===================	T-C-G-T-G-C-CA-G-C-A-G-C--CG-C--GG--TA-AT--A	0	0	Y	1	Bacteria(100);TM6(100);unclassified;unclassified;unclassified;unclassified	100
>NCBI_READ_1112684375535	Forward	===================	T-C-G-T-G-C-CA-G-C-A-G-C--CG-C--GG--TA-AT--A	0	0	Y	1	Bacteria(100);Proteobacteria(100);Alphaproteobacteria(100);SAR11_clade(100);Surface_1(100);Candidatus_Pelagibacter(100)	100
>NCBI_READ_1112290764397	Forward	==========GA=======	T-C-G-T-G-C-CA-G-C-A-G-G--AG-C--GG--TA-AT--A	0	2	N	1	Bacteria(100);Candidate_division_OD1(100);unclassified;unclassified;unclassified;unclassified	93.75
>NCBI_READ_1113297629454	Forward	===================	C-C-G-T-G-C-CA-G-C-A-G-C--CG-C--GG--TA-AT--A	0	0	Y	1	Bacteria(100);Bacteroidetes(100);Cytophagia(100);Cytophagales(100);Flammeovirgaceae(87);Marinoscillum(52)	100
>NCBI_READ_1113316302462	Forward	===================	C-C-G-T-G-C-CA-G-C-A-G-C--CG-C--GG--TA-AT--A	0	0	Y	1	Bacteria(100);Bacteroidetes(100);Cytophagia(100);Cytophagales(100);Flammeovirgaceae(98);Marinoscillum(70)	100
>NCBI_READ_1113289370073	Forward	===================	C-C-G-T-G-C-CA-G-C-A-G-C--CG-C--GG--TA-AT--A	0	0	Y	1	Bacteria(100);Bacteroidetes(100);Cytophagia(100);Cytophagales(100);Flammeovirgaceae(85);Fulvivirga(46)	100
>NCBI_READ_1112614283665	Forward	==================T	T-C-G-T-G-C-CA-G-C-A-G-C--CG-C--GG--T--AT--A	1	1	N	1	Bacteria(100);Proteobacteria(100);Alphaproteobacteria(100);SAR11_clade(100);Surface_1(100);Candidatus_Pelagibacter(100)	93.75
>NCBI_READ_1112749193148	Forward	==================.	T-C-G-T-G-C-CA-G-C-A-G-C--CG-C--GG--TA......	1	1	N	0.947368	Bacteria(100);Proteobacteria(100);Alphaproteobacteria(100);SAR11_clade(100);Surface_1(100);Candidatus_Pelagibacter(100)	92.11
>NCBI_READ_1112309003483	Forward	===========A=======	T-C-G-T-G-C-CA-G-C-A-G-C--AG-C--GG--TA-AT--A	0	1	Y	1	Bacteria(100);Candidate_division_OD1(99);unclassified;unclassified;unclassified;unclassified	96.88
>NCBI_READ_1113216245458	Forward	===================	C-C-G-T-G-C-CA-G-C-A-G-C--CG-C--GG--TA-AT--A	0	0	Y	1	Bacteria(100);Bacteroidetes(100);Cytophagia(100);Cytophagales(100);Flammeovirgaceae(88);Fulvivirga(19)	100
>NCBI_READ_1113289413482	Forward	===================	C-C-G-T-G-C-CA-G-C-A-G-C--CG-C--GG--TA-AT--A	0	0	Y	1	Bacteria(100);Bacteroidetes(100);Cytophagia(100);Cytophagales(100);Flammeovirgaceae(87);Fulvivirga(33)	100
>NCBI_READ_1112308288094	Forward	==========GA=======	T-C-G-T-G-C-CA-G-C-A-G-G--AG-C--GG--TA-AT--A	0	2	N	1	Bacteria(100);Candidate_division_OD1(100);unclassified;unclassified;unclassified;unclassified	93.75
>NCBI_READ_1112533134949	Forward	====G=d============	T-C-G-T-G-C-GA---C-A-G-C--CG-C--GG--TA-AT--A	0	2	N	1	Bacteria(100);Proteobacteria(100);Alphaproteobacteria(100);SAR11_clade(100);Surface_1(100);Candidatus_Pelagibacter(100)	93.75
>NCBI_READ_1112788279114	Forward	===================	C-C-G-T-G-C-CA-G-C-A-G-C--CG-C--GG--TA-AT--A	0	0	Y	1	Bacteria(100);Bacteroidetes(100);Flavobacteriia(100);Flavobacteriales(100);Flavobacteriaceae(100);NS5_marine_group(51)	100
>NCBI_READ_1112637484202	Forward	===================	C-C-G-T-G-C-CA-G-C-A-G-C--CG-C--GG--TA-AT--A	0	0	Y	1	Bacteria(100);Bacteroidetes(100);Flavobacteriia(100);Flavobacteriales(100);Flavobacteriaceae(100);Polaribacter(100)	100
>NCBI_READ_1113289447800	Forward	==================T	....G-T-G-C-CA-G-C-A-G-C--CG-C--GG--T--AT--A	1	1	N	1	Bacteria(100);Bacteroidetes(100);Flavobacteriia(100);Flavobacteriales(100);Flavobacteriaceae(100);Arenibacter(64)	93.75
>NCBI_READ_1112075712024	Forward	=======A===AT====G=	A-C-G-T-G-C-CA-G-A-A-G-C--AT-C--GG--TG-AT--G	1	4	N	1	Bacteria(100);Candidate_division_WS6(100);unclassified;unclassified;unclassified;unclassified	84.38
>NCBI_READ_1112494009584	Forward	===================	T-C-G-T-G-C-CA-G-C-A-G-C--CG-C--GG--TA-AT--A	0	0	Y	1	Bacteria(100);Proteobacteria(100);Alphaproteobacteria(100);SAR11_clade(100);Surface_1(100);Candidatus_Pelagibacter(100)	100
>NCBI_READ_1113235644746	Forward	===================	C-C-G-T-G-C-CA-G-C-A-G-C--CG-C--GG--TA-AT--A	0	0	Y	1	Bacteria(100);Bacteroidetes(100);Cytophagia(100);Cytophagales(100);Flammeovirgaceae(100);Marinoscillum(99)	100
>NCBI_READ_1112493569714	Forward	===================	C-C-G-T-G-C-CA-G-C-A-G-C--CG-C--GG--TA-AT--A	0	0	Y	1	Bacteria(100);Bacteroidetes(100);Flavobacteriia(100);Flavobacteriales(100);Flavobacteriaceae(100);Aquimarina(76)	100
>NCBI_READ_1112308935096	Forward	===================	C-C-G-T-G-C-CA-G-C-A-G-C--CG-C--GG--TA-AT--A	0	0	Y	1	Bacteria(100);Bacteroidetes(100);Cytophagia(100);Cytophagales(100);Flammeovirgaceae(89);Flexithrix(87)	100
>NCBI_READ_1113288869879	Forward	===================	T-C-G-T-G-C-CA-G-C-A-G-C--CG-C--GG--TA-AT--A	0	0	Y	1	Bacteria(100);Proteobacteria(100);Alphaproteobacteria(100);SAR11_clade(100);Surface_1(100);Candidatus_Pelagibacter(100)	100
>NCBI_READ_1113297948848	Forward	===========T=======	T-C-G-T-G-C-CA-G-C-A-G-C--TG-C--GG--TA-AT--A	0	1	Y	1	Bacteria(100);Chlamydiae(100);Chlamydiae(100);Chlamydiales(100);Parachlamydiaceae(100);Neochlamydia(71)	96.88
>NCBI_READ_1113297629919	Forward	===========T=======	T-C-G-T-G-C-CA-G-C-A-G-C--TG-C--GG--TA-AT--A	0	1	Y	1	Bacteria(100);Chlamydiae(100);Chlamydiae(100);Chlamydiales(100);Parachlamydiaceae(100);Neochlamydia(55)	96.88
>NCBI_READ_1112328237413	Forward	===========T=======	T-C-G-T-G-C-CA-G-C-A-G-C--TG-C--GG--TA-AT--A	0	1	Y	1	Bacteria(100);Chlamydiae(100);Chlamydiae(100);Chlamydiales(100);Parachlamydiaceae(98);Neochlamydia(60)	96.88
>NCBI_READ_1112308336408	Forward	===========T=======	T-C-G-T-G-C-CA-G-C-A-G-C--TG-C--GG--TA-AT--A	0	1	Y	1	Bacteria(100);Chlamydiae(100);Chlamydiae(100);Chlamydiales(100);Parachlamydiaceae(97);Neochlamydia(78)	96.88
>NCBI_READ_1112157363859	Forward	===========T=======	T-C-G-T-G-C-CA-G-C-A-G-C--TG-C--GG--TA-AT--A	0	1	Y	1	Bacteria(100);Chlamydiae(100);Chlamydiae(100);Chlamydiales(100);Parachlamydiaceae(94);Neochlamydia(66)	96.88
>NCBI_READ_1112637547364	Forward	===================	T-C-G-T-G-C-CA-G-C-A-G-C--CG-C--GG--TA-AT--A	0	0	Y	1	Bacteria(100);Proteobacteria(100);Alphaproteobacteria(100);SAR11_clade(100);Surface_1(100);Candidatus_Pelagibacter(100)	100
>NCBI_READ_1112075760025	Forward	=======A===AT====G=	A-C-G-T-G-C-CA-G-A-A-G-C--AT-C--GG--TG-AT--G	1	4	N	1	Bacteria(100);Candidate_division_WS6(100);unclassified;unclassified;unclassified;unclassified	84.38
>NCBI_READ_1112788264539	Forward	===================	T-C-G-T-G-C-CA-G-C-A-G-C--CG-C--GG--TA-AT--A	0	0	Y	1	Bacteria(100);Proteobacteria(100);Alphaproteobacteria(100);SAR11_clade(100);Surface_1(100);Candidatus_Pelagibacter(100)	100
>NCBI_READ_1112493597443	Forward	===================	C-C-G-T-G-C-CA-G-C-A-G-C--CG-C--GG--TA-AT--A	0	0	Y	1	Bacteria(100);Bacteroidetes(100);Flavobacteriia(100);Flavobacteriales(100);Flavobacteriaceae(100);Polaribacter(100)	100
>NCBI_READ_1113315991005	Forward	===================	T-C-G-T-G-C-CA-G-C-A-G-C--CG-C--GG--TA-AT--A	0	0	Y	1	Bacteria(100);Proteobacteria(100);Alphaproteobacteria(100);SAR11_clade(100);Surface_1(100);Candidatus_Pelagibacter(100)	100
>NCBI_READ_1112052267622	Forward	===========T=A=====	A-A-G-T-G-C-CA-G-C-A-G-C--TG-A--GG--TA-AT--A	0	2	N	1	Bacteria(100);Actinobacteria(98);Actinobacteria(98);Micrococcales(96);Microbacteriaceae(91);Microcella(17)	93.75
>NCBI_READ_1112075972544	Forward	==========T========	A-C-G-T-G-C-CA-G-C-A-G-T--CG-C--GG--TA-AT--A	0	1	Y	1	Bacteria(98);Candidate_division_OP11(80);unclassified;unclassified;unclassified;unclassified	96.88
>NCBI_READ_1112290461368	Forward	===================	C-C-G-T-G-C-CA-G-C-A-G-C--CG-C--GG--TA-AT--A	0	0	Y	1	Bacteria(100);Bacteroidetes(100);Flavobacteriia(100);Flavobacteriales(100);Flavobacteriaceae(100);Polaribacter(100)	100
>NCBI_READ_1112290467142	Forward	===================	C-C-G-T--GC-CA-G-C-A-G-C--CG-C--GG--TA-AT--A	0	0	Y	1	Bacteria(100);Bacteroidetes(100);Flavobacteriia(100);Flavobacteriales(100);Flavobacteriaceae(100);Polaribacter(100)	100
>NCBI_READ_1112493576960	Forward	===================	C-C-G-T--GC-CA-G-C-A-G-C--CG-C--GG--TA-AT--A	0	0	Y	1	Bacteria(100);Bacteroidetes(100);Flavobacteriia(100);Flavobacteriales(100);Flavobacteriaceae(100);Polaribacter(100)	100
>NCBI_READ_1112493768755	Forward	===================	C-C-G-T--GC-CA-G-C-A-G-C--CG-C--GG--TA-AT--A	0	0	Y	1	Bacteria(100);Bacteroidetes(100);Flavobacteriia(100);Flavobacteriales(100);Flavobacteriaceae(100);Polaribacter(100)	100
>NCBI_READ_1112493675562	Forward	===================	C-C-G-T-G-C-CA-G-C-A-G-C--CG-C--GG--TA-AT--A	0	0	Y	1	Bacteria(100);Bacteroidetes(100);Flavobacteriia(100);Flavobacteriales(100);Flavobacteriaceae(100);Flavivirga(44)	100
>Ecoli16s	Forward	===================	C-C-G-T-G-C-CA-G-C-A-G-C--CG-C--GG--TA-AT--A	0	0	Y	1	Bacteria(100);Proteobacteria(100);Gammaproteobacteria(100);Enterobacteriales(100);Enterobacteriaceae(100);Escherichia-Shigella(100)	100
>BisonMetagenome_READ_00455918	Forward	===================	C-T-G-T-G-C-CA-G-C-A-G-C--CG-C--GG--TA-AG--A	0	0	Y	1	Bacteria(100);Cyanobacteria(100);Cyanobacteria(100);SubsectionI(37);FamilyI(37);Acaryochloris(27)	100
>BisonMetagenome_READ_00396903	Forward	===================	C-T-G-T-G-C-CA-G-C-A-G-C--CG-C--GG--TA-AG--A	0	0	Y	1	Bacteria(100);Cyanobacteria(100);Cyanobacteria(100);SubsectionI(39);FamilyI(39);Acaryochloris(25)	100
>BisonMetagenome_READ_00053135	Forward	===================	C-T-G-T-G-C-CA-G-C-A-G-C--CG-C--GG--TA-AG--A	0	0	Y	1	Bacteria(100);Cyanobacteria(97);Cyanobacteria(97);SubsectionI(37);FamilyI(37);Acaryochloris(24)	100
>BisonMetagenome_READ_00398912	Forward	===================	C-T-G-T-G-C-CA-G-C-A-G-C--CG-C--GG--TA-AG--A	0	0	Y	1	Bacteria(100);Cyanobacteria(100);Cyanobacteria(100);SubsectionI(47);FamilyI(47);Acaryochloris(30)	100
>BisonMetagenome_READ_00192405	Forward	===================	A-C-G-T-G-C-CA-G-C-A-G-C--CG-C--GG--TA-AT--A	0	0	Y	1	Bacteria(100);Armatimonadetes(100);unclassified;unclassified;unclassified;unclassified	100
>BisonMetagenome_READ_00266323	Forward	===TT=d============	A-C-G-T-G-T-TA---C-A-G-C--CG-C--GG--TA-AT--A	0	3	N	1	Bacteria(100);Armatimonadetes(31);Chthonomonadetes(21);Chthonomonadales(21);unclassified;unclassified	90.62
>BisonMetagenome_READ_00240804	Forward	===================	A-C-G-T-G-C-CA-G-C-A-G-C--CG-C--GG--TA-AT--A	0	0	Y	1	Bacteria(100);Armatimonadetes(68);Chthonomonadetes(38);Chthonomonadales(38);unclassified;unclassified	100
>BisonMetagenome_READ_00235902	Forward	===================	A-C-G-T-G-C-CA-G-C-A-G-C--CG-C--GG--TA-AT--A	0	0	Y	1	Bacteria(100);Armatimonadetes(79);unclassified;unclassified;unclassified;unclassified	100
>BisonMetagenome_READ_00124178	Forward	===================	C-C-G-T-G-C-CA-G-C-A-G-C--CG-C--GG--TA-AT--A	0	0	Y	1	Bacteria(100);Proteobacteria(100);Alphaproteobacteria(100);Sphingomonadales(100);Sphingomonadaceae(100);Sphingobium(100)	100
>BisonMetagenome_READ_00348654	Forward	===================	G-C-G-T-G-C-CA-G-C-A-G-C--CG-C--GG--TA-AT--A	0	0	Y	1	Bacteria(100);Thermodesulfobacteria(100);Thermodesulfobacteria(100);Thermodesulfobacteriales(100);Thermodesulfobacteriaceae(100);Caldimicrobium(100)	100
>BisonMetagenome_READ_00399104	Forward	===================	A-C-G-T-G-C-CA-G-C-A-G-C--CG-C--GG--TA-AT--A	0	0	Y	1	Bacteria(100);Armatimonadetes(100);unclassified;unclassified;unclassified;unclassified	100
>BisonMetagenome_READ_00342269	Forward	===================	A-C-G-T-G-C-CA-G-C-A-G-C--CG-C--GG--TA-AT--A	0	0	Y	1	Bacteria(100);Firmicutes(100);Bacilli(100);Bacillales(100);Bacillaceae(100);Bacillus(100)	100
>BisonMetagenome_READ_00199273	Forward	===================	A-C-G-T-G-C-CA-G-C-A-G-C--CG-C--GG--TA-AT--A	0	0	Y	1	Bacteria(100);Armatimonadetes(100);unclassified;unclassified;unclassified;unclassified	100
>BisonMetagenome_READ_00252108	Forward	===================	A-C-G-T-G-C-CA-G-C-A-G-C--CG-C--GG--TA-AT--A	0	0	Y	1	Bacteria(100);Aquificae(44);Aquificae(44);Aquificales(44);Desulfurobacteriaceae(44);Thermovibrio(44)	100
>BisonMetagenome_READ_00251315	Forward	===================	A-C-G-T-G-C-CA-G-C-A-G-C--CG-C--GG--TA-AT--A	0	0	Y	1	Bacteria(100);Armatimonadetes(59);unclassified;unclassified;unclassified;unclassified	100
>BisonMetagenome_READ_00208962	Forward	===================	C-C-G-T-G-C-CA-G-C-A-G-C--CG-C--GG--TA-AG--A	0	0	Y	1	Bacteria(100);Cyanobacteria(100);Cyanobacteria(100);SubsectionIII(50);FamilyI(50);Coleofasciculus(31)	100
>BisonMetagenome_READ_00207419	Forward	===================	C-C-G-T-G-C-CA-G-C-A-G-C--CG-C--GG--TA-AG--A	0	0	Y	1	Bacteria(100);Cyanobacteria(100);Cyanobacteria(100);SubsectionI(40);FamilyI(40);Acaryochloris(12)	100
>BisonMetagenome_READ_00254159	Forward	===================	A-C-G-T-G-C-CA-G-C-A-G-C--CG-C--GG--TA-AT--A	0	0	Y	1	Bacteria(100);Firmicutes(100);Bacilli(100);Bacillales(100);Bacillaceae(99);Bacillus(99)	100
>BisonMetagenome_READ_00179118	Forward	===================	C-C-G-T-G-C-CA-G-C-A-G-C--CG-C--GG--TA-AG--A	0	0	Y	1	Bacteria(100);Cyanobacteria(99);Cyanobacteria(99);SubsectionI(37);FamilyI(37);Brasilonema(12)	100
>BisonMetagenome_READ_00474587	Forward	===================	C-T-G-T-G-C-CA-G-C-A-G-C--CG-C--GG--TA-AG--A	0	0	Y	1	Bacteria(100);Cyanobacteria(100);Cyanobacteria(100);SubsectionI(37);FamilyI(37);Acaryochloris(26)	100
>BisonMetagenome_READ_00239239	Forward	===================	A-C-G-T-G-C-CA-G-C-A-G-C--CG-C--GG--TA-AT--A	0	0	Y	1	Bacteria(100);Armatimonadetes(44);unclassified;unclassified;unclassified;unclassified	100
>BisonMetagenome_READ_00467968	Forward	===================	C-T-G-T-G-C-CA-G-C-A-G-C--CG-C--GG--TA-AG--A	0	0	Y	1	Bacteria(100);Cyanobacteria(100);Cyanobacteria(100);SubsectionI(41);FamilyI(41);Acaryochloris(27)	100
>BisonMetagenome_READ_00220440	Forward	===================	A-C-G-T-G-C-CA-G-C-A-G-C--CG-C--GG--TA-AT--A	0	0	Y	1	Bacteria(100);Aquificae(43);Aquificae(43);Aquificales(43);Desulfurobacteriaceae(43);Thermovibrio(43)	100
>BisonMetagenome_READ_00261935	Forward	=============TA====	C-C-G-T-G-C-CA-G-C-A-G-C--CG-T--AG--TA-AT--A	0	2	N	1	Bacteria(100);Deinococcus-Thermus(100);Deinococci(100);Thermales(100);Thermaceae(100);Thermus(100)	93.75
>BisonMetagenome_READ_00405387	Forward	===================	C-T-G-T-G-C-CA-G-C-A-G-C--CG-C--GG--TA-AG--A	0	0	Y	1	Bacteria(100);Cyanobacteria(80);Cyanobacteria(80);SubsectionIV(19);FamilyI(16);Aphanizomenon(8)	100
>BisonMetagenome_READ_00191612	Forward	===================	C-C-G-T-G-C-CA-G-C-A-G-C--CG-C--GG--TA-AG--A	0	0	Y	1	Bacteria(100);Cyanobacteria(100);Cyanobacteria(100);SubsectionIII(73);FamilyI(73);Coleofasciculus(25)	100
>BisonMetagenome_READ_00015499	Forward	===================	C-C-G-T-G-C-CA-G-C-A-G-C--CG-C--GG--TA-AG--A	0	0	Y	1	Bacteria(100);Cyanobacteria(100);Cyanobacteria(100);SubsectionIII(78);FamilyI(78);Pseudanabaena(39)	100
>BisonMetagenome_READ_00020481	Forward	===================	C-C-G-T-G-C-CA-G-C-A-G-C--CG-C--GG--TA-AG--A	0	0	Y	1	Bacteria(100);Cyanobacteria(100);Cyanobacteria(100);SubsectionIII(75);FamilyI(75);Coleofasciculus(35)	100
>BisonMetagenome_READ_00209911	Forward	===================	C-C-G-T-G-C-CA-G-C-A-G-C--CG-C--GG--TA-AG--A	0	0	Y	1	Bacteria(100);Cyanobacteria(100);Cyanobacteria(100);SubsectionIII(78);FamilyI(78);Coleofasciculus(54)	100
>BisonMetagenome_READ_00208281	Forward	===================	C-C-G-T-G-C-CA-G-C-A-G-C--CG-C--GG--TA-AG--A	0	0	Y	1	Bacteria(100);Cyanobacteria(100);Cyanobacteria(100);SubsectionIII(64);FamilyI(64);Coleofasciculus(25)	100
>BisonMetagenome_READ_00162498	Forward	===================	A-C-G-T-G-C-CA-G-C-A-G-C--CG-C--GG--TA-AT--A	0	0	Y	1	Bacteria(100);Armatimonadetes(98);unclassified;unclassified;unclassified;unclassified	100
>BisonMetagenome_READ_00418086	Forward	===================	A-C-G-T-G-C-CA-G-C-A-G-C--CG-C--GG--TA-AT--A	0	0	Y	1	Bacteria(100);Armatimonadetes(93);unclassified;unclassified;unclassified;unclassified	100
>BisonMetagenome_READ_00176347	Forward	===================	C-C-G-T-G-C-CA-G-C-A-G-C--CG-C--GG--TA-AG--A	0	0	Y	1	Bacteria(100);Cyanobacteria(100);Cyanobacteria(100);SubsectionIII(70);FamilyI(70);Coleofasciculus(18)	100
>BisonMetagenome_READ_00228451	Forward	===================	A-C-G-T-G-C-CA-G-C-A-G-C--CG-C--GG--TA-AG--A	0	0	Y	1	Bacteria(97);Chloroflexi(72);Ktedonobacteria(59);Thermogemmatisporales(59);Thermogemmatisporaceae(59);Thermogemmatispora(59)	100
>BisonMetagenome_READ_00475172	Forward	===================	A-C-G-T-G-C-CA-G-C-A-G-C--CG-C--GG--TA-AT--A	0	0	Y	1	Bacteria(99);Armatimonadetes(74);unclassified;unclassified;unclassified;unclassified	100
>BisonMetagenome_READ_00441074	Forward	===================	A-C-G-T-G-C-CA-G-C-A-G-C--CG-C--GG--TA-AT--A	0	0	Y	1	Bacteria(100);Armatimonadetes(97);unclassified;unclassified;unclassified;unclassified	100
>BisonMetagenome_READ_00439020	Forward	===================	C-T-G-T-G-C-CA-G-C-A-G-C--CG-C--GG--TA-AG--A	0	0	Y	1	Bacteria(100);Chloroflexi(100);Chloroflexia(100);Chloroflexales(100);Roseiflexaceae(100);Roseiflexus(100)	100
>BisonMetagenome_READ_00021167	Forward	===================	C-T-G-T-G-C-CA-G-C-A-G-C--CG-C--GG--TA-AG--A	0	0	Y	1	Bacteria(100);Chloroflexi(100);Chloroflexia(100);Chloroflexales(100);Roseiflexaceae(100);Roseiflexus(100)	100
>BisonMetagenome_READ_00117938	Forward	===================	T-C-G-T-G-C-CA-G-C-A-G-C--CG-C--GG--TA-AG--A	0	0	Y	1	Bacteria(100);Thermotogae(100);Thermotogae(100);Thermotogales(100);Thermotogaceae(100);EM3(100)	100
>BisonMetagenome_READ_00346484	Forward	===================	C-C-G-T-G-C-CA-G-C-A-G-C--CG-C--GG--TA-AA--A	0	0	Y	1	Bacteria(95);Firmicutes(40);Clostridia(40);Thermoanaerobacterales(40);Thermoanaerobacteraceae(37);Ammonifex(37)	100
>BisonMetagenome_READ_00403025	Forward	===================	C-C-G-T-G-C-CA-G-C-A-G-C--CG-C--GG--TA-AT--A	0	0	Y	1	Bacteria(100);Proteobacteria(100);Deltaproteobacteria(100);GR-WP33-30(100);unclassified;unclassified	100
>BisonMetagenome_READ_00172584	Forward	===================	C-C-G-T-G-C-CA-G-C-A-G-C--CG-C--GG--TA-AT--A	0	0	Y	1	Bacteria(100);Proteobacteria(100);Gammaproteobacteria(100);Enterobacteriales(100);Enterobacteriaceae(100);Enterobacter(100)	100
>BisonMetagenome_READ_00127262	Forward	===================	C-C-G-T-G-C-CA-G-C-A-G-C--CG-C--GG--TA-AT--A	0	0	Y	1	Bacteria(100);Proteobacteria(100);Gammaproteobacteria(100);Enterobacteriales(100);Enterobacteriaceae(100);Citrobacter(58)	100
>BisonMetagenome_READ_00328769	Forward	===================	C-C-G-T-G-C-CA-G-C-A-G-C--CG-C--GG--TA-AT--A	0	0	Y	1	Bacteria(100);Proteobacteria(100);Gammaproteobacteria(100);Enterobacteriales(100);Enterobacteriaceae(100);Citrobacter(48)	100
>BisonMetagenome_READ_00069271	Forward	===================	C-C-G-T-G-C-CA-G-C-A-G-C--CG-C--GG--TA-AT--A	0	0	Y	1	Bacteria(100);Proteobacteria(100);Gammaproteobacteria(100);Enterobacteriales(100);Enterobacteriaceae(100);Enterobacter(88)	100
>BisonMetagenome_READ_00184283	Forward	===================	C-C-G-T-G-C-CA-G-C-A-G-C--CG-C--GG--TA-AT--A	0	0	Y	1	Bacteria(100);Proteobacteria(100);Gammaproteobacteria(100);Enterobacteriales(100);Enterobacteriaceae(100);Enterobacter(98)	100
>BisonMetagenome_READ_00109579	Forward	===================	A-C-G-T-G-C-CA-G-C-A-G-C--CG-C--GG--TA-AT--A	0	0	Y	1	Bacteria(100);Aquificae(100);Aquificae(100);Aquificales(100);Aquificaceae(100);Thermocrinis(100)	100
>BisonMetagenome_READ_00361023	Forward	===================	A-C-G-T-G-C-CA-G-C-A-G-C--CG-C--GG--TA-AT--A	0	0	Y	1	Bacteria(100);Aquificae(100);Aquificae(100);Aquificales(100);Aquificaceae(100);Thermocrinis(100)	100
>BisonMetagenome_READ_00474779	Forward	===================	C-C-G-T-G-C-CA-G-C-A-G-C--CG-C--GG--TA-AT--A	0	0	Y	1	Bacteria(100);Proteobacteria(100);Gammaproteobacteria(100);Enterobacteriales(100);Enterobacteriaceae(100);Tatumella(38)	100
>BisonMetagenome_READ_00187630	Forward	===================	C-C-G-T-G-C-CA-G-C-A-G-C--CG-C--GG--TA-AT--A	0	0	Y	1	Bacteria(100);Deinococcus-Thermus(100);Deinococci(100);Thermales(100);Thermaceae(100);Meiothermus(100)	100
>BisonMetagenome_READ_00090957	Forward	==T===CA=CA======T=	T-G-G-T-T-C-CA-C-A-A-C-A--CG-C--GG--TT-AGT-A	1	6	N	1	Bacteria(100);Thermotogae(100);Thermotogae(100);Thermotogales(100);Thermotogaceae(100);EM3(100)	78.12
>BisonMetagenome_READ_00164089	Forward	===================	C-C-G-T-G-C-CA-G-C-A-G-C--CG-C--GG--TA-AT--A	0	0	Y	1	Bacteria(100);Proteobacteria(100);Gammaproteobacteria(100);Enterobacteriales(100);Enterobacteriaceae(100);Enterobacter(98)	100
>BisonMetagenome_READ_00015163	Forward	===================	A-C-G-T-G-C-CA-G-C-A-G-C--CG-C--GG--TA-AT--A	0	0	Y	1	Bacteria(100);Spirochaetae(86);Spirochaetes(86);Spirochaetales(86);Leptospiraceae(85);Leptonema(81)	100
>BisonMetagenome_READ_00244362	Forward	===================	C-C-G-T-G-C-CA-G-C-A-G-C--CG-C--GG--TA-AT--A	0	0	Y	1	Bacteria(100);Deinococcus-Thermus(100);Deinococci(100);Thermales(100);Thermaceae(100);Thermus(100)	100
>BisonMetagenome_READ_00195848	Forward	===================	C-C-G-T-G-C-CA-G-C-A-G-C--CG-C--GG--TA-AG--A	0	0	Y	1	Bacteria(100);Cyanobacteria(83);Cyanobacteria(83);SubsectionI(38);FamilyI(38);Brasilonema(11)	100
>BisonMetagenome_READ_00425589	Forward	===================	A-C-G-T-G-C-CA-G-C-A-G-C--CG-C--GG--TA-AT--A	0	0	Y	1	Bacteria(100);Armatimonadetes(56);unclassified;unclassified;unclassified;unclassified	100
>BisonMetagenome_READ_00309789	Forward	===================	C-C-G-T-G-C-CA-G-C-A-G-C--CG-C--GG--TA-AT--A	0	0	Y	1	Bacteria(100);Firmicutes(100);Clostridia(100);Thermoanaerobacterales(100);Family_XVII(100);Candidatus_Fervidibacter(100)	100
>BisonMetagenome_READ_00110677	Forward	===================	C-C-G-T-G-C-CA-G-C-A-G-C--CG-C--GG--TA-AT--A	0	0	Y	1	Bacteria(100);Firmicutes(100);Clostridia(100);Thermoanaerobacterales(100);Family_XVII(100);Candidatus_Fervidibacter(100)	100
>BisonMetagenome_READ_00361042	Forward	===================	A-C-G-T-G-C-CA-G-C-A-G-C--CG-C--GG--TA-AT--A	0	0	Y	1	Bacteria(100);Aquificae(100);Aquificae(100);Aquificales(100);Aquificaceae(100);Thermocrinis(100)	100
>BisonMetagenome_READ_00105750	Forward	===================	A-C-G-T-G-C-CA-G-C-A-G-C--CG-C--GG--TA-AT--A	0	0	Y	1	Bacteria(100);Aquificae(100);Aquificae(100);Aquificales(100);Aquificaceae(100);Thermocrinis(100)	100
>BisonMetagenome_READ_00416587	Forward	===================	C-C-G-T-G-C-CA-G-C-A-G-C--CG-C--GG--TA-AT--A	0	0	Y	1	Bacteria(100);Deinococcus-Thermus(100);Deinococci(100);Thermales(100);Thermaceae(100);Thermus(100)	100
>BisonMetagenome_READ_00316366	Forward	===================	A-C-G-T-G-C-CA-G-C-A-G-C--CG-C--GG--TA-AT--A	0	0	Y	1	Bacteria(100);Proteobacteria(100);Betaproteobacteria(100);Burkholderiales(100);Oxalobacteraceae(100);Massilia(88)	100
>BisonMetagenome_READ_00084281	Forward	===================	A-C-G-T-G-C-CA-G-C-A-G-C--CG-C--GG--TA-AT--A	0	0	Y	1	Bacteria(100);Aquificae(100);Aquificae(100);Aquificales(100);Aquificaceae(100);Thermocrinis(100)	100
>BisonMetagenome_READ_00266702	Forward	===================	C-C-G-T-G-C-CA-G-C-A-G-C--CG-C--GG--TA-AT--A	0	0	Y	1	Bacteria(100);Deinococcus-Thermus(100);Deinococci(100);Thermales(100);Thermaceae(100);Thermus(100)	100
>BisonMetagenome_READ_00146478	Forward	===================	A-C-G-T-G-C-CA-G-C-A-G-C--CG-C--GG--TA-AT--A	0	0	Y	1	Bacteria(100);Aquificae(100);Aquificae(100);Aquificales(100);Aquificaceae(100);Thermocrinis(99)	100
[truncated: 4,963 more rows]

## Sheet: MIPE_F515.stat
F515:
GTGCCAGCAGCCGCGGTAA
[truncated: 734 more rows]

## Sheet: PrimerProspector_R806match_type
# Primer: r806 5'-GGACTACCVGGGTATCTAAT-3'
[truncated: 13,451 more rows]

[truncated: 2 more sheets: MIPE_R806match_type, MIPE_R806.stat]
