# Supplementary material for: MIPE: A metagenome-based community structure explorer and SSU primer evaluation tool
Source: PLoS One. 2017 Mar 28;12(3):e0174609. doi: 10.1371/journal.pone.0174609 (PMC5370157; doi:10.1371/journal.pone.0174609)
Supplement: S4 Table — (XLS) [file pone.0174609.s004.xls]

## Sheet: F515.stat
F515:
GTGCCAGCAGCCGCGGTAA
GTGCCAGCCGCCGCGGTAA
Length:19
Table 1
Matching	3807
0 mismatch(es)	3684
1 mismatch(es)	177
2 mismatch(es)	45
3 mismatch(es)	4
4 mismatch(es)	16
5 mismatch(es)	12
6 mismatch(es)	2
7 mismatch(es)	14
8 mismatch(es)	0
9 mismatch(es)	0
10 mismatch(es)	0
11 mismatch(es)	0
12 mismatch(es)	1
13 mismatch(es)	1
14 mismatch(es)	0
15 mismatch(es)	0
16 mismatch(es)	0
17 mismatch(es)	0
18 mismatch(es)	0
19 mismatch(es)	15
Table 2
Completeness cutoff	Number of seq	Coverage rates
0.1	3956	0.962336
0.2	3956	0.962336
0.3	3956	0.962336
0.4	3954	0.962822
0.5	3954	0.962822
0.6	3954	0.962822
0.7	3954	0.962822
0.8	3954	0.962822
0.9	3930	0.968702
1	3916	0.972165
Total	3971
Table 3: Most frequent mismatch
Table 4: Most frequent unmatching primer-binding sites
===================	3684
Table 5: Number of mismatches at each position
	1	2	3	4	5	6	7	8	9	10	11	12	13	14	15	16	17	18	19
A-substitution		3	3		1							4	1	13	11	5	25
T-substitution	6		3	6	5	1	1	2			36	27	3	13	1	16		14	9
C-substitution	2	3											10		26	18	10	19	10
G-substitution				5	1	1					1	1					18	55	2
a-insertion			2		1		1	1		2			9
t-insertion			3		1		1	2		1			1
c-insertion						2			3	2			1
g-insertion						2		1	3			3
deletion				9							8
missing	8	6	1															18	30
Taxonomy	match	unmatch	match_rates
Bacteria-1	3806	109	0.972158
Taxonomy	match	unmatch	match_rates
Candidate_division_OD1-2	1	1	0.5
BD1-5-2	1	0	1
Armatimonadetes-2	1	0	1
Chlamydiae-2	13	0	1
Fibrobacteres-2	4	0	1
Cyanobacteria-2	16	0	1
unclassified-2	181	5	0.973118
Deinococcus-Thermus-2	4	0	1
Bacteroidetes-2	156	4	0.975
Chloroflexi-2	163	3	0.981928
Gemmatimonadetes-2	3	0	1
Proteobacteria-2	2677	40	0.985278
Planctomycetes-2	106	1	0.990654
Candidate_division_BRC1-2	1	0	1
Lentisphaerae-2	2	0	1
Elusimicrobia-2	2	0	1
Spirochaetae-2	23	0	1
Firmicutes-2	87	2	0.977528
Nitrospirae-2	12	0	1
Synergistetes-2	1	0	1
Chlorobi-2	29	0	1
Verrucomicrobia-2	132	2	0.985075
Actinobacteria-2	163	48	0.772512
Acidobacteria-2	28	1	0.965517
Candidate_division_TM7-2	0	2	0
Taxonomy	match	unmatch	match_rates
Alphaproteobacteria-3	148	1	0.993289
Clostridia-3	60	2	0.967742
Melainabacteria-3	15	0	1
unclassified-3	340	10	0.971429
Gammaproteobacteria-3	304	3	0.990228
Holophagae-3	3	0	1
Epsilonproteobacteria-3	31	3	0.911765
Bacilli-3	13	0	1
Sphingobacteriia-3	79	3	0.963415
Elusimicrobia-3	2	0	1
Flavobacteriia-3	8	0	1
Verrucomicrobiae-3	44	0	1
Opitutae-3	21	0	1
Spirochaetes-3	23	0	1
Actinobacteria-3	105	31	0.772059
Thermomicrobia-3	4	0	1
Thermoleophilia-3	5	0	1
OM190-3	7	0	1
Chlamydiae-3	13	0	1
OPB35_soil_group-3	46	2	0.958333
Synergistia-3	1	0	1
Cyanobacteria-3	1	0	1
Coriobacteriia-3	5	0	1
S085-3	1	0	1
Anaerolineae-3	62	1	0.984127
BD2-2-3	1	0	1
Phycisphaerae-3	33	0	1
SB-1-3	1	0	1
Deinococci-3	4	0	1
Bacteroidia-3	18	1	0.947368
Planctomycetacia-3	65	1	0.984848
Erysipelotrichia-3	4	0	1
Betaproteobacteria-3	1078	20	0.981785
Cytophagia-3	13	0	1
Ignavibacteria-3	14	0	1
Acidimicrobiia-3	46	17	0.730159
Pla4_lineage-3	1	0	1
Nitrospira-3	12	0	1
Chlorobia-3	14	0	1
Fibrobacteria-3	4	0	1
Caldilineae-3	79	2	0.975309
Acidobacteria-3	23	1	0.958333
vadinHA17-3	1	0	1
Gemmatimonadetes-3	3	0	1
Deltaproteobacteria-3	1047	11	0.989603
Negativicutes-3	4	0	1
Taxonomy	match	unmatch	match_rates
Acidimicrobiales-4	46	17	0.730159
Clostridiales-4	60	2	0.967742
Fibrobacterales-4	4	0	1
Myxococcales-4	860	7	0.991926
Deinococcales-4	3	0	1
Chlamydiales-4	13	0	1
Holophagales-4	1	0	1
Obscuribacterales-4	15	0	1
Gemmatimonadales-4	3	0	1
Nitrosomonadales-4	127	1	0.992188
Erysipelotrichales-4	4	0	1
Kineosporiales-4	2	0	1
vadinHA64-4	4	0	1
Coriobacteriales-4	5	0	1
Desulfuromonadales-4	7	1	0.875
Corynebacteriales-4	20	0	1
Spirochaetales-4	23	0	1
Caulobacterales-4	19	0	1
Frankiales-4	20	0	1
Rhodocyclales-4	460	7	0.985011
Selenomonadales-4	4	0	1
Propionibacteriales-4	8	31	0.205128
Aeromonadales-4	2	0	1
Xanthomonadales-4	52	0	1
Neisseriales-4	42	0	1
Micrococcales-4	19	0	1
SC-I-84-4	6	0	1
Planctomycetales-4	65	1	0.984848
Subgroup_6-4	7	0	1
Rhodospirillales-4	22	0	1
Sphingobacteriales-4	79	3	0.963415
Desulfobacterales-4	13	0	1
Actinomycetales-4	1	0	1
Chlorobiales-4	14	0	1
Rhizobiales-4	63	0	1
Anaerolineales-4	62	1	0.984127
Nitrospirales-4	12	0	1
PeM15-4	2	0	1
Unknown_Order-4	2	0	1
Lactobacillales-4	13	0	1
Enterobacteriales-4	6	0	1
Verrucomicrobiales-4	44	0	1
Subgroup_3-4	9	1	0.9
Sphingomonadales-4	4	0	1
Pseudomonadales-4	43	0	1
JG30-KF-CM45-4	4	0	1
Rickettsiales-4	5	0	1
unclassified-4	852	21	0.975945
SubsectionIII-4	1	0	1
Bacteroidales-4	18	1	0.947368
Bdellovibrionales-4	88	2	0.977778
Burkholderiales-4	223	6	0.973799
Cytophagales-4	13	0	1
Solirubrobacterales-4	3	0	1
Campylobacterales-4	31	3	0.911765
Subgroup_4-4	4	0	1
Thiotrichales-4	4	0	1
Ignavibacteriales-4	14	0	1
Rhodobacterales-4	25	1	0.961538
Caldilineales-4	79	2	0.975309
Bifidobacteriales-4	7	0	1
Flavobacteriales-4	8	0	1
Synergistales-4	1	0	1
Alteromonadales-4	7	0	1
Lineage_I_[Endomicrobia]-4	2	0	1
Phycisphaerales-4	33	0	1
Chromatiales-4	10	0	1
Desulfovibrionales-4	1	0	1
Subgroup_17-4	3	0	1
Methylococcales-4	80	1	0.987654
Taxonomy	match	unmatch	match_rates
Porphyromonadaceae-5	5	0	1
Cytophagaceae-5	8	0	1
Desulfovibrionaceae-5	1	0	1
Geobacteraceae-5	4	1	0.8
Enterobacteriaceae-5	6	0	1
Eubacteriaceae-5	2	0	1
BSV26-5	4	0	1
Anaerolineaceae-5	62	1	0.984127
unclassified-5	1590	26	0.983911
PHOS-HE36-5	2	0	1
Campylobacteraceae-5	29	2	0.935484
Sandaracinaceae-5	3	0	1
mitochondria-5	2	0	1
Clostridiaceae_1-5	1	0	1
Holophagaceae-5	1	0	1
Lactobacillaceae-5	2	0	1
Helicobacteraceae-5	1	1	0.5
NS11-12_marine_group-5	3	0	1
Veillonellaceae-5	4	0	1
Family_XIII-5	1	0	1
Nitrospiraceae-5	12	0	1
Flavobacteriaceae-5	3	0	1
Neisseriaceae-5	42	0	1
Microbacteriaceae-5	6	0	1
Erysipelotrichaceae-5	4	0	1
Phyllobacteriaceae-5	3	0	1
Xanthomonadales_Incertae_Sedis-5	28	0	1
Chromatiaceae-5	10	0	1
Desulfobulbaceae-5	8	0	1
Enterococcaceae-5	1	0	1
Leptospiraceae-5	21	0	1
mle1-27-5	10	0	1
Christensenellaceae-5	4	0	1
Aeromonadaceae-5	2	0	1
Synergistaceae-5	1	0	1
Thiotrichaceae-5	4	0	1
Marinilabiaceae-5	3	0	1
Leuconostocaceae-5	1	0	1
SJA-28-5	1	0	1
Nocardioidaceae-5	8	0	1
Bradyrhizobiaceae-5	5	0	1
Gemmatimonadaceae-5	3	0	1
Moraxellaceae-5	24	0	1
Xanthomonadaceae-5	23	0	1
Bacteroidaceae-5	5	0	1
WCHB1-69-5	4	0	1
Rickettsiales_Incertae_Sedis-5	1	0	1
Prevotellaceae-5	2	1	0.666667
env.OPS_17-5	4	0	1
Planctomycetaceae-5	65	1	0.984848
Lachnospiraceae-5	31	2	0.939394
Rhodospirillaceae-5	2	0	1
Fibrobacteraceae-5	4	0	1
SJA-149-5	3	0	1
Cystobacteraceae-5	12	0	1
Dermatophilaceae-5	1	0	1
Sva0996_marine_group-5	2	0	1
Hyphomonadaceae-5	5	0	1
Saprospiraceae-5	11	1	0.916667
Phaselicystidaceae-5	1	0	1
KD3-93-5	16	1	0.941176
Alteromonadaceae-5	7	0	1
Caldilineaceae-5	79	2	0.975309
Hyphomicrobiaceae-5	26	0	1
Actinomycetaceae-5	1	0	1
Bifidobacteriaceae-5	7	0	1
Polyangiaceae-5	75	0	1
Methylocystaceae-5	9	0	1
Cryptosporangiaceae-5	16	0	1
Acetobacteraceae-5	20	0	1
Haliangiaceae-5	66	1	0.985075
Bacteriovoracaceae-5	2	0	1
Methylococcaceae-5	66	1	0.985075
Beijerinckiaceae-5	2	0	1
Spirochaetaceae-5	2	0	1
NS9_marine_group-5	5	0	1
Verrucomicrobiaceae-5	42	0	1
Parachlamydiaceae-5	13	0	1
Coriobacteriaceae-5	5	0	1
Crenotrichaceae-5	1	0	1
Rhodocyclaceae-5	460	7	0.985011
Deinococcaceae-5	1	0	1
OPB56-5	13	0	1
Unknown_Family-5	10	1	0.909091
Family_XI-5	1	0	1
Carnobacteriaceae-5	9	0	1
Pseudomonadaceae-5	4	0	1
Phycisphaeraceae-5	33	0	1
Rikenellaceae-5	2	0	1
Ruminococcaceae-5	12	0	1
FamilyI-5	1	0	1
Nannocystaceae-5	130	2	0.984848
Kineosporiaceae-5	2	0	1
Iamiaceae-5	25	3	0.892857
Intrasporangiaceae-5	12	0	1
Rhizobiales_Incertae_Sedis-5	3	0	1
Sphingomonadaceae-5	4	0	1
Rhizobiaceae-5	3	0	1
Alcaligenaceae-5	1	0	1
Rickettsiaceae-5	1	0	1
Chitinophagaceae-5	12	0	1
Nitrosomonadaceae-5	92	0	1
Peptostreptococcaceae-5	2	0	1
Mycobacteriaceae-5	20	0	1
Caulobacteraceae-5	14	0	1
Comamonadaceae-5	211	6	0.97235
Gallionellaceae-5	35	1	0.972222
GR-WP33-58-5	1	0	1
Rhodobacteraceae-5	25	1	0.961538
Desulfobacteraceae-5	5	0	1
Burkholderiaceae-5	4	0	1
Conexibacteraceae-5	1	0	1
Bdellovibrionaceae-5	86	2	0.977273
Propionibacteriaceae-5	0	31	0
Acidimicrobiaceae-5	0	14	0
Taxonomy	match	unmatch	match_rates
Vasilyevaea-6	1	0	1
Butyrivibrio-6	1	0	1
Leucobacter-6	1	0	1
Thiothrix-6	4	0	1
Crenothrix-6	1	0	1
Candidatus_Carsonella-6	1	0	1
Roseimicrobium-6	1	0	1
Skermanella-6	1	0	1
Ferribacterium-6	17	0	1
Planctomyces-6	26	0	1
Nocardioides-6	2	0	1
Paracoccus-6	4	0	1
Subdoligranulum-6	3	0	1
Methylosarcina-6	1	0	1
Actinobaculum-6	1	0	1
Desulforegula-6	1	0	1
Nannocystis-6	24	0	1
Enhygromyxa-6	102	2	0.980769
Acetobacterium-6	2	0	1
Diaphorobacter-6	11	1	0.916667
Stenotrophomonas-6	1	0	1
unclassified-6	2207	64	0.971819
Bacteroides-6	5	0	1
Arcobacter-6	22	2	0.916667
Neochlamydia-6	1	0	1
Sphingopyxis-6	1	0	1
Longilinea-6	2	0	1
Propionivibrio-6	3	0	1
Anaerovorax-6	1	0	1
Lactobacillus-6	2	0	1
Paraprevotella-6	2	0	1
Sulfurospirillum-6	7	0	1
Methylobacter-6	61	1	0.983871
Candidatus_Competibacter-6	26	0	1
Gemmata-6	13	0	1
Mycobacterium-6	20	0	1
Candidatus_Protochlamydia-6	9	0	1
Arenimonas-6	1	0	1
Oligella-6	1	0	1
Desulfobacter-6	1	0	1
Phenylobacterium-6	4	0	1
Sulfuritalea-6	54	2	0.964286
Desulfobulbus-6	7	0	1
Leptothrix-6	1	0	1
Hydrogenophaga-6	1	0	1
Dongia-6	1	0	1
Camelimonas-6	1	0	1
Lewinella-6	3	0	1
Rubrivivax-6	15	0	1
Proteocatella-6	1	0	1
Paludibacter-6	3	0	1
Caldilinea-6	30	0	1
Turneriella-6	8	0	1
Leuconostoc-6	1	0	1
Sorangium-6	1	0	1
Leptonema-6	9	0	1
Dokdonella-6	6	0	1
Bryobacter-6	4	0	1
Amaricoccus-6	3	0	1
Kineosphaera-6	1	0	1
Acetobacter-6	2	0	1
Desulfocapsa-6	1	0	1
Shinella-6	2	0	1
Alistipes-6	1	0	1
Blvii28_wastewater-sludge_group-6	1	0	1
Thiococcus-6	1	0	1
Microbacterium-6	5	0	1
Stella-6	2	0	1
Pseudobutyrivibrio-6	1	0	1
Byssovorax-6	66	0	1
Ruminococcus-6	2	0	1
Oscillibacter-6	1	0	1
Ideonella-6	11	1	0.916667
Leeia-6	3	0	1
Enterococcus-6	1	0	1
Comamonas-6	6	0	1
Desulfatiferula-6	1	0	1
Limnohabitans-6	1	0	1
Pedosphaera-6	2	0	1
Brachymonas-6	1	0	1
CL500-3-6	12	0	1
Cellvibrio-6	3	0	1
Novosphingobium-6	1	0	1
Marmoricola-6	1	0	1
Azonexus-6	1	0	1
Nitratireductor-6	1	0	1
Azospira-6	1	0	1
Nitrosomonas-6	90	0	1
Denitratisoma-6	1	0	1
Uliginosibacterium-6	2	0	1
Dechloromonas-6	96	0	1
Deinobacterium-6	1	0	1
Singulisphaera-6	3	0	1
Candidatus_Odyssella-6	1	0	1
Aquabacterium-6	41	0	1
Bdellovibrio-6	6	0	1
Fibrobacter-6	4	0	1
Phaselicystis-6	1	0	1
Iamia-6	25	3	0.892857
Sediminibacterium-6	3	0	1
Flavobacterium-6	1	0	1
Simplicispira-6	3	0	1
Thermanaerovibrio-6	1	0	1
Bifidobacterium-6	7	0	1
Methylocaldum-6	1	0	1
Nitrospira-6	12	0	1
Anaeroarcus-6	1	0	1
Fastidiosipila-6	3	0	1
OM27_clade-6	80	2	0.97561
Prosthecobacter-6	41	0	1
Candidatus_Accumulibacter-6	75	0	1
Sulfurimonas-6	1	0	1
Runella-6	2	0	1
Microcoleus-6	1	0	1
Acidovorax-6	2	0	1
Devosia-6	1	0	1
Roseomonas-6	5	0	1
Plasticicumulans-6	1	0	1
Hyphomicrobium-6	23	0	1
Thermomonas-6	4	0	1
Aquamicrobium-6	1	0	1
Zoogloea-6	48	2	0.96
Haliangium-6	66	1	0.985075
Parabacteroides-6	2	0	1
Blastocatella-6	4	0	1
Anaerostipes-6	3	0	1
Perlucidibaca-6	23	0	1
Nordella-6	1	0	1
Sideroxydans-6	35	1	0.972222
Fodinicola-6	16	0	1
Geobacter-6	3	1	0.75
Blautia-6	9	0	1
Thauera-6	95	2	0.979381
Conexibacter-6	1	0	1
Trichococcus-6	9	0	1
Candidatus_Branchiomonas-6	1	0	1
Escherichia-Shigella-6	1	0	1
Gemmatimonas-6	3	0	1
Desulfovibrio-6	1	0	1
Piscinibacter-6	2	0	1
Rhodobacter-6	13	1	0.928571
Haliscomenobacter-6	2	1	0.666667
Tolumonas-6	2	0	1
Bauldia-6	2	0	1
Enterobacter-6	1	0	1
Phyllobacterium-6	1	0	1
Collinsella-6	5	0	1
Cloacibacterium-6	2	0	1
Methyloversatilis-6	2	0	1
Limnobacter-6	3	0	1
Methylocystis-6	6	0	1
Woodsholea-6	5	0	1
Incertae_Sedis-6	8	0	1
Acidisphaera-6	1	0	1
Citrobacter-6	2	0	1
Tetrasphaera-6	7	0	1
Steroidobacter-6	1	0	1
Pseudomonas-6	1	0	1
Pirellula-6	2	0	1
Caulobacter-6	1	0	1
Propionibacterium-6	0	1	0
Microlunatus-6	0	2	0
Propioniciclava-6	0	4	0
Tessaracoccus-6	0	4	0
CL500-29_marine_group-6	0	1	0
Prevotella-6	0	1	0
Ilumatobacter-6	0	2	0
Dorea-6	0	1	0
Micropruina-6	0	6	0

## Sheet: R806.stat
R806:
ATTAGATACCCCGGTAGTCC
ATTAGATACCCTGGTAGTCC
ATTAGATACCCGGGTAGTCC
Length:20
Table 1
Matching	2020
0 mismatch(es)	1880
1 mismatch(es)	161
2 mismatch(es)	37
3 mismatch(es)	4
4 mismatch(es)	1
5 mismatch(es)	2
6 mismatch(es)	0
7 mismatch(es)	1
8 mismatch(es)	1
9 mismatch(es)	0
10 mismatch(es)	0
11 mismatch(es)	0
12 mismatch(es)	0
13 mismatch(es)	0
14 mismatch(es)	1
15 mismatch(es)	0
16 mismatch(es)	0
17 mismatch(es)	0
18 mismatch(es)	0
19 mismatch(es)	0
20 mismatch(es)	19
Table 2
Completeness cutoff	Number of seq	Coverage rates
0.1	2088	0.967433
0.2	2088	0.967433
0.3	2088	0.967433
0.4	2087	0.967897
0.5	2087	0.967897
0.6	2087	0.967897
0.7	2087	0.967897
0.8	2087	0.967897
0.9	2086	0.96836
1	2082	0.970221
Total	2107
Table 3: Most frequent mismatch
Table 4: Most frequent unmatching primer-binding sites
====================	1880
============t========	46
Table 5: Number of mismatches at each position
	1	2	3	4	5	6	7	8	9	10	11	12	13	14	15	16	17	18	19	20
A-substitution		1	3		1		5		1	1			16	1			45	1	1	3
T-substitution	7			1	1			1	2	1			11	1			2		1	2
C-substitution	17						1						1		3	1		2
G-substitution	4	2	2	2		1	24											1
a-insertion					1		1					1
t-insertion											3	52
c-insertion						2		5								4
g-insertion				4
deletion									21				3
missing	2																	1	3	3
Taxonomy	match	unmatch	match_percent
Bacteria-1	2019	62	0.970207
Taxonomy	match	unmatch	match_percent
Firmicutes-2	32	3	0.914286
Nitrospirae-2	3	0	1
Candidate_division_OP3-2	1	0	1
Spirochaetae-2	11	0	1
Acidobacteria-2	10	0	1
Actinobacteria-2	74	15	0.831461
Verrucomicrobia-2	44	2	0.956522
Chlorobi-2	17	2	0.894737
Proteobacteria-2	1543	14	0.991008
Gemmatimonadetes-2	1	0	1
Lentisphaerae-2	1	0	1
Planctomycetes-2	36	1	0.972973
Deinococcus-Thermus-2	3	0	1
unclassified-2	89	3	0.967391
Cyanobacteria-2	14	0	1
Bacteroidetes-2	114	4	0.966102
Chloroflexi-2	17	18	0.485714
Candidate_division_OD1-2	2	0	1
Fibrobacteres-2	2	0	1
Chlamydiae-2	5	0	1
Taxonomy	match	unmatch	match_percent
Chlorobia-3	9	0	1
Fibrobacteria-3	2	0	1
Nitrospira-3	3	0	1
Acidimicrobiia-3	36	0	1
Ignavibacteria-3	8	2	0.8
Deltaproteobacteria-3	467	4	0.991507
Negativicutes-3	2	0	1
Gemmatimonadetes-3	1	0	1
Acidobacteria-3	8	0	1
Caldilineae-3	12	0	1
Bacteroidia-3	11	0	1
Deinococci-3	3	0	1
Phycisphaerae-3	3	0	1
Cytophagia-3	11	0	1
Betaproteobacteria-3	767	8	0.989677
Erysipelotrichia-3	1	0	1
Planctomycetacia-3	29	1	0.966667
OPB35_soil_group-3	4	0	1
Chlamydiae-3	5	0	1
OM190-3	4	0	1
Thermoleophilia-3	2	0	1
Spirochaetes-3	11	0	1
Actinobacteria-3	33	15	0.6875
Thermomicrobia-3	1	0	1
Opitutae-3	5	1	0.833333
Verrucomicrobiae-3	17	0	1
Anaerolineae-3	1	18	0.0526316
Coriobacteriia-3	1	0	1
Cyanobacteria-3	1	0	1
Epsilonproteobacteria-3	17	0	1
Holophagae-3	1	0	1
Gammaproteobacteria-3	157	2	0.987421
unclassified-3	203	6	0.971292
Melainabacteria-3	13	0	1
Alphaproteobacteria-3	78	0	1
Clostridia-3	17	2	0.894737
Flavobacteriia-3	9	0	1
Sphingobacteriia-3	55	1	0.982143
Bacilli-3	11	1	0.916667
vadinHA17-3	0	1	0
Taxonomy	match	unmatch	match_percent
Methylophilales-4	12	0	1
Flavobacteriales-4	9	0	1
Bifidobacteriales-4	1	0	1
Caldilineales-4	12	0	1
Rhodobacterales-4	17	0	1
Methylococcales-4	32	1	0.969697
Phycisphaerales-4	3	0	1
Chromatiales-4	8	0	1
Burkholderiales-4	155	2	0.987261
Bdellovibrionales-4	55	0	1
Bacteroidales-4	11	0	1
SubsectionIII-4	1	0	1
Rickettsiales-4	3	0	1
unclassified-4	507	11	0.978764
JG30-KF-CM45-4	1	0	1
Subgroup_3-4	6	0	1
Verrucomicrobiales-4	17	0	1
Sphingomonadales-4	2	0	1
Pseudomonadales-4	26	0	1
Lactobacillales-4	11	1	0.916667
Enterobacteriales-4	2	0	1
Nitrospirales-4	3	0	1
Ignavibacteriales-4	8	2	0.8
Subgroup_4-4	1	0	1
Campylobacterales-4	17	0	1
Cytophagales-4	11	0	1
Solirubrobacterales-4	1	0	1
Xanthomonadales-4	31	0	1
Propionibacteriales-4	2	13	0.133333
Selenomonadales-4	2	0	1
Rhodocyclales-4	292	2	0.993197
Chlorobiales-4	9	0	1
Anaerolineales-4	1	18	0.0526316
Rhizobiales-4	28	0	1
Desulfobacterales-4	7	0	1
Sphingobacteriales-4	55	1	0.982143
Rhodospirillales-4	17	0	1
Subgroup_6-4	1	0	1
Planctomycetales-4	29	1	0.966667
SC-I-84-4	3	0	1
Neisseriales-4	5	0	1
Micrococcales-4	6	2	0.75
Gemmatimonadales-4	1	0	1
Obscuribacterales-4	13	0	1
Holophagales-4	1	0	1
Chlamydiales-4	5	0	1
Deinococcales-4	3	0	1
Clostridiales-4	17	2	0.894737
Acidimicrobiales-4	36	0	1
Fibrobacterales-4	2	0	1
Myxococcales-4	369	4	0.989276
Caulobacterales-4	9	0	1
Frankiales-4	10	0	1
Spirochaetales-4	11	0	1
Corynebacteriales-4	3	0	1
Desulfuromonadales-4	3	0	1
Coriobacteriales-4	1	0	1
Erysipelotrichales-4	1	0	1
Nitrosomonadales-4	114	2	0.982759
Taxonomy	match	unmatch	match_percent
Rhizobiaceae-5	2	0	1
Rhizobiales_Incertae_Sedis-5	3	0	1
Sphingomonadaceae-5	2	0	1
Iamiaceae-5	12	0	1
Intrasporangiaceae-5	5	0	1
Nannocystaceae-5	42	0	1
FamilyI-5	1	0	1
Pseudomonadaceae-5	2	0	1
Ruminococcaceae-5	4	0	1
Phycisphaeraceae-5	3	0	1
Carnobacteriaceae-5	8	1	0.888889
Deinococcaceae-5	1	0	1
OPB56-5	7	0	1
Unknown_Family-5	5	0	1
Rhodocyclaceae-5	292	2	0.993197
Desulfobacteraceae-5	2	0	1
Burkholderiaceae-5	3	0	1
Bdellovibrionaceae-5	54	0	1
Rhodobacteraceae-5	17	0	1
Gallionellaceae-5	35	0	1
Mycobacteriaceae-5	3	0	1
Peptostreptococcaceae-5	2	0	1
Caulobacteraceae-5	6	0	1
Comamonadaceae-5	143	2	0.986207
Nitrosomonadaceae-5	79	2	0.975309
Chitinophagaceae-5	8	0	1
Rickettsiaceae-5	1	0	1
Alcaligenaceae-5	1	0	1
Caldilineaceae-5	12	0	1
KD3-93-5	12	0	1
Saprospiraceae-5	8	0	1
Hyphomonadaceae-5	3	0	1
Sva0996_marine_group-5	4	0	1
Cystobacteraceae-5	10	0	1
Methylophilaceae-5	12	0	1
Coriobacteriaceae-5	1	0	1
Verrucomicrobiaceae-5	16	0	1
Parachlamydiaceae-5	5	0	1
NS9_marine_group-5	4	0	1
Methylococcaceae-5	20	1	0.952381
Beijerinckiaceae-5	2	0	1
Bacteriovoracaceae-5	1	0	1
Cryptosporangiaceae-5	6	0	1
Methylocystaceae-5	6	0	1
Polyangiaceae-5	36	0	1
Haliangiaceae-5	31	0	1
Acetobacteraceae-5	15	0	1
Bifidobacteriaceae-5	1	0	1
Hyphomicrobiaceae-5	10	0	1
Rickettsiales_Incertae_Sedis-5	1	0	1
Bacteroidaceae-5	3	0	1
WCHB1-69-5	3	1	0.75
Xanthomonadaceae-5	18	0	1
Bradyrhizobiaceae-5	1	0	1
Moraxellaceae-5	24	0	1
Gemmatimonadaceae-5	1	0	1
Nocardioidaceae-5	2	0	1
Marinilabiaceae-5	3	0	1
Leuconostocaceae-5	1	0	1
SJA-28-5	2	0	1
SJA-149-5	2	0	1
Cryomorphaceae-5	2	0	1
Fibrobacteraceae-5	2	0	1
Rhodospirillaceae-5	2	0	1
Lachnospiraceae-5	9	1	0.9
Prevotellaceae-5	1	0	1
env.OPS_17-5	5	0	1
Planctomycetaceae-5	29	1	0.966667
Holophagaceae-5	1	0	1
Acidimicrobiaceae-5	7	0	1
Campylobacteraceae-5	14	0	1
BSV26-5	4	0	1
Anaerolineaceae-5	1	18	0.0526316
unclassified-5	842	17	0.98021
Nakamurellaceae-5	2	0	1
Enterobacteriaceae-5	2	0	1
Geobacteraceae-5	1	0	1
Cytophagaceae-5	9	0	1
Porphyromonadaceae-5	4	0	1
Christensenellaceae-5	2	0	1
mle1-27-5	2	0	1
Desulfobulbaceae-5	5	0	1
Chromatiaceae-5	8	0	1
Leptospiraceae-5	11	0	1
Enterococcaceae-5	1	0	1
Phyllobacteriaceae-5	1	0	1
PHOS-HE51-5	2	0	1
Xanthomonadales_Incertae_Sedis-5	11	0	1
Erysipelotrichaceae-5	1	0	1
Neisseriaceae-5	5	0	1
Microbacteriaceae-5	1	2	0.333333
Nitrospiraceae-5	3	0	1
Flavobacteriaceae-5	3	0	1
NS11-12_marine_group-5	2	0	1
Lactobacillaceae-5	1	0	1
Helicobacteraceae-5	2	0	1
Veillonellaceae-5	2	0	1
Propionibacteriaceae-5	0	13	0
Family_XI-5	0	1	0
Taxonomy	match	unmatch	match_percent
Blautia-6	1	1	0.5
Geobacter-6	1	0	1
Fodinicola-6	6	0	1
Sideroxydans-6	35	0	1
Parabacteroides-6	1	0	1
Haliangium-6	31	0	1
Perlucidibaca-6	22	0	1
Blastocatella-6	1	0	1
Anaerostipes-6	1	0	1
Zoogloea-6	33	0	1
Hyphomicrobium-6	9	0	1
Roseomonas-6	6	0	1
Pirellula-6	3	0	1
Tetrasphaera-6	4	0	1
Incertae_Sedis-6	2	0	1
Methylocystis-6	6	0	1
Woodsholea-6	3	0	1
Limnobacter-6	3	0	1
Cloacibacterium-6	2	0	1
Fluviicola-6	2	0	1
Methyloversatilis-6	1	0	1
Collinsella-6	1	0	1
Bauldia-6	3	0	1
Rhodobacter-6	11	0	1
Haliscomenobacter-6	2	0	1
Piscinibacter-6	1	0	1
Cronobacter-6	1	0	1
Thauera-6	61	0	1
Trichococcus-6	8	1	0.888889
Gemmatimonas-6	1	0	1
Aquabacterium-6	29	0	1
Bdellovibrio-6	5	0	1
Fibrobacter-6	2	0	1
Candidatus_Odyssella-6	1	0	1
Deinobacterium-6	1	0	1
Singulisphaera-6	2	0	1
Denitratisoma-6	1	0	1
Dechloromonas-6	69	0	1
Ferruginibacter-6	2	0	1
Nitratireductor-6	1	0	1
Nitrosomonas-6	79	2	0.975309
Nakamurella-6	2	0	1
Novosphingobium-6	1	0	1
Azonexus-6	1	0	1
Cellvibrio-6	2	0	1
Devosia-6	1	0	1
Acinetobacter-6	1	0	1
Runella-6	4	0	1
Microcoleus-6	1	0	1
Sulfurimonas-6	1	0	1
Prosthecobacter-6	16	0	1
Candidatus_Accumulibacter-6	48	1	0.979592
Fastidiosipila-6	1	0	1
OM27_clade-6	49	0	1
Nitrospira-6	3	0	1
Bifidobacterium-6	1	0	1
Simplicispira-6	2	0	1
Sediminibacterium-6	2	0	1
Flavobacterium-6	1	0	1
Iamia-6	12	0	1
Dokdonella-6	7	0	1
Leptonema-6	6	0	1
Amaricoccus-6	3	0	1
Bryobacter-6	4	0	1
Leuconostoc-6	1	0	1
Sorangium-6	1	0	1
Caldilinea-6	4	0	1
Turneriella-6	4	0	1
Paludibacter-6	3	0	1
Rubrivivax-6	10	0	1
Lewinella-6	3	0	1
Camelimonas-6	1	0	1
Oligella-6	1	0	1
Desulfobulbus-6	4	0	1
Sulfuritalea-6	28	0	1
Candidatus_Protochlamydia-6	3	0	1
Mycobacterium-6	3	0	1
Gemmata-6	5	0	1
Desulfatiferula-6	1	0	1
Oscillibacter-6	1	0	1
Ideonella-6	7	0	1
Ruminococcus-6	1	0	1
Leeia-6	1	0	1
Comamonas-6	2	0	1
Enterococcus-6	1	0	1
Byssovorax-6	29	0	1
Stella-6	2	0	1
Desulfocapsa-6	1	0	1
Shinella-6	2	0	1
Acetobacter-6	2	0	1
Paracoccus-6	1	0	1
Nocardioides-6	1	0	1
Planctomyces-6	11	0	1
Skermanella-6	1	0	1
Ferribacterium-6	20	0	1
Methylophilus-6	7	0	1
Leucobacter-6	1	0	1
Sulfurospirillum-6	4	0	1
Candidatus_Competibacter-6	11	0	1
Methylobacter-6	16	0	1
Prevotella-6	1	0	1
Lactobacillus-6	1	0	1
Defluviicoccus-6	1	0	1
Ilumatobacter-6	3	0	1
Propionivibrio-6	2	0	1
Bacteroides-6	3	0	1
Arcobacter-6	10	0	1
unclassified-6	1133	50	0.957735
Stenotrophomonas-6	1	0	1
Diaphorobacter-6	9	0	1
Nannocystis-6	12	0	1
Enhygromyxa-6	26	0	1
Tessaracoccus-6	0	1	0
Propioniciclava-6	0	1	0
Microbacterium-6	0	2	0
Microlunatus-6	0	2	0
Propionibacterium-6	0	1	0
